# Supplementary material for: Proteomic Profiling of Density-Gradient Fractions Reveals Candidate Cell Surface Markers in Subpopulations of Starfish Asterias rubens Coelomocytes and Coelomic Epithelial Cells
Source: Int J Mol Sci. 2026 Jul 15;27(14):6292. doi: 10.3390/ijms27146292 (PMC13409769; doi:10.3390/ijms27146292)
Supplement: Supplementary file 1 [file ijms-27-06292-s001.zip]

Archive with 6 entries (6 files):
- CCgrad1 (3).mp4
- CCgrad4-4h (1).mp4
- Table S1.pdf
- Table_S2.pdf
- Table_S3.xls
- Table_S4.xls
