# Supplementary material for: Proteomic Profiling of Density-Gradient Fractions Reveals Candidate Cell Surface Markers in Subpopulations of Starfish Asterias rubens Coelomocytes and Coelomic Epithelial Cells
Source: Int J Mol Sci. 2026 Jul 15;27(14):6292. doi: 10.3390/ijms27146292 (PMC13409769; doi:10.3390/ijms27146292)
Supplement: Supplementary file 1 [file ijms-27-06292-s001.zip › Table_S4.xls]

## Sheet: HeLa MSMS sc data
	MS/MS spectral counts for ePDF					individual HeLa runs												Permutated runs
																	summ of 3 runs and 0 value to 5 counts
N	Accession	Description	ID in group	Sequence length	A	B	C	D	E	F	G	H	I	J	K	L	AEI	DHL	AEI	BFJ	AEI	CGK	BFJ	CGK	BFJ	DHL	CGK	DHL	AHK	DGJ	AHK	BEL	AHK	CFI	BEL	CFI	BEL	DGJ	CFI	DGJ	AGL	BHI	AGL	CEJ	AGL	DFK	BHI	CEJ	BHI
	sp|P13804|ETFA_HUMAN	Electron transfer flavoprotein subunit alpha, mitochondrial	1	333	75	10	16	11	52	14	12	10	25	41	27	23	152	44	152	65	152	55	65	55	65	44	55	44	112	64	112	85	112	55	85	55	85	64	55	64	110	45	110	109	110	52	45	109	45
	sp|P12270|TPR_HUMAN	Nucleoprotein TPR	1	2363	29	18	0	0	18	21	0	0	16	26	20	10	63	20	63	65	63	30	65	30	65	20	-	-	-	-	54	46	-	-	46	42	46	36	-	-	-	-	-	-	-	-	-	-	-
	sp|P50454|SERPH_HUMAN	Serpin H1	1	418	29	19	39	35	39	51	44	63	16	41	13	59	84	157	84	111	84	96	111	96	111	157	96	157	105	120	105	117	105	106	117	106	117	120	106	120	132	98	132	119	132	99	98	119	98
	sp|P19823|ITIH2_HUMAN	Inter-alpha-trypsin inhibitor heavy chain H2	1	946	81	118	120	107	116	151	117	117	76	122	112	170	273	394	273	391	273	349	391	349	391	394	349	394	310	346	310	404	310	347	404	347	404	346	347	346	368	311	368	358	368	370	311	358	311
	sp|Q9Y3F4|STRAP_HUMAN	Serine-threonine kinase receptor-associated protein	1	350	28	0	15	23	16	28	19	34	0	15	11	50	49	107	-	-	49	45	48	45	48	107	45	107	73	57	73	71	73	48	-	-	71	57	48	57	97	44	97	46	97	62	44	46	44
	sp|Q15785|TOM34_HUMAN	Mitochondrial import receptor subunit TOM34	1	309	12	0	13	19	71	15	7	14	0	7	7	5	88	38	-	-	88	27	27	27	27	38	27	38	33	33	33	81	33	33	-	-	81	33	33	33	24	24	24	91	24	41	24	91	24
	sp|O43592|XPOT_HUMAN	Exportin-T	1	962	23	22	31	30	14	32	44	50	24	19	25	39	61	119	61	73	61	100	73	100	73	119	100	119	98	93	98	75	98	87	75	87	75	93	87	93	106	96	106	64	106	87	96	64	96
	sp|Q14683|SMC1A_HUMAN	Structural maintenance of chromosomes protein 1A	1	1233	0	0	15	18	0	16	11	18	0	7	0	12	15	48	-	-	-	-	-	-	28	48	31	48	28	36	-	-	-	-	-	-	22	36	36	36	-	-	-	-	-	-	-	-	-
	sp|Q7Z6Z7|HUWE1_HUMAN	E3 ubiquitin-protein ligase HUWE1	1	4374	29	20	24	16	44	44	20	22	16	0	0	0	89	43	89	69	89	49	-	-	-	-	-	-	-	-	-	-	56	84	69	84	-	-	84	41	54	58	-	-	-	-	58	73	58
	sp|Q14980|NUMA1_HUMAN	Nuclear mitotic apparatus protein 1	1	2115	28	32	18	23	47	45	22	17	16	18	14	0	91	45	91	95	91	54	95	54	95	45	54	45	59	63	59	84	59	79	84	79	84	63	79	63	55	65	55	83	55	82	65	83	65
	sp|P67775|PP2AA_HUMAN	Serine/threonine-protein phosphatase 2A catalytic subunit alpha isoform	2	309	0	15	11	15	11	16	18	18	8	25	7	26	24	59	24	56	24	36	56	36	56	59	36	59	30	58	30	52	30	35	52	35	52	58	35	58	49	41	49	47	49	38	41	47	41
	sp|P23142|FBLN1_HUMAN	Fibulin-1	1	703	7	8	19	26	7	32	36	24	8	0	0	0	22	55	22	45	22	60	-	-	-	-	-	-	-	-	-	-	36	59	20	59	-	-	59	67	48	40	-	-	-	-	40	31	40
	sp|Q9UKV3|ACINU_HUMAN	Apoptotic chromatin condensation inducer in the nucleus	1	1341	14	7	0	7	28	15	17	0	7	0	0	7	49	19	49	27	49	27	-	-	-	-	-	-	-	-	24	42	-	-	42	27	42	29	-	-	38	19	38	38	38	27	-	-	-
	sp|P39748|FEN1_HUMAN	Flap endonuclease 1	1	380	12	0	20	11	17	19	6	25	25	50	51	61	54	97	54	74	54	77	74	77	74	97	77	97	88	67	88	83	88	64	83	64	83	67	64	67	79	55	79	87	79	81	55	87	55
	sp|O00567|NOP56_HUMAN	Nucleolar protein 56	1	594	9	19	18	7	27	22	22	10	16	25	0	0	52	22	52	66	52	45	66	45	66	22	-	-	24	54	-	-	24	56	51	56	51	54	56	54	36	45	36	70	-	-	45	70	45
	sp|P0CG48|UBC_HUMAN	Polyubiquitin-C	5	685	63	62	72	83	82	100	76	90	107	161	167	163	252	336	252	323	252	315	323	315	323	336	315	336	320	320	320	307	320	279	307	279	307	320	279	320	302	259	302	315	302	350	259	315	259
	sp|P33991|MCM4_HUMAN	DNA replication licensing factor MCM4	1	863	17	8	18	0	25	18	19	11	8	0	0	0	50	21	50	31	50	42	-	-	-	-	-	-	-	-	-	-	33	44	38	44	-	-	44	29	41	27	-	-	-	-	27	48	27
	sp|P53396|ACLY_HUMAN	ATP-citrate synthase	1	1101	15	20	22	9	13	30	27	42	20	29	28	37	48	88	48	79	48	77	79	77	79	88	77	88	85	65	85	70	85	72	70	72	70	65	72	65	79	82	79	64	79	67	82	64	82
	sp|P13667|PDIA4_HUMAN	Protein disulfide-isomerase A4	1	645	51	8	17	21	19	30	53	36	38	15	24	7	108	64	108	53	108	94	53	94	53	64	94	64	111	89	111	34	111	85	34	85	34	89	85	89	111	82	111	51	111	75	82	51	82
	sp|Q08211|DHX9_HUMAN	ATP-dependent RNA helicase A	1	1270	101	106	107	71	133	142	129	142	163	97	103	95	397	308	397	345	397	339	345	339	345	308	339	308	346	297	346	334	346	412	334	412	334	297	412	297	325	411	325	337	325	316	411	337	411
	sp|Q9P258|RCC2_HUMAN	Protein RCC2	1	522	70	55	47	39	55	57	65	57	43	26	27	16	168	112	168	138	168	139	138	139	138	112	139	112	154	130	154	126	154	147	126	147	126	130	147	130	151	155	151	128	151	123	155	128	155
	sp|Q15063|POSTN_HUMAN	Periostin	1	836	11	48	55	31	34	42	45	45	46	51	39	66	91	142	91	141	91	139	141	139	141	142	139	142	95	127	95	148	95	143	148	143	148	127	143	127	122	139	122	140	122	112	139	140	139
	sp|P50213|IDH3A_HUMAN	Isocitrate dehydrogenase [NAD] subunit alpha, mitochondrial	1	366	23	23	18	19	37	32	31	11	9	0	10	0	69	35	69	60	69	59	60	59	-	-	59	35	44	55	44	65	44	59	65	59	-	-	59	55	59	43	-	-	59	61	43	60	43
	sp|P40227|TCPZ_HUMAN	T-complex protein 1 subunit zeta	1	531	32	29	34	40	30	41	44	52	47	61	49	72	109	164	109	131	109	127	131	127	131	164	127	164	133	145	133	131	133	122	131	122	131	145	122	145	148	128	148	125	148	130	128	125	128
	sp|Q12931|TRAP1_HUMAN	Heat shock protein 75 kDa, mitochondrial	1	704	65	35	43	54	70	74	78	69	95	59	57	42	230	165	230	168	230	178	168	178	168	165	178	165	191	191	191	147	191	212	147	212	147	191	212	191	185	199	185	172	185	185	199	172	199
	sp|Q02878|RL6_HUMAN	60S ribosomal protein L6	1	288	89	45	84	58	95	75	81	67	68	57	69	59	252	184	252	177	252	234	177	234	177	184	234	184	225	196	225	199	225	227	199	227	199	196	227	196	229	180	229	236	229	202	180	236	180
	sp|P55060|XPO2_HUMAN	Exportin-2	1	971	95	80	91	104	105	92	121	123	99	107	119	157	299	384	299	279	299	331	279	331	279	384	331	384	337	332	337	342	337	282	342	282	342	332	282	332	373	302	373	303	373	315	302	303	302
	sp|P08559|ODPA_HUMAN	Pyruvate dehydrogenase E1 component subunit alpha, somatic form, mitochondrial	2	390	13	21	13	29	33	31	34	39	0	14	7	21	51	89	51	66	51	54	66	54	66	89	54	89	59	77	59	75	59	49	75	49	75	77	49	77	68	65	68	60	68	67	65	60	65
	sp|P15531|NDKA_HUMAN	Nucleoside diphosphate kinase A	3	152	54	34	55	68	75	82	91	102	74	81	95	103	203	273	203	197	203	241	197	241	197	273	241	273	251	240	251	212	251	211	212	211	212	240	211	240	248	210	248	211	248	245	210	211	210
	sp|P07814|SYEP_HUMAN	Bifunctional glutamate/proline--tRNA ligase	1	1512	37	38	41	57	51	67	62	81	46	61	45	52	134	190	134	166	134	148	166	148	166	190	148	190	163	180	163	141	163	154	141	154	141	180	154	180	151	165	151	153	151	169	165	153	165
	sp|P14866|HNRPL_HUMAN	Heterogeneous nuclear ribonucleoprotein L	3	589	50	22	74	79	57	83	79	88	33	20	23	30	140	197	140	125	140	176	125	176	125	197	176	197	161	178	161	109	161	190	109	190	109	178	190	178	159	143	159	151	159	185	143	151	143
	sp|Q02880|TOP2B_HUMAN	DNA topoisomerase 2-beta	2	1626	13	9	7	14	12	24	21	48	19	0	0	16	44	78	44	38	44	33	-	-	38	78	33	78	-	-	66	37	66	50	37	50	37	40	50	40	50	76	50	24	50	43	76	24	76
	sp|Q9HB71|CYBP_HUMAN	Calcyclin-binding protein	1	228	10	10	10	19	12	21	33	32	28	32	33	34	50	85	50	63	50	76	63	76	63	85	76	85	75	84	75	56	75	59	56	59	56	84	59	84	77	70	77	54	77	73	70	54	70
	tr|A0A0B4J2E5|A0A0B4J2E5_HUMAN	Uncharacterized protein	3	919	0	0	0	18	7	13	0	12	9	9	10	15	21	45	-	-	-	-	-	-	27	45	20	45	-	-	-	-	-	-	-	-	-	-	-	-	-	-	-	-	25	41	-	-	26
	sp|Q5VTE0|EF1A3_HUMAN	Putative elongation factor 1-alpha-like 3	3	462	293	200	303	214	264	256	245	221	391	309	364	389	948	824	948	765	948	912	765	912	765	824	912	824	878	768	878	853	878	950	853	950	853	768	950	768	927	812	927	876	927	834	812	876	812
	sp|O75844|FACE1_HUMAN	CAAX prenyl protease 1 homolog	1	475	0	0	6	10	7	10	22	14	0	17	0	15	17	39	-	-	-	-	-	-	32	39	33	39	24	49	-	-	-	-	-	-	27	49	21	49	-	-	42	30	-	-	24	30	-
	sp|Q9UBS4|DJB11_HUMAN	DnaJ homolog subfamily B member 11	2	358	8	8	0	0	8	9	0	15	11	9	7	33	27	53	27	26	27	17	26	17	26	53	-	-	30	19	30	49	30	25	49	25	49	19	-	-	46	34	-	-	-	-	34	22	34
	sp|P36952|SPB5_HUMAN	Serpin B5	1	375	60	67	59	66	69	77	74	82	85	122	123	130	214	278	214	266	214	256	266	256	266	278	256	278	265	262	265	266	265	221	266	221	266	262	221	262	264	234	264	250	264	266	234	250	234
	sp|P32969|RL9_HUMAN	60S ribosomal protein L9	1	192	27	20	29	13	35	21	21	20	25	21	23	20	87	53	87	62	87	73	62	73	62	53	73	53	70	55	70	75	70	75	75	75	75	55	75	55	68	65	68	85	68	57	65	85	65
	sp|Q16555|DPYL2_HUMAN	Dihydropyrimidinase-related protein 2	1	572	42	19	43	24	30	29	19	14	7	15	11	9	79	47	79	63	79	73	63	73	63	47	73	47	67	58	67	58	67	79	58	79	58	58	79	58	70	40	70	88	70	64	40	88	40
	sp|P22234|PUR6_HUMAN	Multifunctional protein ADE2	1	425	37	23	54	12	67	44	44	34	37	49	46	52	141	98	141	116	141	144	116	144	116	98	144	98	117	105	117	142	117	135	142	135	142	105	135	105	133	94	133	170	133	102	94	170	94
	sp|Q01130|SRSF2_HUMAN	Serine/arginine-rich splicing factor 2	1	221	20	16	19	17	14	28	17	27	21	21	9	44	55	88	55	65	55	45	65	45	65	88	45	88	56	55	56	74	56	68	74	68	74	55	68	55	81	64	81	54	81	54	64	54	64
	sp|P25705|ATPA_HUMAN	ATP synthase subunit alpha, mitochondrial	1	553	134	107	103	93	139	111	126	119	126	134	95	113	399	325	399	352	399	324	352	324	352	325	324	325	348	353	348	359	348	340	359	340	359	353	340	353	373	352	373	376	373	299	352	376	352
	sp|P52907|CAZA1_HUMAN	F-actin-capping protein subunit alpha-1	2	286	20	13	23	11	40	17	24	8	45	31	37	50	105	69	105	61	105	84	61	84	61	69	84	69	65	66	65	103	65	85	103	85	103	66	85	66	94	66	94	94	94	65	66	94	66
	sp|P08195|4F2_HUMAN	4F2 cell-surface antigen heavy chain	1	630	100	101	116	111	109	124	131	136	84	92	99	115	293	362	293	317	293	346	317	346	317	362	346	362	335	334	335	325	335	324	325	324	325	334	324	334	346	321	346	317	346	334	321	317	321
	sp|Q96IX5|ATPMD_HUMAN	ATP synthase membrane subunit DAPIT, mitochondrial	1	58	17	12	12	13	12	13	16	13	27	11	0	0	56	31	56	36	56	33	36	33	36	31	-	-	35	40	-	-	35	52	29	52	29	40	52	40	38	52	38	35	-	-	52	35	52
	sp|P00367|DHE3_HUMAN	Glutamate dehydrogenase 1, mitochondrial	1	558	21	32	31	33	24	43	57	56	23	15	19	14	68	103	68	90	68	107	90	107	90	103	107	103	96	105	96	70	96	97	70	97	70	105	97	105	92	111	92	70	92	95	111	70	111
	sp|O94925|GLSK_HUMAN	Glutaminase kidney isoform, mitochondrial	1	669	0	7	0	12	0	15	9	17	6	8	0	6	16	35	16	30	-	-	30	19	30	35	19	35	27	29	-	-	-	-	-	-	18	29	26	29	20	30	-	-	-	-	30	18	30
	sp|P07355|ANXA2_HUMAN	Annexin A2	1	339	201	189	222	238	255	266	263	306	276	230	253	293	732	837	732	685	732	738	685	738	685	837	738	837	760	731	760	737	760	764	737	764	737	731	764	731	757	771	757	707	757	757	771	707	771
	sp|P61978|HNRPK_HUMAN	Heterogeneous nuclear ribonucleoprotein K	1	463	154	64	90	81	149	114	122	109	135	136	111	173	438	363	438	314	438	323	314	323	314	363	323	363	374	339	374	386	374	339	386	339	386	339	339	339	449	308	449	375	449	306	308	375	308
	sp|Q86VP6|CAND1_HUMAN	Cullin-associated NEDD8-dissociated protein 1	1	1230	18	26	26	17	19	35	31	44	30	36	30	40	67	101	67	97	67	87	97	87	97	101	87	101	92	84	92	85	92	91	85	91	85	84	91	84	89	100	89	81	89	82	100	81	100
	sp|Q96PK6|RBM14_HUMAN	RNA-binding protein 14	1	669	7	12	14	33	30	35	35	35	18	32	22	18	55	86	55	79	55	71	79	71	79	86	71	86	64	100	64	60	64	67	60	67	60	100	67	100	60	65	60	76	60	90	65	76	65
	sp|Q12797|ASPH_HUMAN	Aspartyl/asparaginyl beta-hydroxylase	1	758	12	12	6	6	14	0	14	0	17	18	32	11	43	22	43	35	43	52	35	52	-	-	52	22	49	38	49	37	-	-	37	28	37	38	28	38	37	34	37	38	37	43	34	38	-
	sp|P49736|MCM2_HUMAN	DNA replication licensing factor MCM2	1	904	9	0	16	26	20	19	26	17	23	0	16	39	52	82	52	29	52	58	29	58	29	82	58	82	42	57	42	64	42	58	64	58	-	-	58	57	74	45	74	41	74	61	-	-	45
	sp|P12956|XRCC6_HUMAN	X-ray repair cross-complementing protein 6	1	609	106	88	98	74	115	87	108	110	147	124	118	117	368	301	368	299	368	324	299	324	299	301	324	301	334	306	334	320	334	332	320	332	320	306	332	306	331	345	331	337	331	279	345	337	345
	sp|Q6P2Q9|PRP8_HUMAN	Pre-mRNA-processing-splicing factor 8	1	2335	20	0	26	18	20	26	43	50	25	15	9	30	65	98	65	46	65	78	46	78	46	98	78	98	79	76	79	55	79	77	55	77	55	76	77	76	93	80	93	61	93	53	80	61	80
	sp|P62263|RS14_HUMAN	40S ribosomal protein S14	1	151	19	14	23	60	21	31	23	25	40	25	28	31	80	116	80	70	80	74	70	74	70	116	74	116	72	108	72	66	72	94	66	94	66	108	94	108	73	79	73	69	73	119	79	69	79
	sp|P60174|TPIS_HUMAN	Triosephosphate isomerase	1	286	150	138	167	166	154	162	190	176	145	164	201	187	449	529	449	464	449	558	464	558	464	529	558	529	527	520	527	479	527	474	479	474	479	520	474	520	527	459	527	485	527	529	459	485	459
	sp|P49915|GUAA_HUMAN	GMP synthase [glutamine-hydrolyzing]	1	693	0	0	15	8	21	33	8	9	40	31	33	23	66	40	-	-	66	56	69	56	69	40	56	40	47	47	-	-	47	88	49	88	49	47	88	47	-	-	36	67	36	74	54	67	54
	sp|Q9Y3I0|RTCB_HUMAN	tRNA-splicing ligase RtcB homolog	1	505	10	0	10	19	16	21	31	30	26	39	21	32	52	81	52	65	52	62	65	62	65	81	62	81	61	89	61	53	61	57	53	57	53	89	57	89	73	61	73	65	73	61	61	65	61
	sp|P35237|SPB6_HUMAN	Serpin B6	1	376	37	35	24	42	49	42	42	49	53	71	60	93	139	184	139	148	139	126	148	126	148	184	126	184	146	155	146	177	146	119	177	119	177	155	119	155	172	137	172	144	172	144	137	144	137
	sp|Q12906|ILF3_HUMAN	Interleukin enhancer-binding factor 3	1	894	14	0	30	29	35	23	33	53	53	68	46	59	102	141	102	96	102	109	96	109	96	141	109	141	113	130	113	99	113	106	99	106	99	130	106	130	106	111	106	133	106	98	111	133	111
	sp|P54578|UBP14_HUMAN	Ubiquitin carboxyl-terminal hydrolase 14	1	494	13	10	9	7	18	13	0	0	11	17	22	10	42	22	42	40	42	36	40	36	40	22	-	-	-	-	40	38	40	33	38	33	38	29	33	29	-	-	28	44	28	42	26	44	26
	sp|P16615|AT2A2_HUMAN	Sarcoplasmic/endoplasmic reticulum calcium ATPase 2	3	1042	0	22	21	19	19	20	16	19	7	0	0	16	31	54	-	-	-	-	-	-	47	54	42	54	-	-	29	57	29	48	57	48	57	40	48	40	37	48	-	-	-	-	48	45	48
	sp|P63244|RACK1_HUMAN	Receptor of activated protein C kinase 1	1	317	85	77	89	105	104	86	122	121	100	121	117	126	289	352	289	284	289	328	284	328	284	352	328	352	323	348	323	307	323	275	307	275	307	348	275	348	333	298	333	314	333	308	298	314	298
	sp|P30043|BLVRB_HUMAN	Flavin reductase (NADPH)	1	206	19	25	18	19	20	20	20	31	29	21	31	50	68	100	68	66	68	69	66	69	66	100	69	100	81	60	81	95	81	67	95	67	95	60	67	60	89	85	89	59	89	70	85	59	85
	sp|B0I1T2|MYO1G_HUMAN	Unconventional myosin-Ig	1	1018	0	18	33	17	32	0	26	39	10	25	20	18	47	74	-	-	47	79	48	79	48	74	79	74	64	68	64	68	-	-	68	48	68	68	48	68	49	67	49	90	-	-	67	90	67
	sp|P15121|ALDR_HUMAN	Aldo-keto reductase family 1 member B1	1	316	29	34	29	41	40	43	52	56	70	85	108	86	139	183	139	162	139	189	162	189	162	183	189	183	193	178	193	160	193	142	160	142	160	178	142	178	167	160	167	154	167	192	160	154	160
	sp|O75694|NU155_HUMAN	Nuclear pore complex protein Nup155	1	1391	28	12	20	0	33	32	31	19	24	25	19	32	85	56	85	69	85	70	69	70	69	56	70	56	66	61	66	77	66	76	77	76	77	61	76	61	91	55	91	78	91	56	55	78	55
	sp|P22626|ROA2_HUMAN	Heterogeneous nuclear ribonucleoproteins A2/B1	3	353	484	396	386	333	446	490	502	714	472	522	471	487	1402	1534	1402	1408	1402	1359	1408	1359	1408	1534	1359	1534	1669	1357	1669	1329	1669	1348	1329	1348	1329	1357	1348	1357	1473	1582	1473	1354	1473	1294	1582	1354	1582
	sp|Q9NUQ9|FA49B_HUMAN	Protein FAM49B	1	324	38	17	26	22	30	36	24	26	13	0	7	0	81	53	81	58	81	57	58	57	-	-	57	53	71	51	71	52	71	75	52	75	-	-	75	51	67	56	-	-	67	65	56	61	56
	sp|O43670|ZN207_HUMAN	BUB3-interacting and GLEBS motif-containing protein ZNF207	1	478	0	0	0	11	12	18	20	15	0	11	9	15	22	41	-	-	-	-	-	-	34	41	34	41	29	42	-	-	-	-	-	-	32	42	28	42	-	-	-	-	40	38	-	-	25
	sp|P07737|PROF1_HUMAN	Profilin-1	1	140	91	83	98	95	88	97	91	106	139	98	151	180	318	381	318	278	318	340	278	340	278	381	340	381	348	284	348	351	348	334	351	334	351	284	334	284	362	328	362	284	362	343	328	284	328
	sp|Q13177|PAK2_HUMAN	Serine/threonine-protein kinase PAK 2	1	524	12	10	10	12	22	14	8	14	20	18	0	6	54	32	54	42	54	23	42	23	42	32	23	32	31	38	31	38	31	44	38	44	38	38	44	38	26	44	26	50	26	31	44	50	44
	sp|P62888|RL30_HUMAN	60S ribosomal protein L30	1	115	35	40	38	45	42	40	35	41	67	72	57	101	144	187	144	152	144	130	152	130	152	187	130	187	133	152	133	183	133	145	183	145	183	152	145	152	171	148	171	152	171	142	148	152	148
	sp|P62906|RL10A_HUMAN	60S ribosomal protein L10a	1	217	42	50	45	71	52	66	67	62	76	84	82	83	170	216	170	200	170	194	200	194	200	216	194	216	186	222	186	185	186	187	185	187	185	222	187	222	192	188	192	181	192	219	188	181	188
	sp|Q9UL46|PSME2_HUMAN	Proteasome activator complex subunit 2	1	239	13	9	12	0	10	9	7	8	12	11	11	0	35	18	35	29	35	30	29	30	29	18	30	18	32	23	32	24	32	33	24	33	-	-	33	23	25	29	25	33	-	-	29	33	29
	sp|P55769|NH2L1_HUMAN	NHP2-like protein 1	1	128	10	15	7	0	14	10	0	0	37	37	38	28	61	38	61	62	61	50	62	50	62	38	-	-	-	-	53	57	53	54	57	54	57	47	54	47	-	-	43	58	-	-	57	58	-
	sp|Q08945|SSRP1_HUMAN	FACT complex subunit SSRP1	1	709	39	33	36	40	60	44	27	42	57	43	55	36	156	118	156	120	156	118	120	118	120	118	118	118	136	110	136	129	136	137	129	137	129	110	137	110	102	132	102	139	102	139	132	139	132
	sp|P17844|DDX5_HUMAN	Probable ATP-dependent RNA helicase DDX5	4	614	186	136	169	141	190	192	202	166	197	190	200	191	573	498	573	518	573	571	518	571	518	498	571	498	552	533	552	517	552	558	517	558	517	533	558	533	579	499	579	549	579	533	499	549	499
	sp|O14776|TCRG1_HUMAN	Transcription elongation regulator 1	1	1098	21	26	15	14	20	24	17	45	7	0	9	14	48	73	48	55	48	41	55	41	55	73	41	73	75	36	75	60	75	46	60	46	60	36	46	36	52	78	52	40	52	47	78	40	78
	sp|P00966|ASSY_HUMAN	Argininosuccinate synthase	1	412	51	69	44	34	103	53	54	71	76	80	79	79	230	184	230	202	230	177	202	177	202	184	177	184	201	168	201	251	201	173	251	173	251	168	173	168	184	216	184	227	184	166	216	227	216
	sp|Q9UMX0|UBQL1_HUMAN	Ubiquilin-1	3	589	7	10	10	10	8	18	16	19	0	26	0	8	20	37	20	54	-	-	54	31	54	37	31	37	31	52	31	26	-	-	26	33	26	52	33	52	31	34	31	44	31	33	34	44	-
	sp|Q9Y4L1|HYOU1_HUMAN	Hypoxia up-regulated protein 1	1	999	36	32	35	28	38	42	47	29	50	27	24	34	124	91	124	101	124	106	101	106	101	91	106	91	89	102	89	104	89	127	104	127	104	102	127	102	117	111	117	100	117	94	111	100	111
	sp|P35637|FUS_HUMAN	RNA-binding protein FUS	2	526	35	20	23	22	25	22	25	24	26	11	27	13	86	59	86	53	86	75	53	75	53	59	75	59	86	58	86	58	86	71	58	71	58	58	71	58	73	70	73	59	73	71	70	59	70
	sp|P33993|MCM7_HUMAN	DNA replication licensing factor MCM7	1	719	18	17	32	26	50	29	25	14	24	24	24	24	92	64	92	70	92	81	70	81	70	64	81	64	56	75	56	91	56	85	91	85	91	75	85	75	67	55	67	106	67	79	55	106	55
	sp|Q06323|PSME1_HUMAN	Proteasome activator complex subunit 1	1	249	7	9	9	9	0	22	20	20	34	31	35	41	46	70	46	62	46	64	62	64	62	70	64	70	62	60	62	55	62	65	55	65	55	60	65	60	68	63	68	45	68	66	63	45	63
	sp|P00558|PGK1_HUMAN	Phosphoglycerate kinase 1	1	417	267	184	273	213	246	288	298	256	295	298	315	252	808	721	808	770	808	886	770	886	770	721	886	721	838	809	838	682	838	856	682	856	682	809	856	809	817	735	817	817	817	816	735	817	735
	sp|Q14839|CHD4_HUMAN	Chromodomain-helicase-DNA-binding protein 4	2	1912	16	0	0	0	14	33	32	16	16	6	13	6	46	27	46	44	46	50	-	-	-	-	-	-	45	43	45	25	45	54	-	-	-	-	-	-	54	37	54	25	54	51	-	-	-
	sp|P55010|IF5_HUMAN	Eukaryotic translation initiation factor 5	1	431	7	10	9	10	9	10	9	9	0	11	18	19	21	38	21	31	21	36	31	36	31	38	36	38	34	30	34	38	34	24	38	24	38	30	24	30	35	24	35	29	35	38	24	29	24
	sp|Q71DI3|H32_HUMAN	Histone H3.2	5	136	60	64	55	91	67	68	57	69	77	84	71	91	204	251	204	216	204	183	216	183	216	251	183	251	200	232	200	222	200	200	222	200	222	232	200	232	208	210	208	206	208	230	210	206	210
	sp|Q8N163|CCAR2_HUMAN	Cell cycle and apoptosis regulator protein 2	1	923	19	12	7	0	24	18	18	26	14	13	0	0	57	36	57	43	57	30	43	30	43	36	-	-	-	-	-	-	50	39	41	39	-	-	39	36	42	52	42	44	-	-	52	44	52
	sp|P14854|CX6B1_HUMAN	Cytochrome c oxidase subunit 6B1	1	86	0	10	0	12	0	11	12	13	9	10	9	10	19	35	19	31	-	-	31	26	31	35	26	35	27	34	-	-	-	-	-	-	25	34	25	34	27	32	-	-	27	32	32	20	32
	sp|P68363|TBA1B_HUMAN	Tubulin alpha-1B chain	8	451	296	266	313	242	319	313	302	334	265	259	257	215	880	791	880	838	880	872	838	872	838	791	872	791	887	803	887	800	887	891	800	891	800	803	891	803	813	865	813	891	813	812	865	891	865
	sp|Q14152|EIF3A_HUMAN	Eukaryotic translation initiation factor 3 subunit A	1	1382	27	15	30	33	19	57	28	46	23	42	59	18	69	97	69	114	69	117	114	117	114	97	117	97	132	103	132	52	132	110	52	110	52	103	110	103	73	84	73	91	73	149	84	91	84
	sp|P31949|S10AB_HUMAN	Protein S100-A11	1	105	23	16	21	24	15	16	24	22	17	48	39	34	55	80	55	80	55	84	80	84	80	80	84	80	84	96	84	65	84	54	65	54	65	96	54	96	81	55	81	84	81	79	55	84	55
	sp|P58546|MTPN_HUMAN	Myotrophin	1	118	0	0	12	7	8	15	18	14	25	35	31	38	38	59	-	-	38	61	55	61	55	59	61	59	50	60	-	-	50	52	51	52	51	60	52	60	-	-	61	55	61	53	44	55	44
	sp|P60709|ACTB_HUMAN	Actin, cytoplasmic 1	7	375	517	482	579	541	644	602	672	682	663	676	652	731	1824	1954	1824	1760	1824	1903	1760	1903	1760	1954	1903	1954	1851	1889	1851	1857	1851	1844	1857	1844	1857	1889	1844	1889	1920	1827	1920	1899	1920	1795	1827	1899	1827
	sp|P17612|KAPCA_HUMAN	cAMP-dependent protein kinase catalytic subunit alpha	1	351	16	6	0	9	19	16	0	8	6	7	0	7	41	24	41	29	41	15	29	15	29	24	15	24	-	-	29	32	-	-	32	27	32	21	-	-	28	20	-	-	-	-	20	31	20
	sp|P60891|PRPS1_HUMAN	Ribose-phosphate pyrophosphokinase 1	3	318	42	48	27	27	74	62	50	55	23	23	35	24	139	106	139	133	139	112	133	112	133	106	112	106	132	100	132	146	132	112	146	112	146	100	112	100	116	126	116	124	116	124	126	124	126
	sp|P31943|HNRH1_HUMAN	Heterogeneous nuclear ribonucleoprotein H	3	449	110	68	130	107	105	129	133	140	111	107	100	135	326	382	326	304	326	363	304	363	304	382	363	382	350	347	350	308	350	370	308	370	308	347	370	347	378	319	378	342	378	336	319	342	319
	sp|P43243|MATR3_HUMAN	Matrin-3	1	847	78	41	58	36	90	91	66	71	86	94	92	102	254	209	254	226	254	216	226	216	226	209	216	209	241	196	241	233	241	235	233	235	233	196	235	196	246	198	246	242	246	219	198	242	198
	sp|P09874|PARP1_HUMAN	Poly [ADP-ribose] polymerase 1	1	1014	27	22	23	26	38	44	40	32	37	51	42	76	102	134	102	117	102	105	117	105	117	134	105	134	101	117	101	136	101	104	136	104	136	117	104	117	143	91	143	112	143	112	91	112	91
	sp|P50502|F10A1_HUMAN	Hsc70-interacting protein	3	369	0	9	10	12	15	12	10	15	9	29	23	20	29	47	29	50	29	43	50	43	50	47	43	47	43	51	43	44	43	31	44	31	44	51	31	51	35	33	35	54	35	47	33	54	33
	sp|P26885|FKBP2_HUMAN	Peptidyl-prolyl cis-trans isomerase FKBP2	1	142	9	0	0	0	17	10	0	9	8	10	9	0	34	19	34	25	34	19	-	-	-	-	-	-	27	20	27	27	27	23	-	-	-	-	-	-	-	-	-	-	-	-	-	-	-
	sp|P52209|6PGD_HUMAN	6-phosphogluconate dehydrogenase, decarboxylating	1	483	33	23	35	38	31	29	48	47	27	29	26	36	91	121	91	81	91	109	81	109	81	121	109	121	106	115	106	90	106	91	90	91	90	115	91	115	117	97	117	95	117	93	97	95	97
	sp|P13010|XRCC5_HUMAN	X-ray repair cross-complementing protein 5	1	732	77	38	43	36	33	44	57	58	109	99	107	84	219	178	219	181	219	207	181	207	181	178	207	178	242	192	242	155	242	196	155	196	155	192	196	192	218	205	218	175	218	187	205	175	205
	sp|P02786|TFR1_HUMAN	Transferrin receptor protein 1	1	760	119	133	130	142	135	147	145	140	162	194	180	195	416	477	416	474	416	455	474	455	474	477	455	477	439	481	439	463	439	439	463	439	463	481	439	481	459	435	459	459	459	469	435	459	435
	sp|P07384|CAN1_HUMAN	Calpain-1 catalytic subunit	1	714	0	16	15	20	16	16	25	23	17	20	0	15	38	58	38	52	-	-	52	45	52	58	45	58	33	65	33	47	33	48	47	48	47	65	48	65	45	56	45	51	-	-	56	51	56
	sp|Q13126|MTAP_HUMAN	S-methyl-5'-thioadenosine phosphorylase	1	283	0	0	7	10	13	15	19	20	0	0	0	9	23	39	-	-	-	-	-	-	25	39	31	39	-	-	-	-	-	-	-	-	-	-	-	-	-	-	-	-	-	-	-	-	-
	sp|P07996|TSP1_HUMAN	Thrombospondin-1	1	1170	17	14	13	0	7	8	13	0	7	0	0	7	31	17	31	27	31	31	-	-	-	-	-	-	-	-	27	28	27	28	28	28	28	23	28	23	37	26	37	25	37	18	-	-	-
	sp|P52701|MSH6_HUMAN	DNA mismatch repair protein Msh6	1	1360	14	15	15	0	24	29	19	25	16	0	0	0	54	35	54	49	54	39	-	-	-	-	-	-	-	-	-	-	44	60	44	60	-	-	60	29	38	56	-	-	-	-	56	44	56
	sp|P21266|GSTM3_HUMAN	Glutathione S-transferase Mu 3	1	225	0	9	11	22	18	19	22	23	21	14	20	20	44	65	44	42	44	53	42	53	42	65	53	65	48	58	48	47	48	51	47	51	47	58	51	58	47	53	47	43	47	61	53	43	53
	sp|P02545|LMNA_HUMAN	Prelamin-A/C	1	664	108	23	91	61	137	146	136	117	117	134	118	132	362	310	362	303	362	345	303	345	303	310	345	310	343	331	343	292	343	354	292	354	292	331	354	331	376	257	376	362	376	325	257	362	257
	sp|P62495|ERF1_HUMAN	Eukaryotic peptide chain release factor subunit 1	1	437	28	23	31	40	34	44	47	42	35	28	49	45	97	127	97	95	97	127	95	127	95	127	127	127	119	115	119	102	119	110	102	110	102	115	110	115	120	100	120	93	120	133	100	93	100
	sp|P54577|SYYC_HUMAN	Tyrosine--tRNA ligase, cytoplasmic	1	528	14	13	14	26	21	20	26	37	32	28	23	29	67	92	67	61	67	63	61	63	61	92	63	92	74	80	74	63	74	66	63	66	63	80	66	80	69	82	69	63	69	69	82	63	82
	sp|P54136|SYRC_HUMAN	Arginine--tRNA ligase, cytoplasmic	1	660	48	59	60	20	52	37	52	53	40	36	30	36	140	109	140	132	140	142	132	142	132	109	142	109	131	108	131	147	131	137	147	137	147	108	137	108	136	152	136	148	136	87	152	148	152
	sp|P20042|IF2B_HUMAN	Eukaryotic translation initiation factor 2 subunit 2	1	333	38	28	41	24	55	43	49	36	51	44	41	53	144	113	144	115	144	131	115	131	115	113	131	113	115	117	115	136	115	135	136	135	136	117	135	117	140	115	140	140	140	108	115	140	115
	sp|P08243|ASNS_HUMAN	Asparagine synthetase [glutamine-hydrolyzing]	1	561	41	33	47	31	42	36	45	30	21	19	9	17	104	78	104	88	104	101	88	101	88	78	101	78	80	95	80	92	80	104	92	104	92	95	104	95	103	84	103	108	103	76	84	108	84
	sp|P06733|ENOA_HUMAN	Alpha-enolase	2	434	236	184	245	203	258	254	282	262	322	290	319	275	816	740	816	728	816	846	728	846	728	740	846	740	817	775	817	717	817	821	717	821	717	775	821	775	793	768	793	793	793	776	768	793	768
	cont|0038|ALBU_BOVIN	Serum albumin [Bos taurus (contaminant)]	2	583	129	110	155	137	153	173	161	205	193	197	196	194	475	536	475	480	475	512	480	512	480	536	512	536	530	495	530	457	530	521	457	521	457	495	521	495	484	508	484	505	484	506	508	505	508
	sp|P02765|FETUA_HUMAN	Alpha-2-HS-glycoprotein	1	367	69	20	32	50	46	57	74	50	24	34	30	9	139	109	139	111	139	136	111	136	111	109	136	109	149	158	149	75	149	113	75	113	75	158	113	158	152	94	152	112	152	137	94	112	94
	sp|P07108|ACBP_HUMAN	Acyl-CoA-binding protein	1	87	8	18	28	22	17	15	28	25	31	22	31	31	56	78	56	55	56	87	55	87	55	78	87	78	64	72	64	66	64	74	66	74	66	72	74	72	67	74	67	67	67	68	74	67	74
	sp|P40925|MDHC_HUMAN	Malate dehydrogenase, cytoplasmic	1	334	33	12	18	12	24	23	15	19	37	29	25	39	94	70	94	64	94	58	64	58	64	70	58	70	77	56	77	75	77	78	75	78	75	56	78	56	87	68	87	71	87	60	68	71	68
	sp|Q9Y490|TLN1_HUMAN	Talin-1	1	2541	35	24	30	24	33	40	26	32	26	14	28	14	94	70	94	78	94	84	78	84	78	70	84	70	95	64	95	71	95	96	71	96	71	64	96	64	75	82	75	77	75	92	82	77	82
	sp|O43242|PSMD3_HUMAN	26S proteasome non-ATPase regulatory subunit 3	1	534	36	28	29	30	45	30	31	27	37	47	38	34	118	91	118	105	118	98	105	98	105	91	98	91	101	108	101	107	101	96	107	96	107	108	96	108	101	92	101	121	101	98	92	121	92
	sp|Q9UQ80|PA2G4_HUMAN	Proliferation-associated protein 2G4	1	394	49	59	50	57	63	74	66	86	87	92	69	95	199	238	199	225	199	185	225	185	225	238	185	238	204	215	204	217	204	211	217	211	217	215	211	215	210	232	210	205	210	200	232	205	232
	sp|P62258|1433E_HUMAN	14-3-3 protein epsilon	7	255	218	165	210	191	225	226	260	296	230	233	220	256	673	743	673	624	673	690	624	690	624	743	690	743	734	684	734	646	734	666	646	666	646	684	666	684	734	691	734	668	734	637	691	668	691
	sp|Q9BUJ2|HNRL1_HUMAN	Heterogeneous nuclear ribonucleoprotein U-like protein 1	1	856	8	0	12	7	14	9	10	17	7	17	8	21	29	45	29	31	29	30	31	30	31	45	30	45	33	34	33	40	33	28	40	28	40	34	28	34	39	29	39	43	39	24	29	43	29
	sp|Q9BZE1|RM37_HUMAN	39S ribosomal protein L37, mitochondrial	1	423	11	0	7	0	12	0	0	0	8	8	7	8	31	18	31	18	31	19	-	-	-	-	-	-	-	-	-	-	-	-	-	-	-	-	-	-	-	-	24	27	-	-	18	27	-
	sp|P51659|DHB4_HUMAN	Peroxisomal multifunctional enzyme type 2	1	736	23	6	28	16	25	23	20	14	8	0	17	8	56	38	56	34	56	65	34	65	34	38	65	38	54	41	54	39	54	59	39	59	39	41	59	41	51	28	51	58	51	56	28	58	28
	sp|P49589|SYCC_HUMAN	Cysteine--tRNA ligase, cytoplasmic	1	748	17	14	11	24	17	21	28	17	0	8	0	16	39	57	39	43	-	-	43	44	43	57	44	57	39	60	39	47	-	-	47	37	47	60	37	60	61	36	61	36	61	50	36	36	-
	sp|P67809|YBOX1_HUMAN	Nuclease-sensitive element-binding protein 1	2	324	62	49	37	19	26	46	47	42	44	52	55	43	132	104	132	147	132	139	147	139	147	104	139	104	159	118	159	118	159	127	118	127	118	118	127	118	152	135	152	115	152	120	135	115	135
	sp|P61247|RS3A_HUMAN	40S ribosomal protein S3a	1	264	50	43	63	61	47	68	68	73	63	69	86	60	160	194	160	180	160	217	180	217	180	194	217	194	209	198	209	150	209	194	150	194	150	198	194	198	178	179	178	179	178	215	179	179	179
	sp|P18754|RCC1_HUMAN	Regulator of chromosome condensation	1	421	25	20	19	23	23	24	20	22	45	17	33	25	93	70	93	61	93	72	61	72	61	70	72	70	80	60	80	68	80	88	68	88	68	60	88	60	70	87	70	59	70	80	87	59	87
	sp|O95336|6PGL_HUMAN	6-phosphogluconolactonase	1	258	11	23	9	9	8	10	31	15	0	0	14	14	24	38	-	-	24	54	38	54	38	38	54	38	40	45	40	45	40	24	45	24	45	45	-	-	56	43	56	22	56	33	-	-	43
	sp|Q9NPD3|EXOS4_HUMAN	Exosome complex component RRP41	1	245	16	16	0	0	7	0	20	7	6	0	0	0	29	17	29	26	29	30	-	-	-	-	-	-	-	-	-	-	-	-	-	-	-	-	-	-	41	29	-	-	-	-	29	17	29
	sp|O43390|HNRPR_HUMAN	Heterogeneous nuclear ribonucleoprotein R	2	633	144	129	128	143	163	180	181	188	188	209	255	221	495	552	495	518	495	564	518	564	518	552	564	552	587	533	587	513	587	496	513	496	513	533	496	533	546	505	546	500	546	578	505	500	505
	sp|Q99714|HCD2_HUMAN	3-hydroxyacyl-CoA dehydrogenase type-2	1	261	53	49	54	73	75	76	63	74	42	48	42	57	170	204	170	173	170	159	173	159	173	204	159	204	169	184	169	181	169	172	181	172	181	184	172	184	173	165	173	177	173	191	165	177	165
	sp|Q9Y230|RUVB2_HUMAN	RuvB-like 2	1	463	8	17	38	36	47	57	20	44	27	39	43	26	82	106	82	113	82	101	113	101	113	106	101	106	95	95	95	90	95	122	90	122	90	95	122	95	54	88	54	124	54	136	88	124	88
	sp|P59998|ARPC4_HUMAN	Actin-related protein 2/3 complex subunit 4	1	168	15	19	9	8	8	21	18	8	17	17	17	10	40	26	40	57	40	44	57	44	57	26	44	26	40	43	40	37	40	47	37	47	37	43	47	43	43	44	43	34	43	46	44	34	44
	sp|Q06830|PRDX1_HUMAN	Peroxiredoxin-1	3	199	160	117	166	150	171	186	156	197	228	250	232	271	559	618	559	553	559	554	553	554	553	618	554	618	589	556	589	559	589	580	559	580	559	556	580	556	587	542	587	587	587	568	542	587	542
	sp|P14618|KPYM_HUMAN	Pyruvate kinase PKM	1	531	390	303	354	302	343	376	446	392	549	449	597	503	1282	1197	1282	1128	1282	1397	1128	1397	1128	1197	1397	1197	1379	1197	1379	1149	1379	1279	1149	1279	1149	1197	1279	1197	1339	1244	1339	1146	1339	1275	1244	1146	1244
	sp|P06748|NPM_HUMAN	Nucleophosmin	1	294	38	20	29	19	44	31	33	34	38	35	41	42	120	95	120	86	120	103	86	103	86	95	103	95	113	87	113	106	113	98	106	98	106	87	98	87	113	92	113	108	113	91	92	108	92
	sp|P13797|PLST_HUMAN	Plastin-3	1	630	56	52	76	87	85	75	76	71	89	65	83	110	230	268	230	192	230	235	192	235	192	268	235	268	210	228	210	247	210	240	247	240	247	228	240	228	242	212	242	226	242	245	212	226	212
	sp|P13987|CD59_HUMAN	CD59 glycoprotein	1	128	25	11	12	12	14	13	22	14	26	19	20	21	65	47	65	43	65	54	43	54	43	47	54	47	59	53	59	46	59	51	46	51	46	53	51	53	68	51	68	45	68	45	51	45	51
	sp|P67812|SC11A_HUMAN	Signal peptidase complex catalytic subunit SEC11A	1	179	12	7	12	0	11	0	8	6	8	7	6	8	31	19	31	19	31	26	19	26	-	-	26	19	24	20	24	26	24	25	26	25	26	20	-	-	28	21	28	30	28	16	21	30	21
	sp|P11413|G6PD_HUMAN	Glucose-6-phosphate 1-dehydrogenase	1	515	86	81	97	92	107	97	103	102	136	134	269	93	329	287	329	312	329	469	312	469	312	287	469	287	457	329	457	281	457	330	281	330	281	329	330	329	282	319	282	338	282	458	319	338	319
	sp|Q9UHD8|SEPT9_HUMAN	Septin-9	1	586	0	0	6	14	9	16	21	20	23	19	16	19	37	53	-	-	37	43	40	43	40	53	43	53	41	54	-	-	41	45	33	45	33	54	45	54	-	-	45	34	45	46	48	34	48
	sp|Q15691|MARE1_HUMAN	Microtubule-associated protein RP/EB family member 1	1	268	12	11	11	7	13	10	9	8	17	12	14	13	42	28	42	33	42	34	33	34	33	28	34	28	34	28	34	37	34	38	37	38	37	28	38	28	34	36	34	36	34	31	36	36	36
	sp|P22102|PUR2_HUMAN	Trifunctional purine biosynthetic protein adenosine-3	1	1010	30	23	25	19	35	34	33	30	41	51	28	34	106	83	106	108	106	86	108	86	108	83	86	83	88	103	88	92	88	100	92	100	92	103	100	103	97	94	97	111	97	81	94	111	94
	sp|O75390|CISY_HUMAN	Citrate synthase, mitochondrial	1	466	18	14	32	18	19	20	21	17	18	20	41	39	55	74	55	54	55	94	54	94	54	74	94	74	76	59	76	72	76	70	72	70	72	59	70	59	78	49	78	71	78	79	49	71	49
	sp|P48444|COPD_HUMAN	Coatomer subunit delta	1	511	7	7	0	8	8	0	8	9	22	6	8	7	37	24	37	18	37	21	-	-	18	24	21	24	24	22	24	22	24	32	22	32	22	22	32	22	22	38	22	19	22	21	38	19	38
	sp|P48556|PSMD8_HUMAN	26S proteasome non-ATPase regulatory subunit 8	1	350	0	0	0	6	8	13	16	9	7	6	14	17	20	32	-	-	-	-	-	-	24	32	35	32	28	28	-	-	-	-	-	-	30	28	25	28	-	-	-	-	38	33	-	-	21
	sp|O14979|HNRDL_HUMAN	Heterogeneous nuclear ribonucleoprotein D-like	3	420	113	113	129	127	127	138	147	149	153	148	161	165	393	441	393	399	393	437	399	437	399	441	437	441	423	422	423	405	423	420	405	420	405	422	420	422	425	415	425	404	425	426	415	404	415
	sp|Q9UJS0|CMC2_HUMAN	Calcium-binding mitochondrial carrier protein Aralar2	2	675	7	7	0	7	8	8	14	15	19	0	20	27	34	49	34	20	34	39	-	-	20	49	39	49	42	26	42	42	42	32	42	32	42	26	-	-	48	41	48	18	48	35	41	18	41
	sp|P38606|VATA_HUMAN	V-type proton ATPase catalytic subunit A	1	617	12	7	8	8	8	8	15	17	0	0	0	13	25	38	-	-	-	-	-	-	20	38	28	38	-	-	34	28	-	-	28	21	28	28	-	-	40	29	40	21	40	21	-	-	-
	sp|P08865|RSSA_HUMAN	40S ribosomal protein SA	1	295	76	41	52	49	74	66	68	62	58	58	76	65	208	176	208	165	208	196	165	196	165	176	196	176	214	175	214	180	214	176	180	176	180	175	176	175	209	161	209	184	209	191	161	184	161
	sp|P28074|PSB5_HUMAN	Proteasome subunit beta type-5	1	263	0	0	16	13	13	13	15	14	12	13	11	17	30	44	-	-	30	42	31	42	31	44	42	44	30	41	-	-	30	41	35	41	35	41	41	41	-	-	37	42	37	37	31	42	31
	sp|P61086|UBE2K_HUMAN	Ubiquitin-conjugating enzyme E2 K	1	200	18	0	8	0	10	10	16	10	16	14	17	15	44	30	44	29	44	41	29	41	-	-	41	30	45	35	45	30	45	34	30	34	-	-	34	35	49	31	49	32	49	32	31	32	-
	sp|Q96AY3|FKB10_HUMAN	Peptidyl-prolyl cis-trans isomerase FKBP10	1	582	19	9	7	15	13	7	10	6	12	9	21	9	44	30	44	25	44	38	25	38	25	30	38	30	46	34	46	31	46	26	31	26	31	34	26	34	38	27	38	29	38	43	27	29	27
	sp|P62753|RS6_HUMAN	40S ribosomal protein S6	1	249	27	28	19	15	22	24	9	50	32	29	30	38	81	103	81	81	81	58	81	58	81	103	58	103	107	53	107	88	107	75	88	75	88	53	75	53	74	110	74	70	74	69	110	70	110
	sp|O43776|SYNC_HUMAN	Asparagine--tRNA ligase, cytoplasmic	1	548	34	21	31	35	37	38	39	44	46	26	51	64	117	143	117	85	117	121	85	121	85	143	121	143	129	100	129	122	129	115	122	115	122	100	115	100	137	111	137	94	137	124	111	94	111
	sp|Q07955|SRSF1_HUMAN	Serine/arginine-rich splicing factor 1	1	248	30	21	26	30	39	40	34	44	22	30	24	40	91	114	91	91	91	84	91	84	91	114	84	114	98	94	98	100	98	88	100	88	100	94	88	94	104	87	104	95	104	94	87	95	87
	sp|P18583|SON_HUMAN	Protein SON	1	2426	0	0	17	10	0	11	0	9	8	11	21	10	18	29	-	-	-	-	-	-	27	29	43	29	-	-	-	-	35	36	20	36	-	-	36	26	-	-	-	-	20	42	-	-	22
	sp|O75306|NDUS2_HUMAN	NADH dehydrogenase [ubiquinone] iron-sulfur protein 2, mitochondrial	1	463	0	15	0	15	9	25	23	24	28	0	8	19	42	58	-	-	-	-	-	-	45	58	36	58	-	-	37	43	-	-	43	58	43	43	-	-	47	67	-	-	47	48	67	19	67
	sp|P62424|RL7A_HUMAN	60S ribosomal protein L7a	1	266	22	19	29	34	30	28	36	34	58	52	60	67	110	135	110	99	110	125	99	125	99	135	125	135	116	122	116	116	116	115	116	115	116	122	115	122	125	111	125	111	125	122	111	111	111
	sp|P54819|KAD2_HUMAN	Adenylate kinase 2, mitochondrial	1	239	59	30	35	27	45	42	44	69	26	31	38	61	130	157	130	103	130	117	103	117	103	157	117	157	166	102	166	136	166	103	136	103	136	102	103	102	164	125	164	111	164	107	125	111	125
	sp|P00492|HPRT_HUMAN	Hypoxanthine-guanine phosphoribosyltransferase	1	218	0	16	19	16	29	30	29	31	21	29	25	26	55	73	55	75	55	73	75	73	75	73	73	73	61	74	61	71	61	70	71	70	71	74	70	74	60	68	60	77	60	71	68	77	68
	sp|P36776|LONM_HUMAN	Lon protease homolog, mitochondrial	1	959	7	9	17	18	14	23	8	17	16	0	13	17	37	52	37	37	37	38	37	38	37	52	38	52	37	31	37	40	37	56	40	56	40	31	56	31	32	42	32	36	32	54	42	36	42
	sp|Q8NBJ5|GT251_HUMAN	Procollagen galactosyltransferase 1	1	622	19	16	33	39	26	38	42	38	25	19	16	13	70	90	70	73	70	91	73	91	73	90	91	90	73	100	73	55	73	96	55	96	55	100	96	100	74	79	74	78	74	93	79	78	79
	sp|P26599|PTBP1_HUMAN	Polypyrimidine tract-binding protein 1	1	531	75	90	56	61	72	70	87	81	55	59	53	93	202	235	202	219	202	196	219	196	219	235	196	235	209	207	209	255	209	181	255	181	255	207	181	207	255	226	255	187	255	184	226	187	226
	sp|P37802|TAGL2_HUMAN	Transgelin-2	1	199	50	48	50	56	47	55	70	58	58	52	56	70	155	184	155	155	155	176	155	176	155	184	176	184	164	178	164	165	164	163	165	163	165	178	163	178	190	164	190	149	190	167	164	149	164
	sp|P06493|CDK1_HUMAN	Cyclin-dependent kinase 1	1	297	0	0	8	6	9	10	13	14	0	0	0	10	19	30	-	-	-	-	-	-	20	30	26	30	-	-	-	-	-	-	-	-	-	-	-	-	-	-	-	-	-	-	-	-	-
	sp|P06576|ATPB_HUMAN	ATP synthase subunit beta, mitochondrial	1	529	171	129	189	145	183	178	182	183	201	190	187	176	555	504	555	497	555	558	497	558	497	504	558	504	541	517	541	488	541	568	488	568	488	517	568	517	529	513	529	562	529	510	513	562	513
	sp|P20618|PSB1_HUMAN	Proteasome subunit beta type-1	1	241	21	23	28	37	34	33	36	33	34	20	26	41	89	111	89	76	89	90	76	90	76	111	90	111	80	93	80	98	80	95	98	95	98	93	95	93	98	90	98	82	98	96	90	82	90
	sp|P16070|CD44_HUMAN	CD44 antigen	1	742	13	20	26	24	21	33	35	31	24	23	24	21	58	76	58	76	58	85	76	85	76	76	85	76	68	82	68	62	68	83	62	83	62	82	83	82	69	75	69	70	69	81	75	70	75
	sp|Q92688|AN32B_HUMAN	Acidic leucine-rich nuclear phosphoprotein 32 family member B	2	251	38	10	20	35	47	32	41	48	57	55	54	34	142	117	142	97	142	115	97	115	97	117	115	117	140	131	140	91	140	109	91	109	91	131	109	131	113	115	113	122	113	121	115	122	115
	sp|P45880|VDAC2_HUMAN	Voltage-dependent anion-selective channel protein 2	1	294	53	32	47	26	44	36	43	48	57	57	45	54	154	128	154	125	154	135	125	135	125	128	135	128	146	126	146	130	146	140	130	140	130	126	140	126	150	137	150	148	150	107	137	148	137
	sp|P00734|THRB_HUMAN	Prothrombin	1	622	49	27	36	45	33	37	37	38	36	51	56	60	118	143	118	115	118	129	115	129	115	143	129	143	143	133	143	120	143	109	120	109	120	133	109	133	146	101	146	120	146	138	101	120	101
	sp|P36955|PEDF_HUMAN	Pigment epithelium-derived factor	1	418	39	21	26	24	27	45	32	31	28	20	30	19	94	74	94	86	94	88	86	88	86	74	88	74	100	76	100	67	100	99	67	99	67	76	99	76	90	80	90	73	90	99	80	73	80
	sp|P47756|CAPZB_HUMAN	F-actin-capping protein subunit beta	1	277	36	50	38	31	50	34	43	70	43	46	39	54	129	155	129	130	129	120	130	120	130	155	120	155	145	120	145	154	145	115	154	115	154	120	115	120	133	163	133	134	133	104	163	134	163
	sp|P62269|RS18_HUMAN	40S ribosomal protein S18	1	152	18	36	29	30	40	35	40	34	25	24	25	40	83	104	83	95	83	94	95	94	95	104	94	104	77	94	77	116	77	89	116	89	116	94	89	94	98	95	98	93	98	90	95	93	95
	sp|P04080|CYTB_HUMAN	Cystatin-B	1	98	18	22	25	14	23	18	28	24	55	46	47	38	96	76	96	86	96	100	86	100	86	76	100	76	89	88	89	83	89	98	83	98	83	88	98	88	84	101	84	94	84	79	101	94	101
	sp|Q09666|AHNK_HUMAN	Neuroblast differentiation-associated protein AHNAK	1	5890	37	50	35	46	86	80	92	73	123	132	183	162	246	281	246	262	246	310	262	310	262	281	310	281	293	270	293	298	293	238	298	238	298	270	238	270	291	246	291	253	291	309	246	253	246
	sp|O14745|NHRF1_HUMAN	Na(+)/H(+) exchange regulatory cofactor NHE-RF1	1	358	0	0	12	12	15	13	11	13	0	16	0	12	25	37	-	-	-	-	-	-	34	37	28	37	23	39	-	-	-	-	-	-	32	39	30	39	-	-	28	43	-	-	23	43	-
	sp|Q9BWD1|THIC_HUMAN	Acetyl-CoA acetyltransferase, cytosolic	1	397	6	6	7	16	14	17	15	13	0	0	0	8	25	37	-	-	-	-	-	-	28	37	27	37	-	-	24	28	-	-	28	29	28	36	-	-	29	24	29	26	29	38	-	-	-
	sp|P62910|RL32_HUMAN	60S ribosomal protein L32	1	135	9	0	0	7	12	0	15	22	20	17	17	27	41	56	41	27	41	37	-	-	27	56	37	56	48	39	48	44	48	30	-	-	44	39	30	39	51	47	51	34	51	29	-	-	-
	sp|P51148|RAB5C_HUMAN	Ras-related protein Rab-5C	3	216	18	12	0	10	17	13	14	15	8	8	14	0	43	30	43	33	43	33	33	33	33	30	-	-	47	32	47	34	47	26	-	-	34	32	26	32	37	35	-	-	37	37	35	30	35
	sp|P61289|PSME3_HUMAN	Proteasome activator complex subunit 3	1	254	25	29	36	34	37	44	36	51	32	39	28	31	94	116	94	112	94	100	112	100	112	116	100	116	104	109	104	97	104	112	97	112	97	109	112	109	92	112	92	112	92	106	112	112	112
	sp|Q13148|TADBP_HUMAN	TAR DNA-binding protein 43	1	414	9	10	9	0	7	10	11	11	16	16	13	0	32	21	32	36	32	33	36	33	36	21	33	21	33	32	33	22	33	35	22	35	-	-	35	32	25	37	25	32	-	-	37	32	37
	sp|Q9H299|SH3L3_HUMAN	SH3 domain-binding glutamic acid-rich-like protein 3	1	93	11	7	0	0	8	8	0	0	8	7	0	7	27	17	27	22	27	15	22	15	22	17	-	-	-	-	21	22	-	-	22	21	22	17	-	-	-	-	-	-	-	-	-	-	-
	sp|P18206|VINC_HUMAN	Vinculin	1	1134	29	15	19	21	26	36	33	24	26	23	20	18	81	63	81	74	81	72	74	72	74	63	72	63	73	77	73	59	73	81	59	81	59	77	81	77	80	65	80	68	80	77	65	68	65
	sp|Q01813|PFKAP_HUMAN	ATP-dependent 6-phosphofructokinase, platelet type	3	784	41	62	66	70	84	73	91	91	63	25	57	57	188	218	188	160	188	214	160	214	160	218	214	218	189	186	189	203	189	202	203	202	203	186	202	186	189	216	189	175	189	200	216	175	216
	sp|P40121|CAPG_HUMAN	Macrophage-capping protein	1	348	0	14	0	12	10	11	0	12	7	8	0	9	22	33	22	33	-	-	33	15	33	33	15	33	-	-	22	33	-	-	33	23	33	25	-	-	19	33	-	-	-	-	33	23	33
	sp|Q9HB07|MYG1_HUMAN	UPF0160 protein MYG1, mitochondrial	1	376	6	6	15	12	23	10	23	14	16	18	8	6	45	32	45	34	45	46	34	46	34	32	46	32	28	53	28	35	28	41	35	41	35	53	41	53	35	36	35	56	35	30	36	56	36
	sp|O96000|NDUBA_HUMAN	NADH dehydrogenase [ubiquinone] 1 beta subcomplex subunit 10	1	172	16	0	9	14	8	15	21	17	14	18	16	21	38	52	38	38	38	46	38	46	38	52	46	52	49	53	49	34	49	38	34	38	34	53	38	53	58	36	58	35	58	45	36	35	36
	sp|P30048|PRDX3_HUMAN	Thioredoxin-dependent peroxide reductase, mitochondrial	1	256	54	44	126	65	102	81	62	111	54	60	63	65	210	241	210	185	210	251	185	251	185	241	251	241	228	187	228	211	228	261	211	261	211	187	261	187	181	209	181	288	181	209	209	288	209
	sp|P25685|DNJB1_HUMAN	DnaJ homolog subfamily B member 1	1	340	0	17	15	15	19	19	0	19	15	0	16	19	39	53	-	-	-	-	-	-	41	53	36	53	-	-	40	55	40	49	55	49	55	25	49	25	29	51	-	-	29	50	51	39	51
	sp|O43169|CYB5B_HUMAN	Cytochrome b5 type B	1	150	13	7	7	0	13	11	11	0	14	14	12	18	40	28	40	32	40	30	32	30	32	28	30	28	-	-	30	38	30	32	38	32	38	30	32	30	42	26	42	34	42	28	26	34	-
	sp|P55786|PSA_HUMAN	Puromycin-sensitive aminopeptidase	1	919	34	25	27	32	35	46	33	40	16	16	53	33	85	105	85	87	85	113	87	113	87	105	113	105	127	81	127	93	127	89	93	89	93	81	89	81	100	81	100	78	100	131	81	78	81
	sp|P10809|CH60_HUMAN	60 kDa heat shock protein, mitochondrial	1	573	176	175	149	157	227	195	167	287	264	260	257	277	667	721	667	630	667	573	630	573	630	721	573	721	720	584	720	679	720	608	679	608	679	584	608	584	620	726	620	636	620	609	726	636	726
	sp|P09382|LEG1_HUMAN	Galectin-1	1	135	27	0	0	0	53	60	42	41	58	37	49	69	138	115	138	102	138	96	-	-	-	-	-	-	117	84	117	127	117	123	-	-	-	-	-	-	138	104	138	95	138	114	-	-	-
	sp|O75964|ATP5L_HUMAN	ATP synthase subunit g, mitochondrial	2	103	9	8	14	15	18	18	14	16	7	14	0	16	34	47	34	40	34	33	40	33	40	47	33	47	30	43	30	42	30	39	42	39	42	43	39	43	39	31	39	46	39	38	31	46	31
	sp|Q92616|GCN1_HUMAN	eIF-2-alpha kinase activator GCN1	1	2671	11	0	0	7	10	7	0	0	8	8	0	7	29	19	29	20	29	15	-	-	-	-	-	-	-	-	-	-	-	-	-	-	-	-	-	-	-	-	-	-	-	-	-	-	-
	sp|Q96HE7|ERO1A_HUMAN	ERO1-like protein alpha	1	468	22	17	22	19	26	20	25	20	30	13	10	22	78	61	78	50	78	57	50	57	50	61	57	61	52	57	52	65	52	72	65	72	65	57	72	57	69	67	69	61	69	49	67	61	67
	sp|P78318|IGBP1_HUMAN	Immunoglobulin-binding protein 1	1	339	0	0	0	6	0	0	7	6	0	8	6	12	15	24	-	-	-	-	-	-	18	24	18	24	17	21	-	-	-	-	-	-	22	21	15	21	-	-	-	-	-	-	-	-	-
	sp|P56537|IF6_HUMAN	Eukaryotic translation initiation factor 6	1	245	23	18	21	21	10	23	21	27	36	40	38	39	69	87	69	81	69	80	81	80	81	87	80	87	88	82	88	67	88	80	67	80	67	82	80	82	83	81	83	71	83	82	81	71	81
	sp|P35579|MYH9_HUMAN	Myosin-9	1	1960	116	99	117	107	153	106	103	129	119	121	125	113	388	349	388	326	388	345	326	345	326	349	345	349	370	331	370	365	370	342	365	342	365	331	342	331	332	347	332	391	332	338	347	391	347
	sp|O14828|SCAM3_HUMAN	Secretory carrier-associated membrane protein 3	1	347	8	7	7	9	11	22	20	17	0	0	0	9	24	35	-	-	-	-	-	-	34	35	32	35	-	-	30	27	-	-	27	34	27	34	-	-	37	29	37	23	37	36	-	-	-
	sp|P80723|BASP1_HUMAN	Brain acid soluble protein 1	1	227	26	8	18	26	29	37	35	43	85	77	87	96	140	165	140	122	140	140	122	140	122	165	140	165	156	138	156	133	156	140	133	140	133	138	140	138	157	136	157	124	157	150	136	124	136
	sp|P26640|SYVC_HUMAN	Valine--tRNA ligase	1	1264	11	0	17	19	29	38	26	37	15	13	8	15	55	71	55	56	55	51	56	51	56	71	51	71	56	58	56	49	56	70	49	70	49	58	70	58	52	57	52	59	52	65	57	59	57
	sp|P49458|SRP09_HUMAN	Signal recognition particle 9 kDa protein	1	86	12	12	12	13	13	16	15	14	11	22	20	22	36	49	36	50	36	47	50	47	50	49	47	49	46	50	46	47	46	39	47	39	47	50	39	50	49	37	49	47	49	49	37	47	37
	sp|P50416|CPT1A_HUMAN	Carnitine O-palmitoyltransferase 1, liver isoform	1	773	0	0	15	7	16	19	9	16	15	0	0	26	36	49	-	-	-	-	-	-	29	49	29	49	-	-	-	-	26	49	47	49	-	-	49	21	-	-	-	-	-	-	-	-	-
	sp|Q9NY12|GAR1_HUMAN	H/ACA ribonucleoprotein complex subunit 1	1	217	0	13	15	15	14	0	0	14	17	20	18	20	36	49	-	-	-	-	-	-	38	49	38	49	-	-	37	47	-	-	47	37	47	40	-	-	30	44	30	49	-	-	44	49	44
	sp|P50395|GDIB_HUMAN	Rab GDP dissociation inhibitor beta	1	445	53	44	59	72	65	75	68	67	79	77	93	87	197	226	197	196	197	220	196	220	196	226	220	226	213	217	213	196	213	213	196	213	196	217	213	217	208	190	208	201	208	240	190	201	190
	sp|Q8NFJ5|RAI3_HUMAN	Retinoic acid-induced protein 3	1	357	9	16	9	9	16	0	0	0	11	11	10	11	36	25	36	32	36	24	-	-	-	-	-	-	-	-	24	43	-	-	43	25	43	25	-	-	-	-	25	36	-	-	32	36	-
	sp|P14174|MIF_HUMAN	Macrophage migration inhibitory factor	1	115	38	36	44	54	52	38	49	55	24	34	25	27	114	136	114	108	114	118	108	118	108	136	118	136	118	137	118	115	118	106	115	106	115	137	106	137	114	115	114	130	114	117	115	130	115
	sp|Q13263|TIF1B_HUMAN	Transcription intermediary factor 1-beta	1	835	31	45	47	38	33	38	47	46	30	18	36	30	94	114	94	101	94	130	101	130	101	114	130	114	113	103	113	108	113	115	108	115	108	103	115	103	108	121	108	98	108	112	121	98	121
	sp|Q07666|KHDR1_HUMAN	KH domain-containing, RNA-binding, signal transduction-associated protein 1	1	443	16	16	15	17	18	0	0	0	24	20	25	22	58	44	58	41	58	45	-	-	-	-	-	-	-	-	46	56	-	-	56	44	56	42	-	-	-	-	43	53	-	-	45	53	-
	sp|P84103|SRSF3_HUMAN	Serine/arginine-rich splicing factor 3	1	164	8	9	15	9	9	13	10	11	9	12	11	17	26	37	26	34	26	36	34	36	34	37	36	37	30	31	30	35	30	37	35	37	35	31	37	31	35	29	35	36	35	33	29	36	29
	sp|Q969H8|MYDGF_HUMAN	Myeloid-derived growth factor	1	173	19	14	12	13	11	0	0	0	14	14	14	14	44	32	44	33	44	31	-	-	-	-	-	-	-	-	38	39	-	-	39	31	39	32	-	-	-	-	38	37	-	-	33	37	-
	sp|P17987|TCPA_HUMAN	T-complex protein 1 subunit alpha	1	556	63	69	55	60	67	63	62	62	49	47	42	84	179	206	179	179	179	159	179	159	179	206	159	206	167	169	167	220	167	167	220	167	220	169	167	169	209	180	209	169	209	165	180	169	180
	sp|P19623|SPEE_HUMAN	Spermidine synthase	1	302	17	23	15	16	18	19	23	25	10	15	19	18	45	59	45	57	45	57	57	57	57	59	57	59	61	54	61	59	61	44	59	44	59	54	44	54	58	58	58	48	58	54	58	48	58
	sp|P31930|QCR1_HUMAN	Cytochrome b-c1 complex subunit 1, mitochondrial	1	480	24	26	25	21	34	27	39	36	29	34	33	49	87	106	87	87	87	97	87	97	87	106	97	106	93	94	93	109	93	81	109	81	109	94	81	94	112	91	112	93	112	81	91	93	91
	sp|P11142|HSP7C_HUMAN	Heat shock cognate 71 kDa protein	5	646	803	656	778	762	830	863	884	835	893	862	874	833	2526	2430	2526	2381	2526	2536	2381	2536	2381	2430	2536	2430	2512	2508	2512	2319	2512	2534	2319	2534	2319	2508	2534	2508	2520	2384	2520	2470	2520	2499	2384	2470	2384
	sp|Q00688|FKBP3_HUMAN	Peptidyl-prolyl cis-trans isomerase FKBP3	1	224	0	10	13	15	10	12	11	12	38	38	39	41	53	68	53	60	53	63	60	63	60	68	63	68	56	64	56	61	56	63	61	63	61	64	63	64	57	60	57	61	57	66	60	61	60
	sp|Q15363|TMED2_HUMAN	Transmembrane emp24 domain-containing protein 2	1	201	20	0	10	10	20	22	23	12	0	12	16	11	45	33	-	-	45	49	39	49	39	33	49	33	48	45	48	36	48	37	-	-	36	45	37	45	54	22	54	42	54	48	22	42	22
	sp|O95831|AIFM1_HUMAN	Apoptosis-inducing factor 1, mitochondrial	1	613	9	10	8	0	10	12	10	0	21	28	22	19	40	29	40	50	40	40	50	40	50	29	40	29	-	-	36	39	36	41	39	41	39	43	41	43	38	36	38	46	38	39	36	46	-
	sp|Q9BVP2|GNL3_HUMAN	Guanine nucleotide-binding protein-like 3	1	549	7	13	9	8	18	0	0	14	15	0	13	7	40	29	40	23	40	27	-	-	23	29	27	29	34	18	34	38	34	29	38	29	38	18	-	-	19	42	-	-	-	-	42	32	42
	sp|P62249|RS16_HUMAN	40S ribosomal protein S16	1	146	40	41	45	61	47	43	53	47	53	45	44	55	140	163	140	129	140	142	129	142	129	163	142	163	131	159	131	143	131	141	143	141	143	159	141	159	148	141	148	137	148	148	141	137	141
	sp|P16949|STMN1_HUMAN	Stathmin	2	149	15	0	16	0	15	0	0	12	25	21	11	25	55	42	55	31	55	32	-	-	-	-	-	-	38	31	38	45	38	46	-	-	-	-	-	-	-	-	45	52	-	-	42	52	-
	sp|P12429|ANXA3_HUMAN	Annexin A3	1	323	31	32	43	36	39	50	39	45	37	34	34	46	107	127	107	116	107	116	116	116	116	127	116	127	110	109	110	117	110	130	117	130	117	109	130	109	116	114	116	116	116	120	114	116	114
	sp|P23284|PPIB_HUMAN	Peptidyl-prolyl cis-trans isomerase B	1	216	62	64	62	60	68	76	67	73	114	80	93	83	244	216	244	220	244	222	220	222	220	216	222	216	228	207	228	215	228	252	215	252	215	207	252	207	212	251	212	210	212	229	251	210	251
	sp|P18621|RL17_HUMAN	60S ribosomal protein L17	1	184	54	53	37	51	57	55	47	45	71	49	64	62	182	158	182	157	182	148	157	148	157	158	148	158	163	147	163	172	163	163	172	163	172	147	163	147	163	169	163	143	163	170	169	143	169
	sp|P41250|GARS_HUMAN	Glycine--tRNA ligase	1	739	22	17	29	16	17	19	23	18	26	15	22	17	65	51	65	51	65	74	51	74	51	51	74	51	62	54	62	51	62	74	51	74	51	54	74	54	62	61	62	61	62	57	61	61	61
	sp|Q99829|CPNE1_HUMAN	Copine-1	1	537	31	26	28	24	27	28	32	31	10	29	17	29	68	84	68	83	68	77	83	77	83	84	77	84	79	85	79	82	79	66	82	66	82	85	66	85	92	67	92	84	92	69	67	84	67
	sp|P46782|RS5_HUMAN	40S ribosomal protein S5	1	204	42	44	36	36	53	42	58	43	34	26	28	30	129	109	129	112	129	122	112	122	112	109	122	109	113	120	113	127	113	112	127	112	127	120	112	120	130	121	130	115	130	106	121	115	121
	sp|P31939|PUR9_HUMAN	Bifunctional purine biosynthesis protein PURH	1	592	38	30	37	15	28	27	31	22	19	27	38	32	85	69	85	84	85	106	84	106	84	69	106	69	98	73	98	90	98	83	90	83	90	73	83	73	101	71	101	92	101	80	71	92	71
	sp|P15328|FOLR1_HUMAN	Folate receptor alpha	1	257	20	22	24	25	22	36	39	40	37	27	22	31	79	96	79	85	79	85	85	85	85	96	85	96	82	91	82	75	82	97	75	97	75	91	97	91	90	99	90	73	90	83	99	73	99
	sp|P0DP25|CALM3_HUMAN	Calmodulin-3	3	149	91	41	80	60	96	95	51	94	49	51	50	55	236	209	236	187	236	181	187	181	187	209	181	209	235	162	235	192	235	224	192	224	192	162	224	162	197	184	197	227	197	205	184	227	184
	sp|Q04637|IF4G1_HUMAN	Eukaryotic translation initiation factor 4 gamma 1	1	1599	33	16	8	0	16	19	28	29	74	52	78	70	123	104	123	87	123	114	87	114	87	104	114	104	140	85	140	102	140	101	102	101	102	85	101	85	131	119	131	76	131	102	119	76	119
	sp|P10909|CLUS_HUMAN	Clusterin	1	449	22	18	20	10	26	23	10	29	12	18	23	8	60	47	60	59	60	53	59	53	59	47	53	47	74	38	74	52	74	55	52	55	52	38	55	38	40	59	40	64	40	56	59	64	59
	sp|Q9Y277|VDAC3_HUMAN	Voltage-dependent anion-selective channel protein 3	1	283	37	11	34	13	35	31	44	39	52	59	43	53	124	105	124	101	124	121	101	121	101	105	121	105	119	116	119	99	119	117	99	117	99	116	117	116	134	102	134	128	134	87	102	128	102
	sp|P34897|GLYM_HUMAN	Serine hydroxymethyltransferase, mitochondrial	1	504	24	40	31	35	44	45	65	47	51	52	55	57	119	139	119	137	119	151	137	151	137	139	151	139	126	152	126	141	126	127	141	127	141	152	127	152	146	138	146	127	146	135	138	127	138
	sp|P55809|SCOT1_HUMAN	Succinyl-CoA:3-ketoacid coenzyme A transferase 1, mitochondrial	1	520	7	7	8	9	10	10	8	15	0	0	0	7	22	31	-	-	-	-	-	-	22	31	21	31	-	-	27	24	-	-	24	23	24	22	-	-	22	27	22	23	22	24	-	-	-
	sp|O00303|EIF3F_HUMAN	Eukaryotic translation initiation factor 3 subunit F	1	357	14	16	19	13	15	14	22	25	20	10	17	24	49	62	49	40	49	58	40	58	40	62	58	62	56	45	56	55	56	53	55	53	55	45	53	45	60	61	60	44	60	44	61	44	61
	sp|P62266|RS23_HUMAN	40S ribosomal protein S23	1	143	20	17	21	0	19	19	21	23	23	32	19	21	62	49	62	68	62	61	68	61	68	49	61	49	62	58	62	57	62	63	57	63	57	58	63	58	62	63	62	72	62	43	63	72	63
	sp|Q9Y6C9|MTCH2_HUMAN	Mitochondrial carrier homolog 2	1	303	0	11	8	8	19	15	14	8	38	39	35	33	62	49	62	65	62	57	65	57	65	49	57	49	48	61	48	63	48	61	63	61	63	61	61	61	52	57	52	66	52	58	57	66	57
	sp|Q15717|ELAV1_HUMAN	ELAV-like protein 1	1	326	9	0	9	0	11	11	11	11	8	8	27	22	28	38	28	24	28	47	24	47	-	-	47	38	47	24	47	38	47	28	38	28	-	-	28	24	42	24	42	28	42	43	24	28	-
	sp|P11387|TOP1_HUMAN	DNA topoisomerase 1	1	765	22	18	0	24	31	30	28	26	51	37	17	37	104	87	104	85	104	50	85	50	85	87	50	87	65	89	65	86	65	86	86	86	86	89	86	89	87	95	87	73	87	71	95	73	95
	sp|P62937|PPIA_HUMAN	Peptidyl-prolyl cis-trans isomerase A	1	165	126	114	116	135	152	132	155	152	135	137	142	162	413	449	413	383	413	413	383	413	383	449	413	449	420	427	420	428	420	383	428	383	428	427	383	427	443	401	443	405	443	409	401	405	401
	sp|P40939|ECHA_HUMAN	Trifunctional enzyme subunit alpha, mitochondrial	1	763	40	24	35	23	34	50	43	40	56	59	68	48	130	111	130	133	130	146	133	146	133	111	146	111	148	125	148	106	148	141	106	141	106	125	141	125	131	120	131	128	131	141	120	128	120
	sp|P62314|SMD1_HUMAN	Small nuclear ribonucleoprotein Sm D1	1	119	8	9	0	0	7	21	14	17	8	0	9	10	23	32	23	35	23	28	-	-	-	-	-	-	34	24	34	26	34	34	26	34	26	24	-	-	32	34	32	17	32	35	34	17	34
	sp|P13798|ACPH_HUMAN	Acylamino-acid-releasing enzyme	1	732	7	6	6	13	16	8	15	0	9	8	0	0	32	23	32	22	32	26	22	26	22	23	-	-	17	36	-	-	17	23	27	23	27	36	23	36	-	-	27	30	-	-	20	30	-
	sp|O14980|XPO1_HUMAN	Exportin-1	1	1071	0	27	15	25	24	13	20	23	50	52	46	47	79	95	79	92	79	81	92	81	92	95	81	95	74	97	74	98	74	78	98	78	98	97	78	97	72	100	72	91	72	84	100	91	100
	sp|P23526|SAHH_HUMAN	Adenosylhomocysteinase	1	432	24	30	47	46	31	51	55	34	61	54	54	55	116	135	116	135	116	156	135	156	135	135	156	135	112	155	112	116	112	159	116	159	116	155	159	155	134	125	134	132	134	151	125	132	125
	sp|Q13011|ECH1_HUMAN	Delta(3,5)-Delta(2,4)-dienoyl-CoA isomerase, mitochondrial	1	328	27	39	27	49	37	38	39	37	41	31	29	37	105	123	105	108	105	95	108	95	108	123	95	123	93	119	93	113	93	106	113	106	113	119	106	119	103	117	103	95	103	116	117	95	117
	sp|P17980|PRS6A_HUMAN	26S proteasome regulatory subunit 6A	1	439	28	0	0	10	21	12	23	23	27	9	26	29	76	62	76	26	76	54	-	-	26	62	54	62	77	42	77	55	77	44	-	-	55	42	44	42	80	55	80	35	80	48	-	-	55
	sp|P07203|GPX1_HUMAN	Glutathione peroxidase 1	1	203	23	15	20	26	23	22	33	34	17	17	11	17	63	77	63	54	63	64	54	64	54	77	64	77	68	76	68	55	68	59	55	59	55	76	59	76	73	66	73	60	73	59	66	60	66
	sp|Q92621|NU205_HUMAN	Nuclear pore complex protein Nup205	1	2012	0	7	8	7	8	8	0	9	6	0	6	11	19	27	-	-	-	-	-	-	20	27	19	27	-	-	20	26	20	22	26	22	26	17	22	17	21	22	-	-	21	21	22	21	22
	sp|P46087|NOP2_HUMAN	Probable 28S rRNA (cytosine(4447)-C(5))-methyltransferase	1	812	9	0	0	0	9	0	11	0	9	8	17	9	27	19	27	18	27	33	-	-	-	-	-	-	-	-	-	-	-	-	-	-	-	-	-	-	29	19	29	22	29	27	-	-	-
	sp|P46940|IQGA1_HUMAN	Ras GTPase-activating-like protein IQGAP1	1	1657	137	133	109	98	108	151	120	129	240	214	193	222	485	449	485	498	485	422	498	422	498	449	422	449	459	432	459	463	459	500	463	500	463	432	500	432	479	502	479	431	479	442	502	431	502
	sp|Q96P70|IPO9_HUMAN	Importin-9	1	1041	25	12	21	28	34	30	26	36	15	16	22	25	74	89	74	58	74	69	58	69	58	89	69	89	83	70	83	71	83	66	71	66	71	70	66	70	76	63	76	71	76	80	63	71	63
	sp|Q7L1Q6|BZW1_HUMAN	Basic leucine zipper and W2 domain-containing protein 1	3	419	7	23	19	18	24	27	35	31	55	44	42	53	86	102	86	94	86	96	94	96	94	102	96	102	80	97	80	100	80	101	100	101	100	97	101	97	95	109	95	87	95	87	109	87	109
	sp|Q16576|RBBP7_HUMAN	Histone-binding protein RBBP7	2	425	0	0	9	17	0	0	0	13	46	38	53	39	56	69	-	-	-	-	-	-	48	69	67	69	-	-	-	-	-	-	-	-	-	-	-	-	-	-	-	-	-	-	-	-	-
	sp|P62136|PP1A_HUMAN	Serine/threonine-protein phosphatase PP1-alpha catalytic subunit	3	330	67	81	87	77	84	88	80	74	96	75	55	71	247	222	247	244	247	222	244	222	244	222	222	222	196	232	196	236	196	271	236	271	236	232	271	232	218	251	218	246	218	220	251	246	251
	sp|P14314|GLU2B_HUMAN	Glucosidase 2 subunit beta	1	528	29	10	25	10	26	31	24	26	62	76	68	64	117	100	117	117	117	117	117	117	117	100	117	100	123	110	123	100	123	118	100	118	100	110	118	110	117	98	117	127	117	109	98	127	98
	sp|P30740|ILEU_HUMAN	Leukocyte elastase inhibitor	1	379	27	20	24	35	31	34	35	34	19	25	38	23	77	92	77	79	77	97	79	97	79	92	97	92	99	95	99	74	99	77	74	77	74	95	77	95	85	73	85	80	85	107	73	80	73
	sp|P27635|RL10_HUMAN	60S ribosomal protein L10	2	214	53	30	55	23	44	59	61	39	11	23	23	30	108	92	108	112	108	139	112	139	112	92	139	92	115	107	115	104	115	125	104	125	104	107	125	107	144	80	144	122	144	105	80	122	80
	sp|P63162|RSMN_HUMAN	Small nuclear ribonucleoprotein-associated protein N	3	240	17	15	17	13	17	18	20	32	26	29	27	28	60	73	60	62	60	64	62	64	62	73	64	73	76	62	76	60	76	61	60	61	60	62	61	62	65	73	65	63	65	58	73	63	73
	sp|P07237|PDIA1_HUMAN	Protein disulfide-isomerase	1	508	79	85	92	94	103	126	131	125	137	115	141	129	319	348	319	326	319	364	326	364	326	348	364	348	345	340	345	317	345	355	317	355	317	340	355	340	339	347	339	310	339	361	347	310	347
	sp|P14868|SYDC_HUMAN	Aspartate--tRNA ligase, cytoplasmic	1	501	18	19	17	31	21	32	42	35	55	60	44	44	94	110	94	111	94	103	111	103	111	110	103	110	97	133	97	84	97	104	84	104	84	133	104	133	104	109	104	98	104	107	109	98	109
	sp|Q9Y4W6|AFG32_HUMAN	AFG3-like protein 2	1	797	14	11	8	12	14	9	7	9	9	0	9	7	37	28	37	25	37	24	25	24	25	28	24	28	32	24	32	32	32	26	32	26	32	24	26	24	28	29	28	27	28	30	29	27	29
	sp|Q15393|SF3B3_HUMAN	Splicing factor 3B subunit 3	1	1217	19	20	24	24	20	28	27	26	13	42	24	14	52	64	52	90	52	75	90	75	90	64	75	64	69	93	69	54	69	65	54	65	54	93	65	93	60	59	60	86	60	76	59	86	59
	sp|Q16531|DDB1_HUMAN	DNA damage-binding protein 1	1	1140	18	25	22	19	34	34	34	33	20	23	25	34	72	86	72	82	72	81	82	81	82	86	81	86	76	76	76	93	76	76	93	76	93	76	76	76	86	78	86	79	86	78	78	79	78
	sp|P30084|ECHM_HUMAN	Enoyl-CoA hydratase, mitochondrial	1	290	20	20	38	15	30	36	42	29	36	32	29	28	86	72	86	88	86	109	88	109	88	72	109	72	78	89	78	78	78	110	78	110	78	89	110	89	90	85	90	100	90	80	85	100	85
	sp|Q9BQG0|MBB1A_HUMAN	Myb-binding protein 1A	1	1328	18	17	36	14	19	31	25	47	25	27	0	14	62	75	62	75	62	66	75	66	75	75	66	75	70	66	70	50	70	92	50	92	50	66	92	66	57	89	57	82	57	50	89	82	89
	sp|Q8NHW5|RLA0L_HUMAN	60S acidic ribosomal protein P0-like	2	317	80	56	61	51	71	65	63	67	96	86	83	105	247	223	247	207	247	207	207	207	207	223	207	223	230	200	230	232	230	222	232	222	232	200	222	200	248	219	248	218	248	199	219	218	219
	sp|P63220|RS21_HUMAN	40S ribosomal protein S21	1	83	16	10	14	17	23	24	0	23	0	14	15	15	44	55	44	48	-	-	48	34	48	55	34	55	54	36	54	48	54	43	48	43	48	36	-	-	-	-	36	51	36	56	38	51	38
	sp|P56192|SYMC_HUMAN	Methionine--tRNA ligase, cytoplasmic	1	900	58	46	37	55	51	63	61	51	61	57	67	85	170	191	170	166	170	165	166	165	166	191	165	191	176	173	176	182	176	161	182	161	182	173	161	173	204	158	204	145	204	185	158	145	158
	sp|P24752|THIL_HUMAN	Acetyl-CoA acetyltransferase, mitochondrial	1	427	24	12	14	23	16	21	26	27	23	23	29	26	63	76	63	56	63	69	56	69	56	76	69	76	80	72	80	54	80	58	54	58	54	72	58	72	76	62	76	53	76	73	62	53	62
	sp|P40429|RL13A_HUMAN	60S ribosomal protein L13a	1	203	63	33	64	36	36	87	30	51	45	44	42	39	144	126	144	164	144	136	164	136	164	126	136	126	156	110	156	108	156	196	108	196	108	110	196	110	132	129	132	144	132	165	129	144	129
	sp|Q9BWF3|RBM4_HUMAN	RNA-binding protein 4	1	364	14	11	16	23	13	14	13	15	10	10	0	9	37	47	37	35	37	34	35	34	35	47	34	47	34	46	34	33	34	40	33	40	33	46	40	46	36	36	36	39	36	42	36	39	36
	sp|Q7KZF4|SND1_HUMAN	Staphylococcal nuclease domain-containing protein 1	1	910	16	16	33	19	43	44	37	53	29	10	21	31	88	103	88	70	88	91	70	91	70	103	91	103	90	66	90	90	90	106	90	106	90	66	106	66	84	98	84	86	84	84	98	86	98
	sp|Q92945|FUBP2_HUMAN	Far upstream element-binding protein 2	2	711	109	71	95	94	101	82	140	104	115	91	97	100	325	298	325	244	325	332	244	332	244	298	332	298	310	325	310	272	310	292	272	292	272	325	292	325	349	290	349	287	349	273	290	287	290
	sp|Q1KMD3|HNRL2_HUMAN	Heterogeneous nuclear ribonucleoprotein U-like protein 2	1	747	30	28	31	21	29	34	50	53	18	17	7	17	77	91	77	79	77	88	79	88	79	91	88	91	90	88	90	74	90	83	74	83	74	88	83	88	97	99	97	77	97	62	99	77	99
	sp|Q9NSD9|SYFB_HUMAN	Phenylalanine--tRNA ligase beta subunit	1	589	17	14	18	12	21	22	18	16	10	8	7	10	48	38	48	44	48	43	44	43	44	38	43	38	40	38	40	45	40	50	45	50	45	38	50	38	45	40	45	47	45	41	40	47	40
	sp|Q9UBQ7|GRHPR_HUMAN	Glyoxylate reductase/hydroxypyruvate reductase	1	328	6	0	6	11	6	7	10	9	12	11	10	12	24	32	24	23	24	26	23	26	23	32	26	32	25	32	25	23	25	25	23	25	23	32	25	32	28	26	28	23	28	28	26	23	26
	sp|O60763|USO1_HUMAN	General vesicular transport factor p115	1	962	7	12	8	9	15	8	9	8	10	10	10	7	32	24	32	30	32	27	30	27	30	24	27	24	25	28	25	34	25	26	34	26	34	28	26	28	23	30	23	33	23	27	30	33	30
	sp|P48047|ATPO_HUMAN	ATP synthase subunit O, mitochondrial	2	213	9	24	0	0	12	20	0	18	20	9	14	9	41	32	41	53	41	24	53	24	53	32	-	-	41	19	41	45	41	45	45	45	45	19	-	-	23	62	-	-	-	-	62	26	62
	sp|Q92499|DDX1_HUMAN	ATP-dependent RNA helicase DDX1	1	740	14	13	16	7	36	40	40	29	20	15	21	47	70	83	70	68	70	77	68	77	68	83	77	83	64	62	64	96	64	76	96	76	96	62	76	62	101	62	101	67	101	68	62	67	62
	sp|Q00325|MPCP_HUMAN	Phosphate carrier protein, mitochondrial	1	362	56	43	53	40	55	62	52	55	62	55	70	59	173	154	173	160	173	175	160	175	160	154	175	154	181	147	181	157	181	177	157	177	157	147	177	147	167	160	167	163	167	172	160	163	160
	sp|P47712|PA24A_HUMAN	Cytosolic phospholipase A2	1	749	9	14	10	7	16	13	9	11	8	7	8	7	33	25	33	34	33	27	34	27	34	25	27	25	28	23	28	37	28	31	37	31	37	23	31	23	25	33	25	33	25	28	33	33	33
	sp|P84090|ERH_HUMAN	Enhancer of rudimentary homolog	1	104	19	14	15	14	19	15	16	15	34	18	12	31	72	60	72	47	72	43	47	43	47	60	43	60	46	48	46	64	46	64	64	64	64	48	64	48	66	63	66	52	66	41	63	52	63
	sp|P49257|LMAN1_HUMAN	Protein ERGIC-53	1	510	27	15	23	23	44	31	31	32	27	24	26	29	98	84	98	70	98	80	70	80	70	84	80	84	85	78	85	88	85	81	88	81	88	78	81	78	87	74	87	91	87	80	74	91	74
	sp|P60900|PSA6_HUMAN	Proteasome subunit alpha type-6	1	246	34	32	38	43	28	43	30	39	49	39	23	45	111	127	111	114	111	91	114	91	114	127	91	127	96	112	96	105	96	130	105	130	105	112	130	112	109	120	109	105	109	109	120	105	120
	sp|P16403|H12_HUMAN	Histone H1.2	5	213	36	0	31	24	37	41	39	36	40	55	37	38	113	98	113	101	113	107	101	107	101	98	107	98	109	118	109	80	109	112	80	112	80	118	112	118	113	81	113	123	113	102	81	123	81
	sp|P69905|HBA_HUMAN	Hemoglobin subunit alpha	1	142	96	114	115	129	103	113	119	97	160	147	154	161	359	387	359	374	359	388	374	388	374	387	388	387	347	395	347	378	347	388	378	388	378	395	388	395	376	371	376	365	376	396	371	365	371
	sp|O75643|U520_HUMAN	U5 small nuclear ribonucleoprotein 200 kDa helicase	1	2136	55	44	42	34	70	48	56	59	21	35	25	36	146	129	146	127	146	123	127	123	127	129	123	129	139	125	139	150	139	111	150	111	150	125	111	125	147	124	147	147	147	107	124	147	124
	sp|P16104|H2AX_HUMAN	Histone H2AX	17	143	116	132	143	105	141	136	156	141	104	102	96	88	361	334	361	370	361	395	370	395	370	334	395	334	353	363	353	361	353	383	361	383	361	363	383	363	360	377	360	386	360	337	377	386	377
	sp|P00491|PNPH_HUMAN	Purine nucleoside phosphorylase	1	289	31	42	34	29	32	32	43	32	40	51	54	57	103	118	103	125	103	131	125	131	125	118	131	118	117	123	117	131	117	106	131	106	131	123	106	123	131	114	131	117	131	115	114	117	114
	sp|P53999|TCP4_HUMAN	Activated RNA polymerase II transcriptional coactivator p15	1	127	21	18	20	26	31	24	24	37	25	26	28	27	77	90	77	68	77	72	68	72	68	90	72	90	86	76	86	76	86	69	76	69	76	76	69	76	72	80	72	77	72	78	80	77	80
	sp|Q14974|IMB1_HUMAN	Importin subunit beta-1	1	876	41	33	47	50	58	54	73	59	109	95	107	120	208	229	208	182	208	227	182	227	182	229	227	229	207	218	207	211	207	210	211	210	211	218	210	218	234	201	234	200	234	211	201	200	201
	sp|P78417|GSTO1_HUMAN	Glutathione S-transferase omega-1	1	241	13	0	9	13	10	12	9	13	0	9	0	10	28	36	-	-	-	-	-	-	26	36	23	36	31	31	-	-	-	-	-	-	25	31	26	31	32	23	32	28	32	30	23	28	-
	sp|P25788|PSA3_HUMAN	Proteasome subunit alpha type-3	1	255	9	8	0	12	15	0	0	0	12	20	17	28	36	45	36	33	36	27	-	-	-	-	-	-	-	-	31	51	-	-	51	22	51	37	-	-	-	-	-	-	-	-	-	-	-
	sp|Q96EP5|DAZP1_HUMAN	DAZ-associated protein 1	1	407	16	15	16	17	17	14	17	13	12	20	10	25	45	55	45	49	45	43	49	43	49	55	43	55	39	54	39	57	39	42	57	42	57	54	42	54	58	40	58	53	58	41	40	53	40
	sp|Q96A72|MGN2_HUMAN	Protein mago nashi homolog 2	2	148	21	21	23	21	22	23	19	21	23	15	14	13	66	55	66	59	66	56	59	56	59	55	56	55	56	55	56	56	56	69	56	69	56	55	69	55	53	65	53	60	53	58	65	60	65
	sp|Q16401|PSMD5_HUMAN	26S proteasome non-ATPase regulatory subunit 5	1	504	39	31	49	35	42	38	44	36	39	30	27	34	120	105	120	99	120	120	99	120	99	105	120	105	102	109	102	107	102	126	107	126	107	109	126	109	117	106	117	121	117	100	106	121	106
	sp|P30041|PRDX6_HUMAN	Peroxiredoxin-6	1	224	63	50	77	69	89	84	81	98	79	79	76	86	231	253	231	213	231	234	213	234	213	253	234	253	237	229	237	225	237	240	225	240	225	229	240	229	230	227	230	245	230	229	227	245	227
	sp|P05556|ITB1_HUMAN	Integrin beta-1	1	798	35	24	28	39	54	44	50	56	48	48	39	59	137	154	137	116	137	117	116	117	116	154	117	154	130	137	130	137	130	120	137	120	137	137	120	137	144	128	144	130	144	122	128	130	128
	sp|Q8NC51|PAIRB_HUMAN	Plasminogen activator inhibitor 1 RNA-binding protein	1	408	28	29	42	16	29	31	40	25	36	27	34	39	93	80	93	87	93	116	87	116	87	80	116	80	87	83	87	97	87	109	97	109	97	83	109	83	107	90	107	98	107	81	90	98	90
	sp|P62241|RS8_HUMAN	40S ribosomal protein S8	1	208	94	84	86	74	96	86	87	87	94	117	99	100	284	261	284	287	284	272	287	272	287	261	272	261	280	278	280	280	280	266	280	266	280	278	266	278	281	265	281	299	281	259	265	299	265
	sp|Q96CW1|AP2M1_HUMAN	AP-2 complex subunit mu	1	435	8	9	15	14	12	10	14	15	9	9	0	8	29	37	29	28	29	34	28	34	28	37	34	37	28	37	28	29	28	34	29	34	29	37	34	37	30	33	30	36	30	29	33	36	33
	sp|Q9Y2Q3|GSTK1_HUMAN	Glutathione S-transferase kappa 1	1	226	0	0	0	6	0	0	0	9	12	15	0	14	22	29	-	-	-	-	-	-	25	29	15	29	-	-	-	-	-	-	-	-	-	-	-	-	-	-	-	-	-	-	-	-	-
	sp|P20073|ANXA7_HUMAN	Annexin A7	1	488	11	9	10	9	10	7	16	8	8	12	12	0	29	22	29	28	29	38	28	38	28	22	38	22	31	37	31	24	31	25	24	25	24	37	25	37	32	25	32	32	32	28	25	32	25
	sp|Q9BSJ8|ESYT1_HUMAN	Extended synaptotagmin-1	1	1104	10	8	13	0	11	10	8	7	8	9	0	10	29	22	29	27	29	26	27	26	27	22	-	-	-	-	22	29	22	31	29	31	29	22	31	22	28	23	28	33	28	20	23	33	23
	sp|P49748|ACADV_HUMAN	Very long-chain specific acyl-CoA dehydrogenase, mitochondrial	1	655	37	37	44	40	67	80	37	49	56	39	38	54	160	143	160	156	160	119	156	119	156	143	119	143	124	116	124	158	124	180	158	180	158	116	180	116	128	142	128	150	128	158	142	150	142
	sp|P08621|RU17_HUMAN	U1 small nuclear ribonucleoprotein 70 kDa	1	437	0	9	8	15	8	19	21	15	25	26	22	17	38	47	38	54	38	51	54	51	54	47	51	47	42	62	42	34	42	52	34	52	34	62	52	62	43	49	43	42	43	56	49	42	49
	sp|O43598|DNPH1_HUMAN	2'-deoxynucleoside 5'-phosphate N-hydrolase 1	1	174	14	13	15	13	18	16	16	14	15	11	17	11	47	38	47	40	47	48	40	48	40	38	48	38	45	40	45	42	45	46	42	46	42	40	46	40	41	42	41	44	41	46	42	44	42
	sp|P50552|VASP_HUMAN	Vasodilator-stimulated phosphoprotein	1	380	6	0	0	8	0	13	7	7	0	0	0	7	16	22	-	-	-	-	-	-	23	22	17	22	-	-	-	-	-	-	-	-	-	-	-	-	20	17	20	15	20	26	-	-	-
	sp|P49189|AL9A1_HUMAN	4-trimethylaminobutyraldehyde dehydrogenase	1	494	43	19	0	23	0	36	54	42	22	10	9	17	70	82	70	65	-	-	65	68	65	82	68	82	94	87	94	41	94	63	-	-	41	87	63	87	114	83	114	20	114	68	83	20	83
	sp|P49327|FAS_HUMAN	Fatty acid synthase	1	2511	86	53	85	62	90	85	100	86	91	85	83	97	267	245	267	223	267	268	223	268	223	245	268	245	255	247	255	240	255	261	240	261	240	247	261	247	283	230	283	260	283	230	230	260	230
	sp|Q15365|PCBP1_HUMAN	Poly(rC)-binding protein 1	3	356	50	50	45	42	52	65	58	52	79	95	73	69	181	163	181	210	181	176	210	176	210	163	176	163	175	195	175	171	175	189	171	189	171	195	189	195	177	181	177	192	177	180	181	192	181
	sp|P26373|RL13_HUMAN	60S ribosomal protein L13	1	211	33	33	32	30	40	44	36	37	54	43	57	45	127	112	127	120	127	125	120	125	120	112	125	112	127	109	127	118	127	130	118	130	118	109	130	109	114	124	114	115	114	131	124	115	124
	sp|P01008|ANT3_HUMAN	Antithrombin-III	1	464	16	18	9	12	9	0	0	0	13	12	16	13	38	30	38	35	38	30	-	-	-	-	-	-	-	-	37	40	-	-	40	27	40	29	-	-	-	-	34	30	-	-	36	30	-
	sp|P49755|TMEDA_HUMAN	Transmembrane emp24 domain-containing protein 10	1	219	14	16	13	16	22	16	30	24	34	38	27	19	70	59	70	70	70	70	70	70	70	59	70	59	65	84	65	57	65	63	57	63	57	84	63	84	63	74	63	73	63	59	74	73	74
	sp|P51571|SSRD_HUMAN	Translocon-associated protein subunit delta	1	173	12	10	21	24	14	16	14	10	13	28	13	14	39	48	39	54	39	48	54	48	54	48	48	48	35	66	35	38	35	50	38	50	38	66	50	66	40	33	40	63	40	53	33	63	33
	sp|O00299|CLIC1_HUMAN	Chloride intracellular channel protein 1	1	241	56	48	58	45	56	57	55	54	35	32	31	32	147	131	147	137	147	144	137	144	137	131	144	131	141	132	141	136	141	150	136	150	136	132	150	132	143	137	143	146	143	133	137	146	137
	sp|P00441|SODC_HUMAN	Superoxide dismutase [Cu-Zn]	1	154	14	12	12	8	10	10	0	9	16	19	18	32	40	49	40	41	40	35	41	35	41	49	35	49	41	32	41	54	41	38	54	38	54	32	38	32	51	37	51	41	51	36	37	41	37
	sp|Q14566|MCM6_HUMAN	DNA replication licensing factor MCM6	1	821	15	8	17	15	32	28	17	23	27	30	24	48	74	86	74	66	74	58	66	58	66	86	58	86	62	62	62	88	62	72	88	72	88	62	72	62	80	58	80	79	80	67	58	79	58
	tr|H0Y858|H0Y858_HUMAN	Uncharacterized protein (Fragment)	3	1186	8	8	14	9	8	17	8	13	16	14	18	18	32	40	32	39	32	40	39	40	39	40	40	40	39	31	39	34	39	47	34	47	34	31	47	31	34	37	34	36	34	44	37	36	37
	sp|P46781|RS9_HUMAN	40S ribosomal protein S9	1	194	23	38	34	36	35	28	32	37	31	32	29	29	89	102	89	98	89	95	98	95	98	102	95	102	89	100	89	102	89	93	102	93	102	100	93	100	84	106	84	101	84	93	106	101	106
	sp|Q15008|PSMD6_HUMAN	26S proteasome non-ATPase regulatory subunit 6	1	389	16	23	19	26	22	25	28	24	25	26	26	24	63	74	63	74	63	73	74	73	74	74	73	74	66	80	66	69	66	69	69	69	69	80	69	80	68	72	68	67	68	77	72	67	72
	sp|P84077|ARF1_HUMAN	ADP-ribosylation factor 1	4	181	27	21	30	29	30	28	29	19	33	41	49	55	90	103	90	90	90	108	90	108	90	103	108	103	95	99	95	106	95	91	106	91	106	99	91	99	111	73	111	101	111	106	73	101	73
	sp|Q08J23|NSUN2_HUMAN	tRNA (cytosine(34)-C(5))-methyltransferase	1	767	61	65	58	54	71	71	65	66	64	72	59	58	196	178	196	208	196	182	208	182	208	178	182	178	186	191	186	194	186	193	194	193	194	191	193	191	184	195	184	201	184	184	195	201	195
	sp|P55884|EIF3B_HUMAN	Eukaryotic translation initiation factor 3 subunit B	1	814	38	42	58	71	55	67	47	64	50	30	40	24	143	159	143	139	143	145	139	145	139	159	145	159	142	148	142	121	142	175	121	175	121	148	175	148	109	156	109	143	109	178	156	143	156
	sp|P08174|DAF_HUMAN	Complement decay-accelerating factor	1	381	21	26	44	29	48	44	57	52	26	26	25	27	95	108	95	96	95	126	96	126	96	108	126	108	98	112	98	101	98	114	101	114	101	112	114	112	105	104	105	118	105	98	104	118	104
	sp|P61009|SPCS3_HUMAN	Signal peptidase complex subunit 3	1	180	11	12	10	10	10	11	11	12	0	13	10	11	26	33	26	36	26	31	36	31	36	33	31	33	33	34	33	33	33	26	33	26	33	34	26	34	33	29	33	33	33	31	29	33	29
	sp|Q6IS14|IF5AL_HUMAN	Eukaryotic translation initiation factor 5A-1-like	3	154	66	51	70	68	56	57	64	73	90	63	84	90	212	231	212	171	212	218	171	218	171	231	218	231	223	195	223	197	223	217	197	217	197	195	217	195	220	214	220	189	220	209	214	189	214
	sp|Q00610|CLH1_HUMAN	Clathrin heavy chain 1	1	1675	204	167	177	177	246	208	234	232	243	267	268	251	693	660	693	642	693	679	642	679	642	660	679	660	704	678	704	664	704	628	664	628	664	678	628	678	689	642	689	690	689	653	642	690	642
	sp|P30040|ERP29_HUMAN	Endoplasmic reticulum resident protein 29	1	261	28	29	24	21	31	24	41	34	38	30	38	30	97	85	97	83	97	103	83	103	83	85	103	85	100	92	100	90	100	86	90	86	90	92	86	92	99	101	99	85	99	83	101	85	101
	sp|P14550|AK1A1_HUMAN	Aldo-keto reductase family 1 member A1	1	325	22	28	23	24	27	24	27	27	33	32	22	20	82	71	82	84	82	72	84	72	84	71	72	71	71	83	71	75	71	80	75	80	75	83	80	83	69	88	69	82	69	70	88	82	88
	sp|P13473|LAMP2_HUMAN	Lysosome-associated membrane glycoprotein 2	1	410	18	9	9	8	9	15	19	15	8	8	0	0	35	28	35	32	35	33	32	33	32	28	-	-	38	35	-	-	38	32	23	32	23	35	32	35	42	32	42	26	-	-	32	26	32
	sp|P07954|FUMH_HUMAN	Fumarate hydratase, mitochondrial	1	510	28	35	22	29	23	37	27	27	37	38	41	44	88	100	88	110	88	90	110	90	110	100	90	100	96	94	96	102	96	96	102	96	102	94	96	94	99	99	99	83	99	107	99	83	99
	sp|O75494|SRS10_HUMAN	Serine/arginine-rich splicing factor 10	2	262	7	7	9	16	16	9	8	15	23	6	0	7	46	38	46	22	46	22	22	22	22	38	22	38	27	30	27	30	27	41	30	41	30	30	41	30	22	45	22	31	22	30	45	31	45
	sp|P33316|DUT_HUMAN	Deoxyuridine 5'-triphosphate nucleotidohydrolase, mitochondrial	1	252	39	39	40	44	39	43	35	48	44	47	40	44	122	136	122	129	122	115	129	115	129	136	115	136	127	126	127	122	127	127	122	127	122	126	127	126	118	131	118	126	118	127	131	126	131
	sp|P62277|RS13_HUMAN	40S ribosomal protein S13	1	151	32	27	35	28	38	45	41	32	16	14	15	15	86	75	86	86	86	91	86	91	86	75	91	75	79	83	79	80	79	96	80	96	80	83	96	83	88	75	88	87	88	88	75	87	75
	sp|O75347|TBCA_HUMAN	Tubulin-specific chaperone A	1	108	9	10	7	7	10	11	11	9	8	9	0	0	27	21	27	30	27	23	30	23	30	21	-	-	23	27	-	-	23	26	25	26	25	27	26	27	25	27	25	26	-	-	27	26	27
	sp|Q29RF7|PDS5A_HUMAN	Sister chromatid cohesion protein PDS5 homolog A	1	1337	11	6	7	7	8	19	7	9	8	8	7	0	27	21	27	33	27	21	33	21	33	21	21	21	27	22	27	19	27	34	19	34	19	22	34	22	23	23	23	23	23	33	23	23	23
	sp|P83731|RL24_HUMAN	60S ribosomal protein L24	1	157	27	19	38	26	30	50	40	52	67	64	61	60	124	138	124	133	124	139	133	139	133	138	139	138	140	130	140	109	140	155	109	155	109	130	155	130	127	138	127	132	127	137	138	132	138
	sp|O43143|DHX15_HUMAN	Pre-mRNA-splicing factor ATP-dependent RNA helicase DHX15	1	795	16	12	14	20	17	23	28	34	18	23	20	6	51	60	51	58	51	62	58	62	58	60	62	60	70	71	70	35	70	55	35	55	35	71	55	71	50	64	50	54	50	63	64	54	64
	sp|Q6NUK1|SCMC1_HUMAN	Calcium-binding mitochondrial carrier protein SCaMC-1	1	477	18	22	26	26	31	24	19	37	29	21	23	26	78	89	78	67	78	68	67	68	67	89	68	89	78	66	78	79	78	79	79	79	79	66	79	66	63	88	63	78	63	73	88	78	88
	sp|P62805|H4_HUMAN	Histone H4	1	103	165	128	134	137	117	134	132	157	175	218	170	189	457	483	457	480	457	436	480	436	480	483	436	483	492	487	492	434	492	443	434	443	434	487	443	487	486	460	486	469	486	441	460	469	460
	sp|P15880|RS2_HUMAN	40S ribosomal protein S2	1	293	45	44	58	57	57	62	40	46	48	53	55	62	150	165	150	159	150	153	159	153	159	165	153	165	146	150	146	163	146	168	163	168	163	150	168	150	147	138	147	168	147	174	138	168	138
	sp|Q15758|AAAT_HUMAN	Neutral amino acid transporter B(0)	1	541	10	13	10	13	20	22	24	26	11	11	7	10	41	49	41	46	41	41	46	41	46	49	41	49	43	48	43	43	43	43	43	43	43	48	43	48	44	50	44	41	44	42	50	41	50
	sp|Q9Y2X3|NOP58_HUMAN	Nucleolar protein 58	1	529	41	22	34	34	37	44	36	46	30	17	21	16	108	96	108	83	108	91	83	91	83	96	91	96	108	87	108	75	108	108	75	108	75	87	108	87	93	98	93	88	93	99	98	88	98
	sp|P52272|HNRPM_HUMAN	Heterogeneous nuclear ribonucleoprotein M	1	730	69	68	98	83	102	106	92	102	104	89	107	110	275	295	275	263	275	297	263	297	263	295	297	295	278	264	278	280	278	308	280	308	280	264	308	264	271	274	271	289	271	296	274	289	274
	sp|P78527|PRKDC_HUMAN	DNA-dependent protein kinase catalytic subunit	1	4128	222	232	276	223	318	300	300	347	367	402	383	373	907	943	907	934	907	959	934	959	934	943	959	943	952	925	952	923	952	943	923	943	923	925	943	925	895	946	895	996	895	906	946	996	946
	sp|P46778|RL21_HUMAN	60S ribosomal protein L21	1	160	20	0	14	37	45	39	29	40	32	38	31	32	97	109	97	82	97	74	82	74	82	109	74	109	91	104	91	82	91	85	82	85	82	104	85	104	81	77	81	97	81	107	77	97	77
	sp|P41252|SYIC_HUMAN	Isoleucine--tRNA ligase, cytoplasmic	1	1262	86	64	75	87	113	93	76	74	70	73	61	89	269	250	269	230	269	212	230	212	230	250	212	250	221	236	221	266	221	238	266	238	266	236	238	236	251	208	251	261	251	241	208	261	208
	sp|P00846|ATP6_HUMAN	ATP synthase subunit a	1	226	7	9	0	7	7	7	11	9	9	8	10	13	23	29	23	24	23	26	24	26	24	29	26	29	26	26	26	29	26	21	29	21	29	26	21	26	31	27	31	20	31	24	27	20	27
	sp|P52565|GDIR1_HUMAN	Rho GDP-dissociation inhibitor 1	1	204	32	28	32	16	23	34	21	21	38	46	45	45	93	82	93	108	93	98	108	98	108	82	98	82	98	83	98	96	98	104	96	104	96	83	104	83	98	87	98	101	98	95	87	101	87
	sp|P25787|PSA2_HUMAN	Proteasome subunit alpha type-2	1	234	15	11	15	11	9	16	11	18	8	9	9	10	32	39	32	36	32	35	36	35	36	39	35	39	42	31	42	30	42	39	30	39	30	31	39	31	36	37	36	33	36	36	37	33	37
	sp|P22087|FBRL_HUMAN	rRNA 2'-O-methyltransferase fibrillarin	1	321	70	54	67	60	61	78	67	82	71	50	63	77	202	219	202	182	202	197	182	197	182	219	197	219	215	177	215	192	215	216	192	216	192	177	216	177	214	207	214	178	214	201	207	178	207
	sp|O43768|ENSA_HUMAN	Alpha-endosulfine	2	121	9	7	9	7	18	10	6	18	16	25	20	26	43	51	43	42	43	35	42	35	42	51	35	51	47	38	47	51	47	35	51	35	51	38	35	38	41	41	41	52	41	37	41	52	41
	sp|O60716|CTND1_HUMAN	Catenin delta-1	1	968	7	8	0	0	8	10	0	6	6	6	0	0	21	16	21	24	21	15	24	15	24	16	-	-	-	-	-	-	-	-	-	-	-	-	-	-	17	20	-	-	-	-	20	19	20
	sp|Q8TAA3|PSMA8_HUMAN	Proteasome subunit alpha-type 8	2	256	9	7	0	11	7	11	6	14	8	16	0	0	24	30	24	34	24	16	34	16	34	30	-	-	28	33	-	-	-	-	-	-	19	33	24	33	20	29	-	-	-	-	29	28	29
	sp|Q00839|HNRPU_HUMAN	Heterogeneous nuclear ribonucleoprotein U	1	825	138	148	138	120	145	175	200	170	142	154	154	159	425	449	425	477	425	492	477	492	477	449	492	449	462	474	462	452	462	455	452	455	452	474	455	474	497	460	497	437	497	449	460	437	460
	sp|P00338|LDHA_HUMAN	L-lactate dehydrogenase A chain	2	332	158	141	158	190	213	228	203	230	300	264	256	281	671	701	671	633	671	617	633	617	633	701	617	701	644	657	644	635	644	686	635	686	635	657	686	657	642	671	642	635	642	674	671	635	671
	sp|O00629|IMA3_HUMAN	Importin subunit alpha-3	1	521	8	0	8	11	10	7	10	9	27	33	23	33	45	53	45	45	45	41	45	41	45	53	41	53	40	54	40	48	40	42	48	42	48	54	42	54	51	41	51	51	51	41	41	51	41
	sp|P39023|RL3_HUMAN	60S ribosomal protein L3	2	403	45	25	41	21	44	50	33	60	69	76	43	63	158	144	158	151	158	117	151	117	151	144	117	144	148	130	148	132	148	160	132	160	132	130	160	130	141	154	141	161	141	114	154	161	154
	sp|P21333|FLNA_HUMAN	Filamin-A	2	2647	384	285	365	329	436	452	437	468	585	596	631	651	1405	1448	1405	1333	1405	1433	1333	1433	1333	1448	1433	1448	1483	1362	1483	1372	1483	1402	1372	1402	1372	1362	1402	1362	1472	1338	1472	1397	1472	1412	1338	1397	1338
	sp|O00273|DFFA_HUMAN	DNA fragmentation factor subunit alpha	1	331	10	8	0	11	14	13	7	9	7	0	8	0	31	25	31	26	31	20	-	-	-	-	-	-	27	23	27	27	27	25	-	-	-	-	-	-	22	24	-	-	22	32	24	24	24
	sp|P61966|AP1S1_HUMAN	AP-1 complex subunit sigma-1A	1	158	12	7	10	9	11	11	11	11	8	0	0	0	31	25	31	23	31	26	-	-	-	-	-	-	-	-	-	-	28	29	23	29	-	-	29	25	28	26	-	-	-	-	26	26	26
	sp|P61160|ARP2_HUMAN	Actin-related protein 2	1	394	33	26	32	25	41	43	36	52	35	34	35	44	109	121	109	103	109	103	103	103	103	121	103	121	120	95	120	111	120	110	111	110	111	95	110	95	113	113	113	107	113	103	113	107	113
	sp|Q9Y3U8|RL36_HUMAN	60S ribosomal protein L36	1	105	23	23	28	23	35	24	22	27	27	26	40	25	85	75	85	73	85	90	73	90	73	75	90	75	90	71	90	83	90	79	83	79	83	71	79	71	70	77	70	89	70	87	77	89	77
	sp|P40926|MDHM_HUMAN	Malate dehydrogenase, mitochondrial	1	338	84	63	101	84	86	95	89	84	54	65	76	73	224	241	224	223	224	266	223	266	223	241	266	241	244	238	244	222	244	250	222	250	222	238	250	238	246	201	246	252	246	255	201	252	201
	sp|Q13185|CBX3_HUMAN	Chromobox protein homolog 3	2	183	10	0	6	0	7	7	8	0	15	19	15	16	32	26	32	31	32	29	31	29	-	-	29	26	-	-	-	-	30	28	28	28	-	-	28	32	34	25	34	32	34	27	25	32	-
	sp|P05198|IF2A_HUMAN	Eukaryotic translation initiation factor 2 subunit 1	1	315	30	31	33	27	20	18	25	18	11	20	20	25	61	70	61	69	61	78	69	78	69	70	78	70	68	72	68	76	68	62	76	62	76	72	62	72	80	60	80	73	80	65	60	73	60
	sp|P05387|RLA2_HUMAN	60S acidic ribosomal protein P2	1	115	84	72	78	71	87	82	84	76	74	81	78	81	245	228	245	235	245	240	235	240	235	228	240	228	238	236	238	240	238	234	240	234	240	236	234	236	249	222	249	246	249	231	222	246	222
	sp|P09012|SNRPA_HUMAN	U1 small nuclear ribonucleoprotein A	2	282	29	21	18	32	29	31	33	36	19	18	51	19	77	87	77	70	77	102	70	102	70	87	102	87	116	83	116	69	116	68	69	68	69	83	68	83	81	76	81	65	81	114	76	65	76
	sp|P30046|DOPD_HUMAN	D-dopachrome decarboxylase	2	118	23	24	31	29	31	34	29	32	23	22	22	26	77	87	77	80	77	82	80	82	80	87	82	87	77	80	77	81	77	88	81	88	81	80	88	80	78	79	78	84	78	85	79	84	79
	sp|O43396|TXNL1_HUMAN	Thioredoxin-like protein 1	1	289	10	14	14	10	10	13	9	13	17	23	24	21	37	44	37	50	37	47	50	47	50	44	47	44	47	42	47	45	47	44	45	44	45	42	44	42	40	44	40	47	40	47	44	47	44
	sp|P41091|IF2G_HUMAN	Eukaryotic translation initiation factor 2 subunit 3	2	472	30	27	26	28	27	26	49	25	49	43	37	42	106	95	106	96	106	112	96	112	96	95	112	95	92	120	92	96	92	101	96	101	96	120	101	120	121	101	121	96	121	91	101	96	101
	sp|P46060|RAGP1_HUMAN	Ran GTPase-activating protein 1	1	587	14	8	16	22	18	7	22	10	26	8	24	18	58	50	58	23	58	62	23	62	23	50	62	50	48	52	48	44	48	49	44	49	44	52	49	52	54	44	54	42	54	53	44	42	44
	sp|P49321|NASP_HUMAN	Nuclear autoantigenic sperm protein	1	788	7	6	0	0	15	8	16	18	16	26	22	22	38	45	38	40	38	43	40	43	40	45	-	-	47	47	47	43	47	29	43	29	43	47	-	-	45	40	45	46	45	35	40	46	40
	sp|Q15424|SAFB1_HUMAN	Scaffold attachment factor B1	2	915	11	8	9	0	16	16	23	18	18	22	0	15	45	38	45	46	45	37	46	37	46	38	-	-	-	-	34	39	34	43	39	43	39	50	43	50	49	44	49	47	49	26	44	47	44
	sp|Q96TA1|NIBL1_HUMAN	Niban-like protein 1	1	746	9	8	8	0	11	7	10	18	14	0	0	0	34	28	34	20	34	23	-	-	-	-	-	-	-	-	-	-	32	29	24	29	-	-	29	20	24	40	-	-	-	-	40	24	40
	sp|P31153|METK2_HUMAN	S-adenosylmethionine synthase isoform type-2	1	395	55	56	56	51	60	42	106	52	63	44	59	61	178	164	178	142	178	221	142	221	142	164	221	164	166	201	166	177	166	161	177	161	177	201	161	201	222	171	222	160	222	152	171	160	171
	sp|Q10471|GALT2_HUMAN	Polypeptide N-acetylgalactosaminyltransferase 2	1	571	0	0	12	8	8	12	10	11	22	16	23	10	35	29	-	-	35	45	33	45	33	29	45	29	39	34	-	-	39	46	23	46	23	34	46	34	-	-	25	36	25	43	38	36	38
	sp|O43324|MCA3_HUMAN	Eukaryotic translation elongation factor 1 epsilon-1	1	174	8	0	18	10	9	0	0	0	8	0	0	0	25	20	25	15	25	28	-	-	-	-	-	-	-	-	-	-	-	-	-	-	-	-	-	-	-	-	-	-	-	-	-	-	-
	sp|O76003|GLRX3_HUMAN	Glutaredoxin-3	1	335	7	0	0	0	10	9	0	7	8	8	9	8	25	20	25	22	25	19	-	-	-	-	-	-	23	18	23	23	23	22	-	-	-	-	-	-	-	-	-	-	-	-	-	-	-
	sp|P62701|RS4X_HUMAN	40S ribosomal protein S4, X isoform	1	263	34	50	49	52	63	49	49	52	29	40	11	34	126	138	126	139	126	109	139	109	139	138	109	138	97	141	97	147	97	127	147	127	147	141	127	141	117	131	117	152	117	112	131	152	131
	sp|Q15233|NONO_HUMAN	Non-POU domain-containing octamer-binding protein	1	471	56	41	52	52	48	42	50	58	45	58	39	52	149	162	149	141	149	141	141	141	141	162	141	162	153	160	153	141	153	139	141	139	141	160	139	160	158	144	158	158	158	133	144	158	144
	sp|P00505|AATM_HUMAN	Aspartate aminotransferase, mitochondrial	1	430	50	35	48	52	83	64	52	57	82	66	46	91	215	200	215	165	215	146	165	146	165	200	146	200	153	170	153	209	153	194	209	194	209	170	194	170	193	174	193	197	193	162	174	197	174
	sp|P31327|CPSM_HUMAN	Carbamoyl-phosphate synthase [ammonia], mitochondrial	2	1500	301	273	279	284	287	323	352	340	345	367	324	341	933	965	933	963	933	955	963	955	963	965	955	965	965	1003	965	901	965	947	901	947	901	1003	947	1003	994	958	994	933	994	931	958	933	958
	sp|Q16658|FSCN1_HUMAN	Fascin	1	493	13	12	14	12	13	12	20	22	16	15	15	15	42	49	42	39	42	49	39	49	39	49	49	49	50	47	50	40	50	42	40	42	40	47	42	47	48	50	48	42	48	39	50	42	50
	sp|Q99613|EIF3C_HUMAN	Eukaryotic translation initiation factor 3 subunit C	2	913	35	29	38	27	33	38	37	26	30	27	36	35	98	88	98	94	98	111	94	111	94	88	111	88	97	91	97	97	97	106	97	106	97	91	106	91	107	85	107	98	107	101	85	98	85
	sp|P17480|UBF1_HUMAN	Nucleolar transcription factor 1	1	764	6	6	8	8	24	18	15	17	21	20	21	19	51	44	51	44	51	44	44	44	44	44	44	44	44	43	44	49	44	47	49	47	49	43	47	43	40	44	40	52	40	47	44	52	44
	sp|Q9UKS6|PACN3_HUMAN	Protein kinase C and casein kinase substrate in neurons protein 3	1	424	25	15	23	36	27	20	25	27	8	9	0	0	60	68	60	44	60	53	44	53	44	68	-	-	57	70	-	-	57	51	47	51	47	70	51	70	55	50	55	59	-	-	50	59	50
	sp|P19338|NUCL_HUMAN	Nucleolin	1	710	55	44	64	56	59	63	53	52	65	64	53	58	179	166	179	171	179	170	171	170	171	166	170	166	160	173	160	161	160	192	161	192	161	173	192	173	166	161	166	187	166	172	161	187	161
	sp|Q16881|TRXR1_HUMAN	Thioredoxin reductase 1, cytoplasmic	1	649	35	40	36	39	36	45	47	43	48	51	39	48	119	130	119	136	119	122	136	122	136	130	122	130	117	137	117	124	117	129	124	129	124	137	129	137	130	131	130	123	130	123	131	123	131
	sp|O95373|IPO7_HUMAN	Importin-7	1	1038	72	61	72	76	82	63	63	70	55	53	40	49	209	195	209	177	209	175	177	175	177	195	175	195	182	192	182	192	182	190	192	190	192	192	190	192	184	186	184	207	184	179	186	207	186
	sp|P08758|ANXA5_HUMAN	Annexin A5	1	320	54	43	55	44	67	67	55	63	61	53	65	62	182	169	182	163	182	175	163	175	163	169	175	169	182	152	182	172	182	183	172	183	172	152	183	152	171	167	171	175	171	176	167	175	167
	sp|Q9Y265|RUVB1_HUMAN	RuvB-like 1	1	456	42	54	47	40	47	49	50	49	94	96	84	81	183	170	183	199	183	181	199	181	199	170	181	170	175	186	175	182	175	190	182	190	182	186	190	186	173	197	173	190	173	173	197	190	197
	sp|Q15293|RCN1_HUMAN	Reticulocalbin-1	1	331	23	25	18	21	20	28	20	19	28	24	23	23	71	63	71	77	71	61	77	61	77	63	61	63	65	65	65	68	65	74	68	74	68	65	74	65	66	72	66	62	66	72	72	62	72
	sp|P30085|KCY_HUMAN	UMP-CMP kinase	1	196	12	14	12	15	11	22	16	14	12	11	10	12	35	41	35	47	35	38	47	38	47	41	38	41	36	42	36	37	36	46	37	46	37	42	46	42	40	40	40	34	40	47	40	34	40
	sp|Q9H3N1|TMX1_HUMAN	Thioredoxin-related transmembrane protein 1	1	280	0	8	7	7	0	0	0	9	14	0	14	13	24	29	-	-	-	-	-	-	18	29	26	29	-	-	-	-	-	-	-	-	-	-	-	-	23	31	-	-	-	-	31	17	31
	sp|P09429|HMGB1_HUMAN	High mobility group protein B1	3	215	14	17	15	23	31	35	29	43	57	39	42	46	102	112	102	91	102	86	91	86	91	112	86	112	99	91	99	94	99	107	94	107	94	91	107	91	89	117	89	85	89	100	117	85	117
	sp|P27797|CALR_HUMAN	Calreticulin	1	417	85	44	86	74	87	92	81	90	80	92	73	73	252	237	252	228	252	240	228	240	228	237	240	237	248	247	248	204	248	258	204	258	204	247	258	247	239	214	239	265	239	239	214	265	214
	sp|Q02790|FKBP4_HUMAN	Peptidyl-prolyl cis-trans isomerase FKBP4	1	459	8	8	27	28	34	33	23	36	42	36	44	29	84	93	84	77	84	94	77	94	77	93	94	93	88	87	88	71	88	102	71	102	71	87	102	87	60	86	60	97	60	105	86	97	86
	sp|P26368|U2AF2_HUMAN	Splicing factor U2AF 65 kDa subunit	1	475	39	29	34	33	29	28	36	40	37	36	31	42	105	115	105	93	105	101	93	101	93	115	101	115	110	105	110	100	110	99	100	99	100	105	99	105	117	106	117	99	117	92	106	99	106
	sp|Q13547|HDAC1_HUMAN	Histone deacetylase 1	2	482	17	13	14	15	18	18	28	15	8	7	0	7	43	37	43	38	43	47	38	47	38	37	47	37	37	50	37	38	37	40	38	40	38	50	40	50	52	36	52	39	52	38	36	39	36
	sp|P04040|CATA_HUMAN	Catalase	1	527	30	32	24	32	37	36	34	31	28	30	21	23	95	86	95	98	95	79	98	79	98	86	79	86	82	96	82	92	82	88	92	88	92	96	88	96	87	91	87	91	87	89	91	91	91
	sp|P22314|UBA1_HUMAN	Ubiquitin-like modifier-activating enzyme 1	1	1058	190	178	198	208	221	262	247	214	228	206	196	241	639	663	639	646	639	641	646	641	646	663	641	663	600	661	600	640	600	688	640	688	640	661	688	661	678	620	678	625	678	666	620	625	620
	sp|P18124|RL7_HUMAN	60S ribosomal protein L7	1	248	39	32	53	41	44	57	40	56	74	69	70	72	157	169	157	158	157	163	158	163	158	169	163	169	165	150	165	148	165	184	148	184	148	150	184	150	151	162	151	166	151	168	162	166	162
	sp|Q9NRH3|TBG2_HUMAN	Tubulin gamma-2 chain	2	451	10	13	12	9	8	10	11	11	8	9	8	11	26	31	26	32	26	31	32	31	32	31	31	31	29	29	29	32	29	30	32	30	32	29	30	29	32	32	32	29	32	27	32	29	32
	sp|Q9NYU2|UGGG1_HUMAN	UDP-glucose:glycoprotein glucosyltransferase 1	1	1555	5	0	0	0	14	16	13	21	7	0	0	0	26	31	26	26	26	23	-	-	-	-	-	-	-	-	-	-	-	-	-	-	-	-	-	-	-	-	-	-	-	-	-	-	-
	sp|P62081|RS7_HUMAN	40S ribosomal protein S7	1	194	22	18	18	19	22	21	19	18	16	9	15	16	60	53	60	48	60	52	48	52	48	53	52	53	55	47	55	56	55	55	56	55	56	47	55	47	57	52	57	49	57	55	52	49	52
	sp|P51149|RAB7A_HUMAN	Ras-related protein Rab-7a	1	207	24	22	24	36	38	41	36	36	27	12	16	26	89	98	89	75	89	76	75	76	75	98	76	98	76	84	76	86	76	92	86	92	86	84	92	84	86	85	86	74	86	93	85	74	85
	sp|Q9NQR4|NIT2_HUMAN	Omega-amidase NIT2	1	276	7	11	11	10	11	14	9	12	9	10	0	10	27	32	27	35	27	25	35	25	35	32	25	32	24	29	24	32	24	34	32	34	32	29	34	29	26	32	26	32	26	29	32	32	32
	sp|P35659|DEK_HUMAN	Protein DEK	1	375	18	16	17	14	30	24	13	28	32	31	36	30	80	72	80	71	80	66	71	66	71	72	66	72	82	58	82	76	82	73	76	73	76	58	73	58	61	76	61	78	61	74	76	78	76
	sp|P30153|2AAA_HUMAN	Serine/threonine-protein phosphatase 2A 65 kDa regulatory subunit A alpha isoform	2	589	22	22	24	20	29	18	23	35	41	34	27	46	92	101	92	74	92	74	74	74	74	101	74	101	84	77	84	97	84	83	97	83	97	77	83	77	91	98	91	87	91	65	98	87	98
	sp|P62750|RL23A_HUMAN	60S ribosomal protein L23a	1	156	22	9	16	16	22	16	18	20	18	18	16	19	62	55	62	43	62	50	43	50	43	55	50	55	58	52	58	50	58	50	50	50	50	52	50	52	59	47	59	56	59	48	47	56	47
	sp|Q16698|DECR_HUMAN	2,4-dienoyl-CoA reductase, mitochondrial	1	335	15	21	16	19	21	12	18	18	0	7	0	10	41	47	41	40	-	-	40	39	40	47	39	47	38	44	38	52	-	-	52	33	52	44	33	44	43	44	43	44	43	36	44	44	-
	sp|Q9Y617|SERC_HUMAN	Phosphoserine aminotransferase	1	370	9	22	32	21	32	33	20	26	34	42	36	36	75	83	75	97	75	88	97	88	97	83	88	83	71	83	71	90	71	99	90	99	90	83	99	83	65	82	65	106	65	90	82	106	82
	sp|E9PAV3|NACAM_HUMAN	Nascent polypeptide-associated complex subunit alpha, muscle-specific form	1	2078	45	36	35	39	53	55	39	43	57	60	63	62	155	144	155	151	155	137	151	137	151	144	137	144	151	138	151	151	151	147	151	147	151	138	147	138	146	136	146	148	146	157	136	148	136
	sp|P05783|K1C18_HUMAN	Keratin, type I cytoskeletal 18	3	430	349	240	355	320	383	397	414	386	329	338	324	326	1061	1032	1061	975	1061	1093	975	1093	975	1032	1093	1032	1059	1072	1059	949	1059	1081	949	1081	949	1072	1081	1072	1089	955	1089	1076	1089	1041	955	1076	955
	sp|P62318|SMD3_HUMAN	Small nuclear ribonucleoprotein Sm D3	1	126	43	48	52	51	53	51	56	49	50	61	54	57	146	157	146	160	146	162	160	162	160	157	162	157	146	168	146	158	146	153	158	153	158	168	153	168	156	147	156	166	156	156	147	166	147
	sp|O15260|SURF4_HUMAN	Surfeit locus protein 4	1	269	13	16	23	17	7	9	0	12	9	9	9	0	29	34	29	34	29	37	34	37	34	34	-	-	34	31	34	28	34	41	28	41	-	-	41	31	23	37	23	39	23	35	37	39	37
	sp|P04406|G3P_HUMAN	Glyceraldehyde-3-phosphate dehydrogenase	1	335	228	167	214	213	246	283	292	250	261	299	339	296	735	759	735	749	735	845	749	845	749	759	845	759	817	804	817	709	817	758	709	758	709	804	758	804	816	678	816	759	816	835	678	759	678
	sp|O14975|S27A2_HUMAN	Very long-chain acyl-CoA synthetase	1	620	15	10	12	11	11	12	0	20	18	8	19	19	44	50	44	30	44	36	30	36	30	50	36	50	54	24	54	40	54	42	40	42	40	24	42	24	39	48	39	31	39	42	48	31	48
	sp|Q96A33|CCD47_HUMAN	Coiled-coil domain-containing protein 47	1	483	13	0	11	0	13	0	0	19	10	0	0	7	36	31	36	15	36	21	-	-	-	-	-	-	-	-	-	-	-	-	-	-	-	-	-	-	-	-	-	-	-	-	-	-	-
	sp|Q13200|PSMD2_HUMAN	26S proteasome non-ATPase regulatory subunit 2	1	908	44	32	113	60	60	51	50	56	28	22	23	26	132	142	132	105	132	186	105	186	105	142	186	142	123	132	123	118	123	192	118	192	118	132	192	132	120	116	120	195	120	134	116	195	116
	sp|Q8N766|EMC1_HUMAN	ER membrane protein complex subunit 1	1	993	9	7	0	6	8	7	0	9	7	0	0	0	24	20	24	19	24	15	-	-	-	-	-	-	-	-	-	-	-	-	-	-	-	-	-	-	19	23	-	-	-	-	23	18	23
	sp|P78371|TCPB_HUMAN	T-complex protein 1 subunit beta	1	535	51	52	93	67	85	75	95	82	56	39	38	55	192	204	192	166	192	226	166	226	166	204	226	204	171	201	171	192	171	224	192	224	192	201	224	201	201	190	201	217	201	180	190	217	190
	sp|P34932|HSP74_HUMAN	Heat shock 70 kDa protein 4	3	840	113	87	100	77	115	146	148	113	138	138	125	160	366	350	366	371	366	373	371	373	371	350	373	350	351	363	351	362	351	384	362	384	362	363	384	363	421	338	421	353	421	348	338	353	338
	sp|P43246|MSH2_HUMAN	DNA mismatch repair protein Msh2	1	934	6	18	0	0	13	17	15	8	19	31	0	20	38	33	38	66	38	25	66	25	66	33	-	-	-	-	19	51	-	-	51	41	51	51	-	-	41	45	41	49	41	27	45	49	45
	sp|P16152|CBR1_HUMAN	Carbonyl reductase [NADPH] 1	2	277	18	0	32	24	30	40	19	33	19	22	35	17	67	74	67	67	67	86	67	86	67	74	86	74	86	65	86	52	86	91	52	91	52	65	91	65	54	57	54	84	54	99	57	84	57
	sp|P55072|TERA_HUMAN	Transitional endoplasmic reticulum ATPase	1	806	100	105	116	94	105	118	87	131	158	156	135	154	363	379	363	379	363	338	379	338	379	379	338	379	366	337	366	364	366	392	364	392	364	337	392	337	341	394	341	377	341	347	394	377	394
	sp|Q9NRX4|PHP14_HUMAN	14 kDa phosphohistidine phosphatase	1	125	10	0	11	12	12	14	15	13	12	13	13	14	34	39	34	32	34	39	32	39	32	39	39	39	36	40	36	31	36	37	31	37	31	40	37	40	39	30	39	36	39	39	30	36	30
	sp|O43175|SERA_HUMAN	D-3-phosphoglycerate dehydrogenase	1	533	88	119	152	129	170	147	144	139	157	152	162	164	415	432	415	418	415	458	418	458	418	432	458	432	389	425	389	453	389	456	453	456	453	425	456	425	396	415	396	474	396	438	415	474	415
	sp|P36578|RL4_HUMAN	60S ribosomal protein L4	1	427	101	89	107	111	114	113	108	109	112	107	88	122	327	342	327	309	327	303	309	303	309	342	303	342	298	326	298	325	298	332	325	332	325	326	332	326	331	310	331	328	331	312	310	328	310
	sp|Q99880|H2B1L_HUMAN	Histone H2B type 1-L	17	126	147	121	149	147	171	154	172	166	173	177	210	160	491	473	491	452	491	531	452	531	452	473	531	473	523	496	523	452	523	476	452	476	452	496	476	496	479	460	479	497	479	511	460	497	460
	sp|P39019|RS19_HUMAN	40S ribosomal protein S19	1	145	8	6	10	11	11	12	11	11	32	35	39	35	51	57	51	53	51	60	53	60	53	57	60	57	58	57	58	52	58	54	52	54	52	57	54	57	54	49	54	56	54	62	49	56	49
	sp|Q01082|SPTB2_HUMAN	Spectrin beta chain, non-erythrocytic 1	1	2364	75	48	80	53	56	69	91	88	83	90	63	85	214	226	214	207	214	234	207	234	207	226	234	226	226	234	226	189	226	232	189	232	189	234	232	234	251	219	251	226	251	185	219	226	219
	sp|Q9UKD2|MRT4_HUMAN	mRNA turnover protein 4 homolog	1	239	7	7	17	8	8	11	10	10	8	0	0	9	23	27	23	23	23	32	-	-	23	27	32	27	-	-	22	24	22	36	24	36	24	23	36	23	26	25	26	30	26	24	25	30	25
	sp|Q7L2H7|EIF3M_HUMAN	Eukaryotic translation initiation factor 3 subunit M	1	374	19	0	26	0	14	0	26	10	27	25	34	39	60	54	60	35	60	86	35	86	-	-	86	54	63	56	63	58	63	58	-	-	-	-	-	-	84	42	84	65	84	44	42	65	-
	sp|P17931|LEG3_HUMAN	Galectin-3	1	250	21	14	16	18	22	31	27	35	55	56	53	53	98	106	98	101	98	96	101	96	101	106	96	106	109	101	109	89	109	102	89	102	89	101	102	101	101	104	101	94	101	102	104	94	104
	sp|P01024|CO3_HUMAN	Complement C3	1	1663	106	82	136	62	71	48	151	109	87	96	135	106	264	277	264	226	264	422	226	422	226	277	422	277	350	309	350	259	350	271	259	271	259	309	271	309	363	278	363	303	363	245	278	303	278
	sp|P62304|RUXE_HUMAN	Small nuclear ribonucleoprotein E	1	92	15	24	14	15	23	15	26	16	24	23	17	25	62	56	62	62	62	57	62	57	62	56	57	56	48	64	48	72	48	53	72	53	72	64	53	64	66	64	66	60	66	47	64	60	64
	sp|Q9Y262|EIF3L_HUMAN	Eukaryotic translation initiation factor 3 subunit L	1	564	41	42	45	38	43	38	49	49	47	25	63	53	131	140	131	105	131	157	105	157	105	140	157	140	153	112	153	138	153	130	138	130	138	112	130	112	143	138	143	113	143	139	138	113	138
	sp|O00483|NDUA4_HUMAN	Cytochrome c oxidase subunit NDUFA4	1	81	10	8	10	11	10	12	12	10	0	0	9	8	25	29	-	-	25	31	25	31	25	29	31	29	29	28	29	26	29	27	26	27	26	28	-	-	30	23	30	25	30	32	-	-	23
	sp|Q9Y6N5|SQOR_HUMAN	Sulfide:quinone oxidoreductase, mitochondrial	2	450	10	10	14	8	10	9	11	7	9	10	10	10	29	25	29	29	29	35	29	35	29	25	35	25	27	29	27	30	27	32	30	32	30	29	32	29	31	26	31	34	31	27	26	34	26
	sp|Q92973|TNPO1_HUMAN	Transportin-1	2	898	21	0	33	27	42	54	33	32	49	51	68	45	112	104	112	110	112	134	110	134	110	104	134	104	121	111	121	92	121	136	92	136	92	111	136	111	99	86	99	126	99	149	86	126	86
	sp|P04632|CPNS1_HUMAN	Calpain small subunit 1	2	268	6	0	0	0	6	0	14	8	14	7	14	17	26	30	26	17	26	33	-	-	-	-	-	-	28	26	28	28	28	24	-	-	-	-	-	-	37	27	37	18	37	24	-	-	-
	sp|P60866|RS20_HUMAN	40S ribosomal protein S20	1	119	8	10	17	17	19	21	18	18	15	11	0	12	42	47	42	42	42	40	42	40	42	47	40	47	31	46	31	41	31	53	41	53	41	46	53	46	38	43	38	47	38	43	43	47	43
	sp|P11166|GTR1_HUMAN	Solute carrier family 2, facilitated glucose transporter member 1	1	492	12	11	10	11	12	11	11	12	23	23	11	19	47	42	47	45	47	32	45	32	45	42	32	42	35	45	35	42	35	44	42	44	42	45	44	45	42	46	42	45	42	33	46	45	46
	sp|Q9BXP5|SRRT_HUMAN	Serrate RNA effector molecule homolog	1	876	10	0	9	0	19	34	20	20	18	16	18	17	47	42	47	55	47	47	55	47	-	-	47	42	48	41	48	41	48	61	41	61	-	-	61	41	47	43	47	44	47	57	43	44	-
	sp|Q14498|RBM39_HUMAN	RNA-binding protein 39	2	530	46	32	23	32	36	35	49	40	29	49	37	47	111	119	111	116	111	109	116	109	116	119	109	119	123	130	123	115	123	87	115	87	115	130	87	130	142	101	142	108	142	104	101	108	101
	sp|P50914|RL14_HUMAN	60S ribosomal protein L14	1	215	27	46	39	31	47	55	50	54	38	44	46	35	112	120	112	145	112	135	145	135	145	120	135	120	127	125	127	128	127	132	128	132	128	125	132	125	112	138	112	130	112	132	138	130	138
	sp|Q9H7B2|RPF2_HUMAN	Ribosome production factor 2 homolog	1	306	6	7	6	0	5	7	7	0	7	0	0	0	18	15	18	19	18	18	-	-	-	-	-	-	-	-	-	-	16	20	17	20	-	-	20	17	-	-	-	-	-	-	-	-	-
	sp|P30044|PRDX5_HUMAN	Peroxiredoxin-5, mitochondrial	1	214	59	47	59	64	55	64	69	61	105	97	90	105	219	230	219	208	219	218	208	218	208	230	218	230	210	230	210	207	210	228	207	228	207	230	228	230	233	213	233	211	233	218	213	211	213
	sp|Q99832|TCPH_HUMAN	T-complex protein 1 subunit eta	1	543	77	64	66	48	47	51	51	56	107	108	95	116	231	220	231	223	231	212	223	212	223	220	212	220	228	207	228	227	228	224	227	224	227	207	224	207	244	227	244	221	244	194	227	221	227
	sp|P52298|NCBP2_HUMAN	Nuclear cap-binding protein subunit 2	1	156	12	8	7	9	10	10	10	10	10	0	0	9	32	28	32	23	32	22	-	-	23	28	22	28	-	-	27	27	27	27	27	27	27	24	27	24	31	28	31	22	31	24	28	22	28
	sp|O75874|IDHC_HUMAN	Isocitrate dehydrogenase [NADP] cytoplasmic	1	414	13	23	0	13	27	17	14	16	0	6	25	21	45	50	45	46	-	-	46	44	46	50	44	50	54	33	54	71	54	27	71	27	71	33	27	33	48	44	48	38	48	55	-	-	44
	sp|P04792|HSPB1_HUMAN	Heat shock protein beta-1	1	205	45	51	43	54	53	44	55	55	52	49	50	50	150	159	150	144	150	148	144	148	144	159	148	159	150	158	150	154	150	139	154	139	154	158	139	158	150	158	150	145	150	148	158	145	158
	sp|P52294|IMA5_HUMAN	Importin subunit alpha-5	3	538	19	18	10	15	17	14	16	22	10	13	18	14	46	51	46	45	46	44	45	44	45	51	44	51	59	44	59	49	59	34	49	34	49	44	34	44	49	50	49	40	49	47	50	40	50
	sp|P12268|IMDH2_HUMAN	Inosine-5'-monophosphate dehydrogenase 2	1	514	16	16	29	24	23	26	22	30	56	57	63	48	95	102	95	99	95	114	99	114	99	102	114	102	109	103	109	87	109	111	87	111	87	103	111	103	86	102	86	109	86	113	102	109	102
	sp|O43615|TIM44_HUMAN	Mitochondrial import inner membrane translocase subunit TIM44	1	452	16	0	11	15	17	18	21	18	15	16	16	20	48	53	48	39	48	48	39	48	39	53	48	53	50	52	50	42	50	44	42	44	42	52	44	52	57	38	57	44	57	49	38	44	38
	sp|P26038|MOES_HUMAN	Moesin	3	577	189	136	200	202	208	202	186	203	185	172	204	194	582	599	582	510	582	590	510	590	510	599	590	599	596	560	596	538	596	587	538	587	538	560	587	560	569	524	569	580	569	608	524	580	524
	sp|P12004|PCNA_HUMAN	Proliferating cell nuclear antigen	1	261	30	34	32	35	45	31	42	41	60	52	59	51	135	127	135	117	135	133	117	133	117	127	133	127	130	129	130	130	130	123	130	123	130	129	123	129	123	135	123	129	123	125	135	129	135
	sp|O00159|MYO1C_HUMAN	Unconventional myosin-Ic	1	1063	7	7	0	0	6	14	13	7	7	17	12	0	20	17	20	38	20	30	38	30	38	17	-	-	26	35	26	18	26	26	-	-	-	-	-	-	25	21	-	-	-	-	21	28	21
	sp|Q13057|COASY_HUMAN	Bifunctional coenzyme A synthase	1	564	16	20	25	14	20	17	19	20	18	0	33	15	54	49	54	42	54	77	42	77	42	49	77	49	69	38	69	55	69	60	55	60	55	38	60	38	50	58	50	50	50	64	58	50	58
	sp|P62273|RS29_HUMAN	40S ribosomal protein S29	1	56	11	11	12	11	16	11	11	11	8	0	0	9	35	31	35	27	35	28	-	-	27	31	28	31	-	-	27	36	27	31	36	31	36	27	31	27	31	30	31	33	31	27	30	33	30
	sp|P35613|BASI_HUMAN	Basigin	1	385	22	12	15	25	23	24	19	23	27	24	21	30	72	78	72	60	72	55	60	55	60	78	55	78	66	68	66	65	66	66	65	66	65	68	66	68	71	62	71	62	71	70	62	62	62
	sp|Q9NR45|SIAS_HUMAN	Sialic acid synthase	1	359	12	13	11	9	22	21	19	22	21	21	12	19	55	50	55	55	55	42	55	42	55	50	42	50	46	49	46	54	46	53	54	53	54	49	53	49	50	56	50	54	50	42	56	54	56
	sp|P30050|RL12_HUMAN	60S ribosomal protein L12	1	165	62	41	40	39	53	46	55	64	61	57	45	64	176	167	176	144	176	140	144	140	144	167	140	167	171	151	171	158	171	147	158	147	158	151	147	151	181	166	181	150	181	130	166	150	166
	sp|P30520|PURA2_HUMAN	Adenylosuccinate synthetase isozyme 2	1	456	12	17	14	7	15	17	13	13	0	0	0	16	32	36	-	-	-	-	-	-	39	36	32	36	-	-	30	48	-	-	48	36	48	25	-	-	41	35	41	34	41	29	-	-	-
	sp|P54727|RD23B_HUMAN	UV excision repair protein RAD23 homolog B	1	409	10	9	9	9	14	9	10	13	12	13	11	10	36	32	36	31	36	30	31	30	31	32	30	32	34	32	34	33	34	30	33	30	33	32	30	32	30	34	30	36	30	29	34	36	34
	sp|O75340|PDCD6_HUMAN	Programmed cell death protein 6	1	191	18	0	15	18	17	15	31	24	16	12	20	14	51	56	51	32	51	66	32	66	32	56	66	56	62	61	62	36	62	46	36	46	36	61	46	61	63	45	63	44	63	53	45	44	45
	sp|P31942|HNRH3_HUMAN	Heterogeneous nuclear ribonucleoprotein H3	1	346	12	0	0	0	21	25	23	22	18	19	0	29	51	56	51	49	51	33	-	-	-	-	-	-	-	-	-	-	-	-	-	-	-	-	-	-	64	45	64	45	64	35	-	-	-
	sp|Q9UNH7|SNX6_HUMAN	Sorting nexin-6	1	406	14	0	16	8	11	12	0	10	31	25	20	33	56	51	56	42	56	41	-	-	42	51	41	51	44	38	44	49	44	59	49	59	-	-	59	38	-	-	52	52	52	40	46	52	46
	sp|Q9BPX3|CND3_HUMAN	Condensin complex subunit 3	1	1015	6	0	6	8	7	8	7	7	0	7	7	6	18	21	-	-	18	20	20	20	20	21	20	21	20	22	20	18	20	19	-	-	18	22	19	22	19	17	19	20	19	23	17	20	17
	sp|Q52LJ0|FA98B_HUMAN	Protein FAM98B	1	433	8	0	6	9	8	10	6	10	17	20	11	18	33	37	33	35	33	23	35	23	35	37	23	37	29	35	29	31	29	33	31	33	31	35	33	35	32	32	32	34	32	30	32	34	32
	sp|P36871|PGM1_HUMAN	Phosphoglucomutase-1	1	562	14	18	18	28	32	37	35	32	59	50	38	52	105	112	105	105	105	91	105	91	105	112	91	112	84	113	84	102	84	114	102	114	102	113	114	113	101	109	101	100	101	103	109	100	109
	sp|Q06033|ITIH3_HUMAN	Inter-alpha-trypsin inhibitor heavy chain H3	1	890	43	32	32	31	51	32	58	53	52	50	47	54	146	138	146	114	146	137	114	137	114	138	137	138	143	139	143	137	143	116	137	116	137	139	116	139	155	137	155	133	155	110	137	133	137
	sp|P23246|SFPQ_HUMAN	Splicing factor, proline- and glutamine-rich	1	707	63	62	55	40	60	63	53	56	63	62	56	81	186	177	186	187	186	164	187	164	187	177	164	177	175	155	175	203	175	181	203	181	203	155	181	155	197	181	197	177	197	159	181	177	181
	sp|P42126|ECI1_HUMAN	Enoyl-CoA delta isomerase 1, mitochondrial	1	302	11	10	9	8	8	8	10	13	15	15	16	17	34	38	34	33	34	35	33	35	33	38	35	38	40	33	40	35	40	32	35	32	35	33	32	33	38	38	38	32	38	32	38	32	38
	sp|P42704|LPPRC_HUMAN	Leucine-rich PPR motif-containing protein, mitochondrial	1	1394	0	0	14	13	27	15	26	22	48	65	54	51	80	86	-	-	80	94	85	94	85	86	94	86	81	104	-	-	81	77	83	77	83	104	77	104	-	-	82	106	82	82	75	106	75
	sp|P61106|RAB14_HUMAN	Ras-related protein Rab-14	22	215	48	49	42	37	62	59	73	63	36	55	36	54	146	154	146	163	146	151	163	151	163	154	151	154	147	165	147	165	147	137	165	137	165	165	137	165	175	148	175	159	175	132	148	159	148
	sp|Q99615|DNJC7_HUMAN	DnaJ homolog subfamily C member 7	1	494	25	13	11	27	18	29	38	22	19	9	16	8	62	57	62	51	62	65	51	65	51	57	65	57	63	74	63	39	63	59	39	59	39	74	59	74	71	54	71	38	71	72	54	38	54
	sp|Q9UBQ5|EIF3K_HUMAN	Eukaryotic translation initiation factor 3 subunit K	1	218	9	7	0	0	7	10	8	10	7	0	0	0	23	20	23	22	23	18	-	-	-	-	-	-	-	-	-	-	-	-	-	-	-	-	-	-	22	24	-	-	-	-	24	17	24
	sp|P23381|SYWC_HUMAN	Tryptophan--tRNA ligase, cytoplasmic	1	471	26	23	40	43	43	33	30	46	46	37	38	33	115	122	115	93	115	108	93	108	93	122	108	122	110	110	110	99	110	119	99	119	99	110	119	110	89	115	89	120	89	114	115	120	115
	sp|P29692|EF1D_HUMAN	Elongation factor 1-delta	2	281	48	48	57	37	50	46	65	52	103	95	78	103	201	192	201	189	201	200	189	200	189	192	200	192	178	197	178	201	178	206	201	206	201	197	206	197	216	203	216	202	216	161	203	202	203
	sp|Q9NZI8|IF2B1_HUMAN	Insulin-like growth factor 2 mRNA-binding protein 1	2	577	9	8	7	9	22	11	11	8	10	0	14	20	41	37	41	24	41	32	24	32	24	37	32	37	31	25	31	50	31	28	50	28	50	25	28	25	40	26	40	34	40	34	26	34	26
	sp|P47985|UCRI_HUMAN	Cytochrome b-c1 complex subunit Rieske, mitochondrial	3	274	38	16	14	25	22	15	16	26	32	24	28	35	92	86	92	55	92	58	55	58	55	86	58	86	92	65	92	73	92	61	73	61	73	65	61	65	89	74	89	60	89	68	74	60	74
	sp|P06744|G6PI_HUMAN	Glucose-6-phosphate isomerase	1	558	92	62	93	74	80	85	97	91	82	85	79	79	254	244	254	232	254	269	232	269	232	244	269	244	262	256	262	221	262	260	221	260	221	256	260	256	268	235	268	258	268	238	235	258	235
	sp|P39656|OST48_HUMAN	Dolichyl-diphosphooligosaccharide--protein glycosyltransferase 48 kDa subunit	1	456	14	7	10	0	15	21	0	14	9	24	24	23	38	42	38	52	38	39	52	39	52	42	-	-	52	34	52	45	52	40	45	40	45	34	40	34	42	30	42	49	-	-	30	49	30
	sp|P33992|MCM5_HUMAN	DNA replication licensing factor MCM5	1	734	25	30	23	16	45	17	35	49	17	25	25	28	87	93	87	72	87	83	72	83	72	93	83	93	99	76	99	103	99	57	103	57	103	76	57	76	88	96	88	93	88	58	96	93	96
	sp|P08729|K2C7_HUMAN	Keratin, type II cytoskeletal 7	3	469	506	395	434	501	576	606	604	635	656	578	600	576	1738	1712	1738	1579	1738	1638	1579	1638	1579	1712	1638	1712	1741	1683	1741	1547	1741	1696	1547	1696	1547	1683	1696	1683	1686	1686	1686	1588	1686	1707	1686	1588	1686
	sp|Q16891|MIC60_HUMAN	MICOS complex subunit MIC60	1	758	26	14	21	22	29	31	27	24	34	47	53	49	89	95	89	92	89	101	92	101	92	95	101	95	103	96	103	92	103	86	92	86	92	96	86	96	102	72	102	97	102	106	72	97	72
	sp|P30086|PEBP1_HUMAN	Phosphatidylethanolamine-binding protein 1	1	187	17	18	15	16	38	22	26	24	7	21	22	27	62	67	62	61	62	63	61	63	61	67	63	67	63	63	63	83	63	44	83	44	83	63	44	63	70	49	70	74	70	60	49	74	49
	sp|P32320|CDD_HUMAN	Cytidine deaminase	1	146	20	14	20	17	17	18	17	27	30	17	18	18	67	62	67	49	67	55	49	55	49	62	55	62	65	51	65	49	65	68	49	68	49	51	68	51	55	71	55	54	55	53	71	54	71
	sp|P52888|THOP1_HUMAN	Thimet oligopeptidase	1	689	13	15	20	14	18	0	0	29	34	27	26	27	65	70	65	47	65	51	-	-	47	70	51	70	68	46	68	60	68	59	60	59	60	46	-	-	45	78	45	65	-	-	78	65	78
	sp|P47897|SYQ_HUMAN	Glutamine--tRNA ligase	1	775	15	20	21	16	32	26	27	23	20	19	21	33	67	72	67	65	67	69	65	69	65	72	69	72	59	62	59	85	59	67	85	67	85	62	67	62	75	63	75	72	75	63	63	72	63
	sp|Q9H4A4|AMPB_HUMAN	Aminopeptidase B	1	650	19	17	0	0	31	24	19	26	17	17	33	41	67	72	67	58	67	57	58	57	58	72	-	-	78	41	78	89	78	46	89	46	89	41	-	-	79	60	79	53	79	62	60	53	60
	sp|Q9Y295|DRG1_HUMAN	Developmentally-regulated GTP-binding protein 1	1	367	9	9	14	8	10	9	10	9	8	9	9	7	27	24	27	27	27	33	27	33	27	24	33	24	27	27	27	26	27	31	26	31	26	27	31	27	26	26	26	33	26	26	26	33	26
	sp|Q9Y224|RTRAF_HUMAN	RNA transcription, translation and transport factor protein	1	244	0	11	0	8	0	0	17	25	34	17	19	15	44	48	-	-	-	-	-	-	33	48	41	48	49	42	-	-	-	-	-	-	31	42	44	42	37	70	-	-	-	-	70	27	70
	sp|P55209|NP1L1_HUMAN	Nucleosome assembly protein 1-like 1	2	391	35	36	39	36	41	38	33	36	25	28	27	35	101	107	101	102	101	99	102	99	102	107	99	107	98	97	98	112	98	102	112	102	112	97	102	97	103	97	103	108	103	101	97	108	97
	sp|O60664|PLIN3_HUMAN	Perilipin-3	1	434	20	33	24	33	34	35	20	24	22	25	17	14	76	71	76	93	76	61	93	61	93	71	61	71	61	78	61	81	61	81	81	81	81	78	81	78	54	79	54	83	54	85	79	83	79
	sp|P08236|BGLR_HUMAN	Beta-glucuronidase	1	651	10	12	15	9	8	10	10	10	7	0	0	9	25	28	25	27	25	30	-	-	27	28	30	28	-	-	25	29	25	32	29	32	29	24	32	24	29	29	29	28	29	24	29	28	29
	sp|Q13895|BYST_HUMAN	Bystin	1	437	7	8	10	10	9	9	8	10	9	7	9	8	25	28	25	24	25	27	24	27	24	28	27	28	26	25	26	25	26	28	25	28	25	25	28	25	23	27	23	26	23	28	27	26	27
	sp|Q9NTI5|PDS5B_HUMAN	Sister chromatid cohesion protein PDS5 homolog B	1	1447	11	0	0	0	8	7	0	6	9	9	7	14	28	25	28	21	28	17	-	-	-	-	-	-	24	19	24	27	24	21	-	-	-	-	-	-	-	-	-	-	-	-	-	-	-
	sp|Q9H3K6|BOLA2_HUMAN	BolA-like protein 2	1	86	40	30	37	40	43	39	38	39	26	30	18	24	109	103	109	99	109	93	99	93	99	103	93	103	97	108	97	97	97	102	97	102	97	108	102	108	102	95	102	110	102	97	95	110	95
	sp|P18669|PGAM1_HUMAN	Phosphoglycerate mutase 1	1	254	48	36	49	43	52	80	55	56	50	46	47	44	150	143	150	162	150	151	162	151	162	143	151	143	151	144	151	132	151	179	132	179	132	144	179	144	147	142	147	147	147	170	142	147	142
	sp|P84098|RL19_HUMAN	60S ribosomal protein L19	1	196	11	11	11	19	11	19	16	19	24	11	10	12	46	50	46	41	46	37	41	37	41	50	37	50	40	46	40	34	40	54	34	54	34	46	54	46	39	54	39	33	39	48	54	33	54
	sp|P60842|IF4A1_HUMAN	Eukaryotic initiation factor 4A-I	3	406	133	98	100	98	110	130	125	166	186	137	170	177	429	441	429	365	429	395	365	395	365	441	395	441	469	360	469	385	469	416	385	416	385	360	416	360	435	450	435	347	435	398	450	347	450
	sp|Q9NUU7|DD19A_HUMAN	ATP-dependent RNA helicase DDX19A	2	478	9	10	9	9	11	10	16	9	9	0	9	8	29	26	29	25	29	34	25	34	25	26	34	26	27	30	27	29	27	28	29	28	29	30	28	30	33	28	33	25	33	28	28	25	28
	sp|Q8WUM4|PDC6I_HUMAN	Programmed cell death 6-interacting protein	1	868	20	28	26	25	25	24	32	35	62	29	39	53	107	113	107	81	107	97	81	97	81	113	97	113	94	86	94	106	94	112	106	112	106	86	112	86	105	125	105	80	105	88	125	80	125
	sp|O75489|NDUS3_HUMAN	NADH dehydrogenase [ubiquinone] iron-sulfur protein 3, mitochondrial	1	264	16	20	14	16	16	17	17	21	16	13	14	15	48	52	48	50	48	45	50	45	50	52	45	52	51	46	51	51	51	47	51	47	51	46	47	46	48	57	48	43	48	47	57	43	57
	sp|P06703|S10A6_HUMAN	Protein S100-A6	1	90	9	23	0	0	9	0	0	22	30	0	32	25	48	52	48	33	48	42	-	-	-	-	-	-	63	15	63	57	63	40	57	40	57	15	-	-	39	75	-	-	-	-	75	19	75
	sp|Q9UMS4|PRP19_HUMAN	Pre-mRNA-processing factor 19	1	504	9	8	10	9	13	0	13	13	8	0	0	0	30	27	30	18	30	28	-	-	-	-	-	-	-	-	-	-	-	-	-	-	-	-	-	-	27	29	-	-	-	-	29	28	29
	sp|Q13435|SF3B2_HUMAN	Splicing factor 3B subunit 2	1	895	31	15	23	24	25	31	38	28	22	25	32	31	78	83	78	71	78	93	71	93	71	83	93	83	91	87	91	71	91	76	71	76	71	87	76	87	100	65	100	73	100	87	65	73	65
	sp|Q13283|G3BP1_HUMAN	Ras GTPase-activating protein-binding protein 1	1	466	36	52	37	47	52	60	43	46	69	61	59	71	157	164	157	173	157	139	173	139	173	164	139	164	141	151	141	175	141	166	175	166	175	151	166	151	150	167	150	150	150	166	167	150	167
	sp|P24539|AT5F1_HUMAN	ATP synthase F(0) complex subunit B1, mitochondrial	1	256	19	8	10	0	10	11	9	6	26	22	37	40	55	51	55	41	55	56	41	56	41	51	56	51	62	36	62	58	62	47	58	47	58	36	47	36	68	40	68	42	68	53	40	42	40
	sp|P23528|COF1_HUMAN	Cofilin-1	2	166	50	37	59	56	60	53	52	58	101	109	108	105	211	219	211	199	211	219	199	219	199	219	219	219	216	217	216	202	216	213	202	213	202	217	213	217	207	196	207	228	207	217	196	228	196
	tr|F8W031|F8W031_HUMAN	Uncharacterized protein (Fragment)	2	263	25	22	27	22	24	23	22	28	0	13	0	8	54	58	54	58	-	-	58	54	58	58	54	58	58	57	58	54	-	-	54	55	54	57	55	57	55	55	55	64	55	50	55	64	-
	sp|P04075|ALDOA_HUMAN	Fructose-bisphosphate aldolase A	1	364	168	149	158	165	179	178	177	204	164	128	142	130	511	499	511	455	511	477	455	477	455	499	477	499	514	470	514	458	514	500	458	500	458	470	500	470	475	517	475	465	475	485	517	465	517
	sp|P27824|CALX_HUMAN	Calnexin	1	592	65	64	91	77	96	88	77	89	66	63	72	69	227	235	227	215	227	240	215	240	215	235	240	235	226	217	226	229	226	245	229	245	229	217	245	217	211	219	211	250	211	237	219	250	219
	sp|Q2TAY7|SMU1_HUMAN	WD40 repeat-containing protein SMU1	1	513	12	9	10	0	10	10	9	13	12	0	0	13	34	31	34	24	34	24	-	-	-	-	-	-	-	-	30	32	30	32	32	32	32	19	32	19	34	34	34	25	34	20	34	25	34
	sp|Q7L576|CYFP1_HUMAN	Cytoplasmic FMR1-interacting protein 1	2	1253	6	7	0	0	20	0	0	17	8	0	0	9	34	31	34	17	34	15	-	-	-	-	-	-	-	-	28	36	-	-	36	18	36	15	-	-	20	32	-	-	-	-	32	30	32
	sp|P22695|QCR2_HUMAN	Cytochrome b-c1 complex subunit 2, mitochondrial	1	453	61	69	55	59	68	60	93	69	48	69	50	56	177	184	177	198	177	198	198	198	198	184	198	184	180	221	180	193	180	163	193	163	193	221	163	221	210	186	210	192	210	169	186	192	186
	sp|Q15185|TEBP_HUMAN	Prostaglandin E synthase 3	1	160	36	28	34	30	31	29	28	28	31	35	31	35	98	93	98	92	98	93	92	93	92	93	93	93	95	93	95	94	95	94	94	94	94	93	94	93	99	87	99	100	99	90	87	100	87
	sp|Q96QK1|VPS35_HUMAN	Vacuolar protein sorting-associated protein 35	1	796	16	6	7	15	13	16	8	14	35	23	21	31	64	60	64	45	64	36	45	36	45	60	36	60	51	46	51	50	51	58	50	58	50	46	58	46	55	55	55	43	55	52	55	43	55
	sp|P61254|RL26_HUMAN	60S ribosomal protein L26	2	145	18	8	56	7	25	28	26	40	18	9	25	18	61	65	61	45	61	107	45	107	45	65	107	65	83	42	83	51	83	102	51	102	51	42	102	42	62	66	62	90	62	60	66	90	66
	sp|P53618|COPB_HUMAN	Coatomer subunit beta	1	953	13	7	0	13	6	9	24	0	18	19	16	16	37	34	37	35	37	45	35	45	35	34	-	-	34	56	34	29	-	-	29	32	29	56	32	56	53	30	53	30	53	38	-	-	30
	sp|P35232|PHB_HUMAN	Prohibitin	1	272	44	37	31	33	36	37	32	38	27	43	26	31	107	102	107	117	107	89	117	89	117	102	89	102	108	108	108	104	108	95	104	95	104	108	95	108	107	102	107	110	107	96	102	110	102
	sp|P27695|APEX1_HUMAN	DNA-(apurinic or apyrimidinic site) lyase	1	318	23	7	21	21	26	28	34	27	21	21	12	18	70	66	70	56	70	67	56	67	56	66	67	66	62	76	62	51	62	70	51	70	51	76	70	76	75	55	75	68	75	61	55	68	55
	sp|O43684|BUB3_HUMAN	Mitotic checkpoint protein BUB3	1	328	14	12	13	9	14	22	13	15	10	11	13	17	38	41	38	45	38	39	45	39	45	41	39	41	42	33	42	43	42	45	43	45	43	33	45	33	44	37	44	38	44	44	37	38	37
	sp|O14950|ML12B_HUMAN	Myosin regulatory light chain 12B	2	172	20	10	10	11	10	13	10	18	11	11	9	9	41	38	41	34	41	29	34	29	34	38	29	38	47	32	47	29	47	34	29	34	29	32	34	32	39	39	39	31	39	33	39	31	39
	sp|Q9NR30|DDX21_HUMAN	Nucleolar RNA helicase 2	1	783	29	26	23	28	23	33	18	24	63	47	53	58	115	110	115	106	115	94	106	94	106	110	94	110	106	93	106	107	106	119	107	119	107	93	119	93	105	113	105	93	105	114	113	93	113
	sp|P46783|RS10_HUMAN	40S ribosomal protein S10	1	165	45	37	40	41	38	43	37	49	33	33	38	31	116	121	116	113	116	115	113	115	113	121	115	121	132	111	132	106	132	116	106	116	106	111	116	111	113	119	113	111	113	122	119	111	119
	sp|P62913|RL11_HUMAN	60S ribosomal protein L11	1	178	20	22	23	23	34	26	26	24	25	28	28	28	79	75	79	76	79	77	76	77	76	75	77	75	72	77	72	84	72	74	84	74	84	77	74	77	74	71	74	85	74	77	71	85	71
	sp|P68371|TBB4B_HUMAN	Tubulin beta-4B chain	7	445	309	250	318	317	320	298	334	343	479	429	449	433	1108	1093	1108	977	1108	1101	977	1101	977	1093	1101	1093	1101	1080	1101	1003	1101	1095	1003	1095	1003	1080	1095	1080	1076	1072	1076	1067	1076	1064	1072	1067	1072
	sp|Q8TCJ2|STT3B_HUMAN	Dolichyl-diphosphooligosaccharide--protein glycosyltransferase subunit STT3B	1	826	14	13	12	21	16	23	19	20	13	0	0	0	43	46	43	41	43	36	-	-	-	-	-	-	-	-	-	-	39	48	34	48	-	-	48	45	38	46	-	-	-	-	46	33	46
	sp|Q9BY44|EIF2A_HUMAN	Eukaryotic translation initiation factor 2A	1	585	12	7	7	13	13	0	18	12	18	22	7	21	43	46	43	34	43	32	34	32	34	46	32	46	31	53	31	41	31	30	41	30	41	53	30	53	51	37	51	42	51	25	37	42	37
	sp|P38117|ETFB_HUMAN	Electron transfer flavoprotein subunit beta	1	255	31	25	34	32	35	36	29	31	16	19	27	15	82	78	82	80	82	90	80	90	80	78	90	78	89	80	89	75	89	86	75	86	75	80	86	80	75	72	75	88	75	95	72	88	72
	sp|P62633|CNBP_HUMAN	Cellular nucleic acid-binding protein	1	177	34	13	18	21	18	30	26	27	30	26	33	30	82	78	82	69	82	77	69	77	69	78	77	78	94	73	94	61	94	78	61	78	61	73	78	73	90	70	90	62	90	84	70	62	70
	sp|Q16719|KYNU_HUMAN	Kynureninase	1	465	54	45	59	58	70	82	59	83	125	92	124	101	249	242	249	219	249	242	219	242	219	242	242	242	261	209	261	216	261	266	216	266	216	209	266	209	214	253	214	221	214	264	253	221	253
	sp|Q02543|RL18A_HUMAN	60S ribosomal protein L18a	1	176	58	42	54	53	58	67	59	67	62	62	78	64	178	184	178	171	178	191	171	191	171	184	191	184	203	174	203	164	203	183	164	183	164	174	183	174	181	171	181	174	181	198	171	174	171
	sp|Q10567|AP1B1_HUMAN	AP-1 complex subunit beta-1	2	949	0	11	12	9	19	22	9	15	20	11	19	23	44	47	44	44	44	40	44	40	44	47	40	47	39	29	39	53	39	54	53	54	53	29	54	29	37	46	37	42	37	50	46	42	46
	sp|Q15046|SYK_HUMAN	Lysine--tRNA ligase	1	597	23	19	20	20	32	19	30	31	29	27	22	29	84	80	84	65	84	72	65	72	65	80	72	80	76	77	76	80	76	68	80	68	80	77	68	77	82	79	82	79	82	61	79	79	79
	sp|Q96AG4|LRC59_HUMAN	Leucine-rich repeat-containing protein 59	1	307	22	13	23	21	13	10	21	11	49	49	50	48	84	80	84	72	84	94	72	94	72	80	94	80	83	91	83	74	83	82	74	82	74	91	82	91	91	73	91	85	91	81	73	85	73
	sp|P49588|SYAC_HUMAN	Alanine--tRNA ligase, cytoplasmic	1	968	82	60	61	72	77	64	69	93	94	87	91	95	253	260	253	211	253	221	211	221	211	260	221	260	266	228	266	232	266	219	232	219	232	228	219	228	246	247	246	225	246	227	247	225	247
	sp|P49959|MRE11_HUMAN	Double-strand break repair protein MRE11	1	708	7	7	6	6	8	6	0	7	7	0	0	7	22	20	22	18	22	16	-	-	18	20	16	20	-	-	19	22	19	19	22	19	22	16	19	16	19	21	-	-	-	-	21	19	21
	sp|P30405|PPIF_HUMAN	Peptidyl-prolyl cis-trans isomerase F, mitochondrial	1	207	6	0	9	0	9	8	11	8	8	7	0	8	23	21	23	20	23	25	-	-	-	-	-	-	-	-	-	-	19	25	22	25	-	-	25	23	25	21	25	25	25	18	21	25	-
	sp|Q15738|NSDHL_HUMAN	Sterol-4-alpha-carboxylate 3-dehydrogenase, decarboxylating	1	373	8	8	0	8	8	0	7	0	7	7	0	8	23	21	23	20	23	17	-	-	-	-	-	-	18	22	18	24	-	-	24	17	24	22	17	22	23	20	23	20	23	18	-	-	-
	sp|P13489|RINI_HUMAN	Ribonuclease inhibitor	1	461	16	9	22	0	24	33	18	41	8	22	10	0	48	51	48	64	48	50	64	50	64	51	50	51	67	45	67	38	67	63	38	63	-	-	63	45	39	58	39	68	-	-	58	68	58
	sp|P50990|TCPQ_HUMAN	T-complex protein 1 subunit theta	1	548	44	33	49	44	72	74	65	78	87	88	80	75	203	197	203	195	203	194	195	194	195	197	194	197	202	197	202	180	202	210	180	210	180	197	210	197	184	198	184	209	184	198	198	209	198
	sp|Q99623|PHB2_HUMAN	Prohibitin-2	1	299	22	30	22	20	34	28	51	27	35	33	38	40	91	87	91	91	91	111	91	111	91	87	111	87	87	104	87	104	87	85	104	85	104	104	85	104	113	92	113	89	113	86	92	89	92
	sp|P42765|THIM_HUMAN	3-ketoacyl-CoA thiolase, mitochondrial	1	397	27	22	34	13	23	18	31	25	38	37	47	54	88	92	88	77	88	112	77	112	77	92	112	92	99	81	99	99	99	90	99	90	99	81	90	81	112	85	112	94	112	78	85	94	85
	sp|P26447|S10A4_HUMAN	Protein S100-A4	1	101	37	27	30	50	43	53	54	46	63	54	66	52	143	148	143	134	143	150	134	150	134	148	150	148	149	158	149	122	149	146	122	146	122	158	146	158	143	136	143	127	143	169	136	127	136
	sp|O00231|PSD11_HUMAN	26S proteasome non-ATPase regulatory subunit 11	1	422	33	38	39	33	39	39	41	38	24	27	9	21	96	92	96	104	96	89	104	89	104	92	89	92	80	101	80	98	80	102	98	102	98	101	102	101	95	100	95	105	95	81	100	105	100
	sp|P38159|RBMX_HUMAN	RNA-binding motif protein, X chromosome	4	391	30	18	24	16	22	41	34	41	44	11	38	43	96	100	96	70	96	96	70	96	70	100	96	100	109	61	109	83	109	109	83	109	83	61	109	61	107	103	107	57	107	95	103	57	103
	sp|P67936|TPM4_HUMAN	Tropomyosin alpha-4 chain	4	248	40	28	28	24	47	57	65	48	69	64	55	79	156	151	156	149	156	148	149	148	149	151	148	151	143	153	143	154	143	154	154	154	154	153	154	153	184	145	184	139	184	136	145	139	145
	sp|P11177|ODPB_HUMAN	Pyruvate dehydrogenase E1 component subunit beta, mitochondrial	1	359	13	14	23	23	26	30	29	19	18	9	13	12	57	54	57	53	57	65	53	65	53	54	65	54	45	61	45	52	45	71	52	71	52	61	71	61	54	51	54	58	54	66	51	58	51
	sp|P11310|ACADM_HUMAN	Medium-chain specific acyl-CoA dehydrogenase, mitochondrial	1	421	10	8	8	9	10	8	8	10	0	9	9	8	25	27	25	25	25	25	25	25	25	27	25	27	29	26	29	26	29	21	26	21	26	26	21	26	26	23	26	27	26	26	23	27	23
	sp|Q14166|TTL12_HUMAN	Tubulin--tyrosine ligase-like protein 12	1	644	8	9	8	8	10	11	10	11	7	11	0	8	25	27	25	31	25	23	31	23	31	27	23	27	24	29	24	27	24	26	27	26	27	29	26	29	26	27	26	29	26	24	27	29	27
	sp|P04083|ANXA1_HUMAN	Annexin A1	1	346	101	95	107	105	108	123	115	101	108	113	95	118	317	324	317	331	317	317	331	317	331	324	317	324	297	333	297	321	297	338	321	338	321	333	338	333	334	304	334	328	334	323	304	328	304
	sp|Q01518|CAP1_HUMAN	Adenylyl cyclase-associated protein 1	1	475	60	32	53	58	44	46	44	50	60	65	76	61	164	169	164	143	164	173	143	173	143	169	173	169	186	167	186	137	186	159	137	159	137	167	159	167	165	142	165	162	165	180	142	162	142
	sp|P49368|TCPG_HUMAN	T-complex protein 1 subunit gamma	1	545	48	52	52	47	56	71	82	55	66	63	77	63	170	165	170	186	170	211	186	211	186	165	211	165	180	192	180	171	180	189	171	189	171	192	189	192	193	173	193	171	193	195	173	171	173
	sp|P01891|1A68_HUMAN	HLA class I histocompatibility antigen, A-68 alpha chain	6	365	21	25	24	35	41	46	41	34	44	34	37	41	106	110	106	105	106	102	105	102	105	110	102	110	92	110	92	107	92	114	107	114	107	110	114	110	103	103	103	99	103	118	103	99	103
	sp|P11940|PABP1_HUMAN	Polyadenylate-binding protein 1	3	636	68	67	92	87	92	113	91	110	171	137	136	141	331	338	331	317	331	319	317	319	317	338	319	338	314	315	314	300	314	376	300	376	300	315	376	315	300	348	300	321	300	336	348	321	348
	sp|P62333|PRS10_HUMAN	26S proteasome regulatory subunit 10B	1	389	9	0	0	8	19	9	7	19	38	44	30	36	66	63	66	58	66	42	-	-	58	63	42	63	58	59	58	60	58	52	-	-	60	59	52	59	52	62	52	68	52	47	-	-	62
	sp|Q15084|PDIA6_HUMAN	Protein disulfide-isomerase A6	1	440	102	81	107	114	128	131	105	111	126	115	121	124	356	349	356	327	356	333	327	333	327	349	333	349	334	334	334	333	334	364	333	364	333	334	364	334	331	318	331	350	331	366	318	350	318
	sp|P25398|RS12_HUMAN	40S ribosomal protein S12	1	132	64	59	58	66	52	73	58	62	67	63	64	60	183	188	183	195	183	180	195	180	195	188	180	188	190	187	190	171	190	198	171	198	171	187	198	187	182	188	182	173	182	203	188	173	188
	sp|Q14204|DYHC1_HUMAN	Cytoplasmic dynein 1 heavy chain 1	1	4646	67	41	52	64	53	71	78	47	63	96	46	77	183	188	183	208	183	176	208	176	208	188	176	188	160	238	160	171	160	186	171	186	171	238	186	238	222	151	222	201	222	181	151	201	151
	sp|P50995|ANX11_HUMAN	Annexin A11	1	505	33	17	37	19	26	29	26	35	10	13	11	12	69	66	69	59	69	74	59	74	59	66	74	66	79	58	79	55	79	76	55	76	55	58	76	58	71	62	71	76	71	59	62	76	62
	sp|P46776|RL27A_HUMAN	60S ribosomal protein L27a	1	148	11	12	12	13	19	14	13	13	40	36	46	41	70	67	70	62	70	71	62	71	62	67	71	67	70	62	70	72	70	66	72	66	72	62	66	62	65	65	65	67	65	73	65	67	65
	sp|P42330|AK1C3_HUMAN	Aldo-keto reductase family 1 member C3	2	323	30	23	27	34	39	33	30	41	52	60	57	50	121	125	121	116	121	114	116	114	116	125	114	125	128	124	128	112	128	112	112	112	112	124	112	124	110	116	110	126	110	124	116	126	116
	sp|P68871|HBB_HUMAN	Hemoglobin subunit beta	5	147	62	45	57	46	66	76	70	82	67	63	49	62	195	190	195	184	195	176	184	176	184	190	176	190	193	179	193	173	193	200	173	200	173	179	200	179	194	194	194	186	194	171	194	186	194
	sp|Q9Y383|LC7L2_HUMAN	Putative RNA-binding protein Luc7-like 2	1	392	0	10	11	10	11	9	10	9	15	8	15	14	31	33	31	27	31	36	27	36	27	33	36	33	29	28	29	35	29	35	35	35	35	28	35	28	29	34	29	30	29	34	34	30	34
	sp|Q13838|DX39B_HUMAN	Spliceosome RNA helicase DDX39B	2	428	69	62	55	68	57	45	81	69	81	65	64	75	207	212	207	172	207	200	172	200	172	212	200	212	202	214	202	194	202	181	194	181	194	214	181	214	225	212	225	177	225	177	212	177	212
	sp|Q9Y3T9|NOC2L_HUMAN	Nucleolar complex protein 2 homolog	1	749	10	13	12	10	13	12	12	11	13	13	12	13	36	34	36	38	36	36	38	36	38	34	36	34	33	35	33	39	33	37	39	37	39	35	37	35	35	37	35	38	35	34	37	38	37
	sp|P08754|GNAI3_HUMAN	Guanine nucleotide-binding protein G(k) subunit alpha	3	354	23	24	22	24	22	23	20	28	33	32	50	29	78	81	78	79	78	92	79	92	79	81	92	81	101	76	101	75	101	78	75	78	75	76	78	76	72	85	72	76	72	97	85	76	85
	sp|O00410|IPO5_HUMAN	Importin-5	1	1097	48	22	59	22	53	38	44	56	43	40	33	62	144	140	144	100	144	136	100	136	100	140	136	140	137	106	137	137	137	140	137	140	137	106	140	106	154	121	154	152	154	93	121	152	121
	sp|P62244|RS15A_HUMAN	40S ribosomal protein S15a	2	130	17	22	23	18	29	23	26	31	38	37	25	32	84	81	84	82	84	74	82	74	82	81	74	81	73	81	73	83	73	84	83	84	83	81	84	81	75	91	75	89	75	66	91	89	91
	sp|P42771|CDN2A_HUMAN	Cyclin-dependent kinase inhibitor 2A	1	156	22	18	26	26	31	30	32	31	29	20	25	28	82	85	82	68	82	83	68	83	68	85	83	85	78	78	78	77	78	85	77	85	77	78	85	78	82	78	82	77	82	81	78	77	78
	sp|P0DME0|SETLP_HUMAN	Protein SETSIP	2	302	52	34	41	43	48	42	43	48	47	58	58	60	147	151	147	134	147	142	134	142	134	151	142	151	158	144	158	142	158	130	142	130	142	144	130	144	155	129	155	147	155	143	129	147	129
	sp|P20700|LMNB1_HUMAN	Lamin-B1	1	586	44	34	42	32	57	50	44	48	50	51	61	67	151	147	151	135	151	147	135	147	135	147	147	147	153	127	153	158	153	142	158	142	158	127	142	127	155	132	155	150	155	143	132	150	132
	sp|P62826|RAN_HUMAN	GTP-binding nuclear protein Ran	1	216	71	51	74	76	80	77	79	79	86	107	132	87	237	242	237	235	237	285	235	285	235	242	285	242	282	262	282	218	282	237	218	237	218	262	237	262	237	216	237	261	237	285	216	261	216
	sp|Q9H0A0|NAT10_HUMAN	RNA cytidine acetyltransferase	1	1025	12	7	0	8	8	17	10	15	20	8	0	15	40	38	40	32	40	20	32	20	32	38	20	38	32	26	32	30	-	-	30	42	30	26	42	26	37	42	37	21	37	30	42	21	42
	sp|O43852|CALU_HUMAN	Calumenin	1	315	9	10	22	9	17	9	21	25	13	6	7	7	39	41	39	25	39	50	25	50	25	41	50	41	41	36	41	34	41	44	34	44	34	36	44	36	37	48	37	45	37	25	48	45	48
	sp|Q9UNL2|SSRG_HUMAN	Translocon-associated protein subunit gamma	1	185	14	10	11	12	12	14	12	15	13	13	12	14	39	41	39	37	39	35	37	35	37	41	35	41	41	37	41	36	41	38	36	38	36	37	38	37	40	38	40	36	40	38	38	36	38
	sp|P13639|EF2_HUMAN	Elongation factor 2	2	858	272	190	200	208	306	283	248	295	262	294	243	328	840	831	840	767	840	691	767	691	767	831	691	831	810	750	810	824	810	745	824	745	824	750	745	750	848	747	848	800	848	734	747	800	747
	sp|P62829|RL23_HUMAN	60S ribosomal protein L23	1	140	19	20	17	19	26	20	34	24	48	49	61	53	93	96	93	89	93	112	89	112	89	96	112	96	104	102	104	99	104	85	99	85	99	102	85	102	106	92	106	92	106	100	92	92	92
	sp|Q04760|LGUL_HUMAN	Lactoylglutathione lyase	1	184	9	0	0	9	12	21	19	9	21	20	19	26	42	44	42	46	42	43	-	-	46	44	43	44	37	48	37	43	37	47	-	-	43	48	47	48	54	35	54	37	54	49	-	-	35
	sp|P26639|SYTC_HUMAN	Threonine--tRNA ligase, cytoplasmic	1	723	62	43	56	77	60	70	62	83	150	126	123	107	272	267	272	239	272	241	239	241	239	267	241	267	268	265	268	210	268	276	210	276	210	265	276	265	231	276	231	242	231	270	276	242	276
	sp|P25205|MCM3_HUMAN	DNA replication licensing factor MCM3	1	808	40	34	24	23	42	56	49	50	15	29	7	27	97	100	97	119	97	80	119	80	119	100	80	100	97	101	97	103	97	95	103	95	103	101	95	101	116	99	116	95	116	86	99	95	99
	sp|P55265|DSRAD_HUMAN	Double-stranded RNA-specific adenosine deaminase	1	1226	11	17	12	11	22	23	27	17	10	18	14	17	43	45	43	58	43	53	58	53	58	45	53	45	42	56	42	56	42	45	56	45	56	56	45	56	55	44	55	52	55	48	44	52	44
	sp|P17812|PYRG1_HUMAN	CTP synthase 1	1	591	38	44	37	37	44	48	41	41	25	25	31	26	107	104	107	117	107	109	117	109	117	104	109	104	110	103	110	114	110	110	114	110	114	103	110	103	105	110	105	106	105	116	110	106	110
	sp|P08238|HS90B_HUMAN	Heat shock protein HSP 90-beta	4	724	541	434	467	508	512	523	544	576	688	579	574	669	1741	1753	1741	1536	1741	1585	1536	1585	1536	1753	1585	1753	1691	1631	1691	1615	1691	1678	1615	1678	1615	1631	1678	1631	1754	1698	1754	1558	1754	1605	1698	1558	1698
	sp|P23396|RS3_HUMAN	40S ribosomal protein S3	1	243	63	58	54	59	56	65	58	57	75	78	94	82	194	198	194	201	194	206	201	206	201	198	206	198	214	195	214	196	214	194	196	194	196	195	194	195	203	190	203	188	203	218	190	188	190
	sp|P29401|TKT_HUMAN	Transketolase	1	623	120	105	130	134	130	138	130	141	193	149	169	174	443	449	443	392	443	429	392	429	392	449	429	449	430	413	430	409	430	461	409	461	409	413	461	413	424	439	424	409	424	441	439	409	439
	sp|P60660|MYL6_HUMAN	Myosin light polypeptide 6	1	151	34	35	38	38	36	41	37	37	44	44	43	36	114	111	114	120	114	118	120	118	120	111	118	111	114	119	114	107	114	123	107	123	107	119	123	119	107	116	107	118	107	122	116	118	116
	sp|Q9NZL4|HPBP1_HUMAN	Hsp70-binding protein 1	1	359	39	41	51	52	38	55	40	25	35	32	37	38	112	115	112	128	112	128	128	128	128	115	128	115	101	124	101	117	101	141	117	141	117	124	141	124	117	101	117	121	117	144	101	121	101
	sp|P50991|TCPD_HUMAN	T-complex protein 1 subunit delta	1	539	50	54	59	53	78	70	48	68	72	79	70	83	200	204	200	203	200	177	203	177	203	204	177	204	188	180	188	215	188	201	215	201	215	180	201	180	181	194	181	216	181	193	194	216	194
	sp|Q15436|SC23A_HUMAN	Protein transport protein Sec23A	1	765	17	19	23	15	17	26	8	16	16	13	0	21	50	52	50	58	50	36	58	36	58	52	36	52	38	36	38	57	38	65	57	65	57	36	65	36	46	51	46	53	46	46	51	53	51
	sp|Q5SSJ5|HP1B3_HUMAN	Heterochromatin protein 1-binding protein 3	1	553	0	17	9	11	20	12	11	16	26	26	24	26	51	53	51	55	51	44	55	44	55	53	44	53	45	48	45	63	45	47	63	47	63	48	47	48	42	59	42	55	42	47	59	55	59
	sp|P46013|KI67_HUMAN	Proliferation marker protein Ki-67	1	3256	10	0	11	11	20	13	14	26	24	21	12	19	54	56	54	39	54	37	39	37	39	56	37	56	48	46	48	44	48	48	44	48	44	46	48	46	43	55	43	52	43	36	55	52	55
	sp|O75955|FLOT1_HUMAN	Flotillin-1	1	427	18	19	15	18	18	21	13	22	22	20	12	16	58	56	58	60	58	40	60	40	60	56	40	56	52	51	52	53	52	58	53	58	53	51	58	51	47	63	47	53	47	51	63	53	63
	sp|P05543|THBG_HUMAN	Thyroxine-binding globulin	1	415	9	19	18	20	18	20	19	20	30	20	20	19	57	59	57	59	57	57	59	57	59	59	57	59	49	59	49	56	49	68	56	68	56	59	68	59	47	69	47	56	47	60	69	56	69
	sp|P26641|EF1G_HUMAN	Elongation factor 1-gamma	1	437	74	65	77	63	72	79	96	81	96	97	88	102	242	246	242	241	242	261	241	261	241	246	261	246	243	256	243	239	243	252	239	252	239	256	252	256	272	242	272	246	272	230	242	246	242
	sp|P06737|PYGL_HUMAN	Glycogen phosphorylase, liver form	1	847	21	21	25	21	21	24	22	27	20	16	16	16	62	64	62	61	62	63	61	63	61	64	63	64	64	59	64	58	64	69	58	69	58	59	69	59	59	68	59	62	59	61	68	62	68
	sp|P61353|RL27_HUMAN	60S ribosomal protein L27	1	136	21	15	15	17	22	18	27	23	21	31	21	22	64	62	64	64	64	63	64	63	64	62	63	62	65	75	65	59	65	54	59	54	59	75	54	75	70	59	70	68	70	56	59	68	59
	sp|P11586|C1TC_HUMAN	C-1-tetrahydrofolate synthase, cytoplasmic	1	935	40	37	36	32	43	28	30	26	65	54	65	87	148	145	148	119	148	131	119	131	119	145	131	145	131	116	131	167	131	129	167	129	167	116	129	116	157	128	157	133	157	125	128	133	128
	sp|Q96FW1|OTUB1_HUMAN	Ubiquitin thioesterase OTUB1	1	271	19	26	38	24	27	39	18	23	24	19	23	21	70	68	70	84	70	79	84	79	84	68	79	68	65	61	65	74	65	101	74	101	74	61	101	61	58	73	58	84	58	86	73	84	73
	sp|O60488|ACSL4_HUMAN	Long-chain-fatty-acid--CoA ligase 4	1	711	6	6	0	6	7	7	7	7	0	0	0	6	18	19	-	-	-	-	-	-	18	19	17	19	-	-	18	19	-	-	19	17	19	18	-	-	19	18	19	17	19	18	-	-	-
	sp|O00193|SMAP_HUMAN	Small acidic protein	1	183	8	0	8	0	5	7	8	6	6	9	8	7	19	18	19	21	19	24	21	24	-	-	24	18	22	22	22	17	22	21	17	21	-	-	21	22	23	17	23	22	23	20	17	22	-
	sp|P31948|STIP1_HUMAN	Stress-induced-phosphoprotein 1	1	543	12	10	17	0	17	33	23	9	44	60	50	61	73	75	73	103	73	90	103	90	103	75	90	75	71	88	71	88	71	94	88	94	88	88	94	88	96	63	96	94	96	88	63	94	63
	sp|Q9BRA2|TXD17_HUMAN	Thioredoxin domain-containing protein 17	1	123	20	34	27	29	30	31	19	30	27	21	20	20	77	79	77	86	77	66	86	66	86	79	66	79	70	69	70	84	70	85	84	85	84	69	85	69	59	91	59	78	59	80	91	78	91
	sp|Q99497|PARK7_HUMAN	Protein/nucleic acid deglycase DJ-1	1	189	16	18	17	24	26	26	27	25	38	37	36	33	80	82	80	81	80	80	81	80	81	82	80	82	77	88	77	77	77	81	77	81	77	88	81	88	76	81	76	80	76	86	81	80	81
	sp|P62857|RS28_HUMAN	40S ribosomal protein S28	1	69	34	29	53	27	32	45	23	31	18	25	18	24	84	82	84	99	84	94	99	94	99	82	94	82	83	75	83	85	83	116	85	116	85	75	116	75	81	78	81	110	81	90	78	110	78
	sp|Q12905|ILF2_HUMAN	Interleukin enhancer-binding factor 2	1	390	24	23	29	0	26	33	27	36	33	32	26	44	83	85	83	88	83	82	88	82	88	85	82	85	86	64	86	93	86	95	93	95	93	64	95	64	95	92	95	87	95	64	92	87	92
	sp|P51858|HDGF_HUMAN	Hepatoma-derived growth factor	1	240	34	9	43	11	24	22	35	30	31	43	51	46	89	87	89	74	89	129	74	129	74	87	129	87	115	89	115	79	115	96	79	96	79	89	96	89	115	70	115	110	115	84	70	110	70
	sp|P10619|PPGB_HUMAN	Lysosomal protective protein	1	480	8	0	0	0	8	0	0	9	7	0	0	8	23	22	23	15	23	15	-	-	-	-	-	-	-	-	-	-	-	-	-	-	-	-	-	-	-	-	-	-	-	-	-	-	-
	sp|Q8TEQ6|GEMI5_HUMAN	Gem-associated protein 5	1	1508	8	0	9	9	9	10	9	9	7	0	0	0	24	23	24	20	24	23	-	-	-	-	-	-	-	-	-	-	22	26	19	26	-	-	26	23	-	-	-	-	-	-	-	-	-
	sp|P23193|TCEA1_HUMAN	Transcription elongation factor A protein 1	1	301	11	12	0	7	9	9	7	7	0	0	0	10	25	24	-	-	-	-	-	-	26	24	17	24	-	-	23	31	-	-	31	19	31	19	-	-	28	24	28	19	28	21	-	-	-
	sp|P24666|PPAC_HUMAN	Low molecular weight phosphotyrosine protein phosphatase	1	158	10	8	7	7	11	10	7	0	5	14	7	13	26	25	26	32	26	21	32	21	32	25	21	25	22	28	22	32	22	22	32	22	32	28	22	28	30	18	30	32	30	24	18	32	18
	sp|Q14116|IL18_HUMAN	Interleukin-18	1	193	8	8	8	8	9	10	10	9	9	9	9	8	26	25	26	27	26	27	27	27	27	25	27	25	26	27	26	25	26	27	25	27	25	27	27	27	26	26	26	26	26	27	26	26	26
	sp|P00403|COX2_HUMAN	Cytochrome c oxidase subunit 2	1	227	10	9	7	7	9	11	9	11	8	9	11	8	27	26	27	29	27	27	29	27	29	26	27	26	32	25	32	26	32	26	26	26	26	25	26	25	27	28	27	25	27	29	28	25	28
	sp|Q06210|GFPT1_HUMAN	Glutamine--fructose-6-phosphate aminotransferase [isomerizing] 1	1	699	0	0	0	10	17	10	0	8	0	0	0	8	27	26	-	-	-	-	-	-	20	26	15	26	-	-	-	-	-	-	-	-	-	-	-	-	-	-	-	-	-	-	-	-	-
	sp|P25786|PSA1_HUMAN	Proteasome subunit alpha type-1	1	263	32	30	41	29	25	26	37	32	50	45	41	44	107	105	107	101	107	119	101	119	101	105	119	105	105	111	105	99	105	117	99	117	99	111	117	111	113	112	113	111	113	96	112	111	112
	sp|Q07020|RL18_HUMAN	60S ribosomal protein L18	1	188	39	28	36	38	42	40	46	41	31	39	66	31	112	110	112	107	112	148	107	148	107	110	148	110	146	123	146	101	146	107	101	107	101	123	107	123	116	100	116	117	116	144	100	117	100
	sp|P49411|EFTU_HUMAN	Elongation factor Tu, mitochondrial	1	452	73	56	79	79	90	80	80	96	88	77	71	79	251	254	251	213	251	230	213	230	213	254	230	254	240	236	240	225	240	247	225	247	225	236	247	236	232	240	232	246	232	230	240	246	240
	sp|O15511|ARPC5_HUMAN	Actin-related protein 2/3 complex subunit 5	1	151	14	8	12	10	9	14	13	13	6	7	8	0	29	28	29	29	29	33	29	33	29	28	33	28	35	30	35	22	35	32	22	32	22	30	32	30	32	27	32	28	32	32	27	28	27
	sp|P04843|RPN1_HUMAN	Dolichyl-diphosphooligosaccharide--protein glycosyltransferase subunit 1	1	607	39	41	34	28	38	49	50	56	38	38	45	33	115	117	115	128	115	129	128	129	128	117	129	117	140	116	140	112	140	121	112	121	112	116	121	116	122	135	122	110	122	122	135	110	135
	sp|O60888|CUTA_HUMAN	Protein CutA	1	179	9	10	12	9	10	10	9	9	10	9	9	12	29	30	29	29	29	30	29	30	29	30	30	30	27	27	27	32	27	32	32	32	32	27	32	27	30	29	30	31	30	28	29	31	29
	sp|Q13442|HAP28_HUMAN	28 kDa heat- and acid-stable phosphoprotein	1	181	9	9	7	7	10	8	8	10	11	12	8	12	30	29	30	29	30	23	29	23	29	29	23	29	27	27	27	31	27	26	31	26	31	27	26	27	29	30	29	29	29	23	30	29	30
	sp|O15144|ARPC2_HUMAN	Actin-related protein 2/3 complex subunit 2	1	300	8	14	12	8	12	12	11	10	11	10	10	12	31	30	31	36	31	33	36	33	36	30	33	30	28	29	28	38	28	35	38	35	38	29	35	29	31	35	31	34	31	30	35	34	35
	sp|Q9BY32|ITPA_HUMAN	Inosine triphosphate pyrophosphatase	1	194	8	10	9	8	10	8	8	12	14	14	14	13	32	33	32	32	32	31	32	31	32	33	31	33	34	30	34	33	34	31	33	31	33	30	31	30	29	36	29	33	29	30	36	33	36
	sp|Q01628|IFM3_HUMAN	Interferon-induced transmembrane protein 3	3	133	13	11	12	15	15	0	0	7	0	8	8	10	33	32	-	-	-	-	-	-	24	32	25	32	28	28	28	36	28	22	36	22	36	28	-	-	-	-	28	35	-	-	23	35	-
	sp|P0DMN0|ST1A4_HUMAN	Sulfotransferase 1A4	2	295	9	10	12	7	12	10	11	12	13	17	13	16	34	35	34	37	34	36	37	36	37	35	36	35	34	35	34	38	34	35	38	35	38	35	35	35	36	35	36	41	36	30	35	41	35
	sp|P61313|RL15_HUMAN	60S ribosomal protein L15	1	204	54	44	34	47	47	54	58	50	43	48	40	49	144	146	144	146	144	132	146	132	146	146	132	146	144	153	144	140	144	131	140	131	140	153	131	153	161	137	161	129	161	141	137	129	137
	sp|O75915|PRAF3_HUMAN	PRA1 family protein 3	1	188	14	17	17	14	15	14	18	19	8	7	7	0	37	38	37	38	37	42	38	42	38	38	42	38	40	39	40	37	40	39	37	39	37	39	39	39	37	44	37	39	37	35	44	39	44
	sp|P25789|PSA4_HUMAN	Proteasome subunit alpha type-4	1	261	11	12	10	12	13	11	12	13	13	14	13	13	37	38	37	37	37	35	37	35	37	38	35	38	37	38	37	38	37	34	38	34	38	38	34	38	36	38	36	37	36	36	38	37	38
	sp|P62308|RUXG_HUMAN	Small nuclear ribonucleoprotein G	2	76	10	14	14	7	16	14	11	19	12	21	11	11	38	37	38	49	38	36	49	36	49	37	36	37	40	39	40	41	40	40	41	40	41	39	40	39	32	45	32	51	32	32	45	51	45
	sp|P21291|CSRP1_HUMAN	Cysteine and glycine-rich protein 1	1	193	50	42	49	45	47	49	78	53	59	57	60	60	156	158	156	148	156	187	148	187	148	158	187	158	163	180	163	149	163	157	149	157	149	180	157	180	188	154	188	153	188	154	154	153	154
	sp|O15212|PFD6_HUMAN	Prefoldin subunit 6	1	129	13	13	11	13	14	13	15	13	14	12	14	14	41	40	41	38	41	40	38	40	38	40	40	40	40	40	40	41	40	38	41	38	41	40	38	40	42	40	42	37	42	40	40	37	40
	sp|Q9UBE0|SAE1_HUMAN	SUMO-activating enzyme subunit 1	1	346	24	8	12	14	15	14	13	19	0	22	9	12	44	45	44	44	44	34	44	34	44	45	34	45	52	49	52	35	52	31	35	31	35	49	31	49	49	32	49	49	49	37	32	49	32
	sp|Q12904|AIMP1_HUMAN	Aminoacyl tRNA synthase complex-interacting multifunctional protein 1	1	312	13	14	14	11	13	11	21	15	19	12	11	18	45	44	45	37	45	46	37	46	37	44	46	44	39	44	39	45	39	44	45	44	45	44	44	44	52	48	52	39	52	33	48	39	48
	sp|Q2NL82|TSR1_HUMAN	Pre-rRNA-processing protein TSR1 homolog	1	804	18	16	16	10	22	16	24	27	0	7	13	7	45	44	45	39	45	53	39	53	39	44	53	44	58	41	58	45	58	37	45	37	45	41	37	41	49	48	49	45	49	39	48	45	48
	sp|P10155|RO60_HUMAN	60 kDa SS-A/Ro ribonucleoprotein	1	538	18	19	30	0	20	30	18	29	8	13	0	11	46	45	46	62	46	53	62	53	62	45	-	-	-	-	52	50	52	68	50	68	50	36	68	36	47	56	47	63	47	40	56	63	56
	sp|P10599|THIO_HUMAN	Thioredoxin	1	105	75	52	47	40	38	70	63	63	76	74	83	84	189	187	189	196	189	193	196	193	196	187	193	187	221	177	221	174	221	193	174	193	174	177	193	177	222	191	222	159	222	193	191	159	191
	sp|O14737|PDCD5_HUMAN	Programmed cell death protein 5	1	125	15	8	10	19	18	17	27	20	18	15	20	11	51	50	51	40	51	57	40	57	40	50	57	50	55	61	55	37	55	45	37	45	37	61	45	61	53	46	53	43	53	56	46	43	46
	sp|Q9UI30|TR112_HUMAN	Multifunctional methyltransferase subunit TRM112-like protein	1	125	21	21	17	14	19	22	18	26	11	19	8	10	51	50	51	62	51	43	62	43	62	50	43	50	55	51	55	50	55	50	50	50	50	51	50	51	49	58	49	55	49	44	58	55	58
	sp|O75396|SC22B_HUMAN	Vesicle-trafficking protein SEC22b	1	215	16	10	18	9	27	16	12	12	10	9	10	31	53	52	53	35	53	40	35	40	35	52	40	52	38	30	38	68	38	44	68	44	68	30	44	30	59	32	59	54	59	35	32	54	32
	sp|O43707|ACTN4_HUMAN	Alpha-actinin-4	2	911	167	127	148	159	174	161	172	169	147	199	185	157	488	485	488	487	488	505	487	505	487	485	505	485	521	530	521	458	521	456	458	456	458	530	456	530	496	443	496	521	496	505	443	521	443
	sp|Q99460|PSMD1_HUMAN	26S proteasome non-ATPase regulatory subunit 1	1	953	8	21	25	14	32	32	23	23	16	8	31	18	56	55	56	61	56	79	61	79	61	55	79	55	62	45	62	71	62	73	71	73	71	45	73	45	49	60	49	65	49	77	60	65	60
	sp|P07910|HNRPC_HUMAN	Heterogeneous nuclear ribonucleoproteins C1/C2	1	306	73	67	95	76	76	68	71	74	83	82	83	84	232	234	232	217	232	249	217	249	217	234	249	234	230	229	230	227	230	246	227	246	227	229	246	229	228	224	228	253	228	227	224	253	224
	sp|P52292|IMA1_HUMAN	Importin subunit alpha-1	1	529	23	9	19	24	26	30	19	23	15	25	23	18	64	65	64	64	64	61	64	61	64	65	61	65	69	68	69	53	69	64	53	64	53	68	64	68	60	47	60	70	60	77	47	70	47
	sp|Q14697|GANAB_HUMAN	Neutral alpha-glucosidase AB	1	944	103	79	104	104	104	149	113	106	80	97	96	75	287	285	287	325	287	313	325	313	325	285	313	285	305	314	305	258	305	333	258	333	258	314	333	314	291	265	291	305	291	349	265	305	265
	sp|P12277|KCRB_HUMAN	Creatine kinase B-type	1	381	30	33	28	22	37	32	30	34	11	20	0	21	78	77	78	85	78	63	85	63	85	77	63	77	69	72	69	91	69	71	91	71	91	72	71	72	81	78	81	85	81	59	78	85	78
	sp|P12236|ADT3_HUMAN	ADP/ATP translocase 3	3	298	100	107	115	75	143	135	160	150	122	117	105	138	365	363	365	359	365	380	359	380	359	363	380	363	355	352	355	388	355	372	388	372	388	352	372	352	398	379	398	375	398	315	379	375	379
	sp|P28066|PSA5_HUMAN	Proteasome subunit alpha type-5	1	241	20	21	54	32	48	38	52	42	29	31	14	24	97	98	97	90	97	120	90	120	90	98	120	98	76	115	76	93	76	121	93	121	93	115	121	115	96	92	96	133	96	84	92	133	92
	sp|P30101|PDIA3_HUMAN	Protein disulfide-isomerase A3	1	505	122	116	118	126	131	147	170	132	138	119	128	131	391	389	391	382	391	416	382	416	382	389	416	389	382	415	382	378	382	403	378	403	378	415	403	415	423	386	423	368	423	401	386	368	386
	sp|P62280|RS11_HUMAN	40S ribosomal protein S11	1	158	30	27	26	23	33	36	41	34	37	38	35	42	100	99	100	101	100	102	101	102	101	99	102	99	99	102	99	102	99	99	102	99	102	102	99	102	113	98	113	97	113	94	98	97	98
	sp|Q07021|C1QBP_HUMAN	Complement component 1 Q subcomponent-binding protein, mitochondrial	1	282	33	41	36	30	38	32	37	34	34	26	36	40	105	104	105	99	105	109	99	109	99	104	109	104	103	93	103	119	103	102	119	102	119	93	102	93	110	109	110	100	110	98	109	100	109
	sp|Q9Y5B9|SP16H_HUMAN	FACT complex subunit SPT16	1	1047	53	47	41	62	67	59	55	67	71	77	57	63	191	192	191	183	191	153	183	153	183	192	153	192	177	194	177	177	177	171	177	171	177	194	171	194	171	185	171	185	171	178	185	185	185
	sp|P21796|VDAC1_HUMAN	Voltage-dependent anion-selective channel protein 1	1	283	50	35	49	57	64	78	55	63	98	97	77	91	212	211	212	210	212	181	210	181	210	211	181	211	190	209	190	190	190	225	190	225	190	209	225	209	196	196	196	210	196	212	196	210	196
	sp|Q15149|PLEC_HUMAN	Plectin	1	4684	104	148	180	160	198	227	133	204	194	112	115	133	496	497	496	487	496	428	487	428	487	497	428	497	423	405	423	479	423	601	479	601	479	405	601	405	370	546	370	490	370	502	546	490	546
	sp|Q15021|CND1_HUMAN	Condensin complex subunit 1	1	1401	7	0	7	0	6	0	7	0	6	0	0	9	19	19	19	15	19	19	-	-	-	-	-	-	-	-	-	-	-	-	-	-	-	-	-	-	23	16	23	18	23	15	-	-	-
	sp|O95816|BAG2_HUMAN	BAG family molecular chaperone regulator 2	1	211	6	9	8	8	11	8	9	7	0	7	8	7	22	22	22	24	22	25	24	25	24	22	25	22	21	24	21	27	21	21	27	21	27	24	21	24	22	21	22	26	22	24	21	26	21
	sp|Q13523|PRP4B_HUMAN	Serine/threonine-protein kinase PRP4 homolog	1	1007	9	10	8	8	10	9	20	8	0	0	8	8	24	24	-	-	24	36	24	36	24	24	36	24	25	33	25	28	25	22	28	22	28	33	-	-	37	23	37	23	37	25	-	-	23
	sp|P17655|CAN2_HUMAN	Calpain-2 catalytic subunit	1	700	9	7	13	7	9	8	8	13	7	0	0	0	25	25	25	20	25	26	-	-	-	-	-	-	-	-	-	-	27	28	21	28	-	-	28	20	22	27	-	-	-	-	27	27	27
	sp|Q9H9B4|SFXN1_HUMAN	Sideroflexin-1	1	322	8	8	0	8	10	9	9	9	8	0	0	9	26	26	26	22	26	19	-	-	22	26	19	26	-	-	22	27	-	-	27	22	27	22	-	-	26	25	26	20	26	22	25	20	25
	sp|Q9NPG2|NGB_HUMAN	Neuroglobin	1	151	9	9	9	9	9	9	10	9	8	0	0	8	26	26	26	23	26	24	-	-	23	26	24	26	-	-	23	26	23	26	26	26	26	24	26	24	27	26	27	23	27	23	26	23	26
	sp|P49773|HINT1_HUMAN	Histidine triad nucleotide-binding protein 1	1	126	9	11	13	9	11	8	9	8	8	0	7	11	28	28	28	24	28	29	24	29	24	28	29	28	24	23	24	33	24	29	33	29	33	23	29	23	29	27	29	29	29	24	27	29	27
	sp|Q9UNM6|PSD13_HUMAN	26S proteasome non-ATPase regulatory subunit 13	1	376	11	10	11	10	12	12	11	12	0	7	0	6	28	28	28	29	-	-	29	27	29	28	27	28	28	28	28	28	-	-	28	28	28	28	28	28	28	27	28	30	28	27	27	30	-
	sp|Q9BZZ5|API5_HUMAN	Apoptosis inhibitor 5	1	524	13	12	14	12	12	15	13	13	11	10	11	11	36	36	36	37	36	38	37	38	37	36	38	36	37	35	37	35	37	40	35	40	35	35	40	35	37	36	37	36	37	38	36	36	36
	sp|Q15019|SEPT2_HUMAN	Septin-2	1	361	17	13	8	14	14	18	15	16	7	6	7	8	38	38	38	37	38	30	37	30	37	38	30	38	40	35	40	35	40	33	35	33	35	35	33	35	40	36	40	28	40	39	36	28	36
	sp|P62316|SMD2_HUMAN	Small nuclear ribonucleoprotein Sm D2	1	118	21	8	11	17	17	17	16	19	0	0	0	7	43	43	-	-	-	-	-	-	30	43	32	43	-	-	45	32	-	-	32	33	32	38	-	-	44	32	44	33	44	39	-	-	-
	sp|Q13155|AIMP2_HUMAN	Aminoacyl tRNA synthase complex-interacting multifunctional protein 2	1	320	19	19	22	18	21	22	21	22	11	11	11	11	51	51	51	52	51	54	52	54	52	51	54	51	52	50	52	51	52	55	51	55	51	50	55	50	51	52	51	54	51	51	52	54	52
	sp|P61604|CH10_HUMAN	10 kDa heat shock protein, mitochondrial	1	102	17	0	18	17	18	25	18	18	18	19	18	18	53	53	53	49	53	54	49	54	49	53	54	53	53	54	53	41	53	61	41	61	41	54	61	54	53	41	53	55	53	60	41	55	41
	sp|O75533|SF3B1_HUMAN	Splicing factor 3B subunit 1	1	1304	12	16	19	15	17	18	17	22	26	25	26	18	55	55	55	59	55	62	59	62	59	55	62	55	60	57	60	51	60	63	51	63	51	57	63	57	47	64	47	61	47	59	64	61	64
	sp|P05023|AT1A1_HUMAN	Sodium/potassium-transporting ATPase subunit alpha-1	4	1023	0	14	9	8	15	26	27	18	46	44	39	40	66	66	66	84	66	75	84	75	84	66	75	66	62	79	62	69	62	81	69	81	69	79	81	79	72	78	72	68	72	73	78	68	78
	sp|P11498|PYC_HUMAN	Pyruvate carboxylase, mitochondrial	1	1178	27	0	10	17	22	23	18	29	18	20	16	21	67	67	67	48	67	44	48	44	48	67	44	67	72	55	72	48	72	51	48	51	48	55	51	55	66	52	66	52	66	56	52	52	52
	sp|P42166|LAP2A_HUMAN	Lamina-associated polypeptide 2, isoform alpha	1	694	19	10	11	12	18	26	22	19	36	31	24	42	73	73	73	67	73	57	67	57	67	73	57	73	62	65	62	70	62	73	70	73	70	65	73	65	83	65	83	60	83	62	65	60	65
	sp|P61019|RAB2A_HUMAN	Ras-related protein Rab-2A	2	212	24	20	23	24	28	29	20	28	32	25	32	32	84	84	84	74	84	75	74	75	74	84	75	84	84	69	84	80	84	84	80	84	80	69	84	69	76	80	76	76	76	85	80	76	80
	sp|Q8TDN6|BRX1_HUMAN	Ribosome biogenesis protein BRX1 homolog	1	353	26	16	27	28	21	30	27	25	43	28	39	37	90	90	90	74	90	93	74	93	74	90	93	90	90	83	90	74	90	100	74	100	74	83	100	83	90	84	90	76	90	97	84	76	84
	sp|P09960|LKHA4_HUMAN	Leukotriene A-4 hydrolase	1	611	34	29	59	31	44	25	34	38	27	25	25	36	105	105	105	79	105	118	79	118	79	105	118	105	97	90	97	109	97	111	109	111	109	90	111	90	104	94	104	128	104	81	94	128	94
	sp|P14324|FPPS_HUMAN	Farnesyl pyrophosphate synthase	1	419	30	38	38	37	55	46	40	54	35	32	33	29	120	120	120	116	120	111	116	111	116	120	111	120	117	109	117	122	117	119	122	119	122	109	119	109	99	127	99	125	99	116	127	125	127
	sp|Q13813|SPTN1_HUMAN	Spectrin alpha chain, non-erythrocytic 1	1	2472	52	22	49	41	46	54	35	39	76	64	51	94	174	174	174	140	174	135	140	135	140	174	135	174	142	140	142	162	142	179	162	179	162	140	179	140	181	137	181	159	181	146	137	159	137
	sp|Q15181|IPYR_HUMAN	Inorganic pyrophosphatase	1	289	66	45	46	40	39	39	46	50	79	83	90	94	184	184	184	167	184	182	167	182	167	184	182	184	206	169	206	178	206	164	178	164	178	169	164	169	206	174	206	168	206	169	174	168	174
	sp|P46777|RL5_HUMAN	60S ribosomal protein L5	1	297	62	65	78	80	89	87	92	84	105	99	93	92	256	256	256	251	256	263	251	263	251	256	263	256	239	271	239	246	239	270	246	270	246	271	270	271	246	254	246	266	246	260	254	266	254
	sp|O43719|HTSF1_HUMAN	HIV Tat-specific factor 1	1	755	34	0	19	0	0	18	51	0	17	0	0	0	-	-	-	-	-	-	-	-	-	-	-	-	-	-	-	-	44	54	15	54	-	-	54	61	-	-	-	-	-	-	-	-	-
	sp|P62195|PRS8_HUMAN	26S proteasome regulatory subunit 8	1	406	7	9	0	0	8	8	7	13	0	23	22	23	-	-	20	40	-	-	40	34	40	41	-	-	42	35	42	40	42	18	40	18	40	35	-	-	37	27	37	36	37	35	-	-	-
	sp|O60568|PLOD3_HUMAN	Multifunctional procollagen lysine hydroxylase and glycosyltransferase LH3	1	738	0	0	11	0	0	7	6	7	20	18	14	7	-	-	-	-	30	31	30	31	-	-	31	19	-	-	-	-	26	38	17	38	-	-	38	29	-	-	-	-	-	-	-	-	-
	sp|P13073|COX41_HUMAN	Cytochrome c oxidase subunit 4 isoform 1, mitochondrial	1	169	11	18	7	0	17	10	17	7	0	0	0	9	-	-	-	-	-	-	-	-	-	-	-	-	-	-	23	44	-	-	44	22	44	27	-	-	37	30	37	29	37	20	-	-	-
	sp|O14773|TPP1_HUMAN	Tripeptidyl-peptidase 1	1	563	0	0	14	13	15	17	15	16	15	17	13	0	-	-	-	-	35	42	39	42	-	-	42	34	34	45	-	-	34	46	25	46	25	45	46	45	-	-	25	46	25	43	36	46	36
	sp|Q16629|SRSF7_HUMAN	Serine/arginine-rich splicing factor 7	1	238	0	8	18	15	16	17	16	15	13	9	10	0	-	-	34	34	34	44	34	44	34	35	44	35	30	40	-	-	30	48	29	48	29	40	48	40	26	36	26	43	26	42	36	43	36
	sp|Q8IZL8|PELP1_HUMAN	Proline-, glutamic acid- and leucine-rich protein 1	1	1130	16	0	11	0	0	7	0	0	9	0	0	0	-	-	-	-	-	-	-	-	-	-	-	-	-	-	-	-	26	27	15	27	-	-	27	15	-	-	-	-	-	-	-	-	-
	sp|Q9Y5M8|SRPRB_HUMAN	Signal recognition particle receptor subunit beta	1	271	0	0	6	0	6	6	0	0	16	0	10	0	-	-	-	-	-	-	-	-	-	-	-	-	-	-	-	-	20	28	16	28	-	-	28	15	-	-	-	-	-	-	-	-	-
	sp|O95433|AHSA1_HUMAN	Activator of 90 kDa heat shock protein ATPase homolog 1	1	338	11	10	9	0	17	8	11	8	0	7	0	8	-	-	33	25	-	-	25	25	25	21	-	-	-	-	24	35	-	-	35	22	35	23	-	-	30	23	30	33	30	18	23	33	-
	sp|P46977|STT3A_HUMAN	Dolichyl-diphosphooligosaccharide--protein glycosyltransferase subunit STT3A	1	705	0	13	7	8	6	21	14	19	8	0	0	0	-	-	-	-	-	-	-	-	-	-	-	-	-	-	-	-	29	36	24	36	-	-	36	27	24	40	-	-	-	-	40	18	40
	sp|Q9UG63|ABCF2_HUMAN	ATP-binding cassette sub-family F member 2	1	623	0	12	7	0	6	17	0	16	0	0	6	22	-	-	-	-	-	-	-	-	-	-	-	-	-	-	27	40	-	-	40	29	40	15	-	-	-	-	-	-	-	-	-	-	-
	sp|Q07960|RHG01_HUMAN	Rho GTPase-activating protein 1	1	439	0	9	0	0	9	0	0	0	9	11	10	9	-	-	-	-	-	-	-	-	-	-	-	-	-	-	20	27	-	-	27	19	27	21	-	-	-	-	-	-	-	-	-	-	-
	sp|Q9Y376|CAB39_HUMAN	Calcium-binding protein 39	1	341	11	11	11	8	0	9	11	10	8	0	8	0	-	-	-	-	24	30	25	30	-	-	30	23	29	24	29	21	29	28	21	28	-	-	28	24	27	29	-	-	27	25	29	21	29
	sp|P21980|TGM2_HUMAN	Protein-glutamine gamma-glutamyltransferase 2	1	687	7	17	16	0	7	15	0	0	0	7	8	6	-	-	19	39	-	-	39	29	39	16	-	-	-	-	20	30	-	-	30	36	30	17	-	-	-	-	18	30	-	-	27	30	-
	sp|Q92522|H1X_HUMAN	Histone H1x	1	213	0	7	8	7	9	10	0	0	23	12	24	19	-	-	37	29	-	-	29	37	29	31	-	-	-	-	34	35	34	41	35	41	35	24	41	24	-	-	29	29	29	41	35	29	35
	sp|O43813|LANC1_HUMAN	Glutathione S-transferase LANCL1	1	399	0	7	0	0	7	0	9	9	7	0	0	7	-	-	-	-	-	-	-	-	-	-	-	-	-	-	19	21	-	-	21	17	21	19	-	-	21	23	-	-	-	-	23	17	23
	sp|Q9P0J0|NDUAD_HUMAN	NADH dehydrogenase [ubiquinone] 1 alpha subcomplex subunit 13	1	144	7	7	0	12	6	7	0	0	0	0	0	7	-	-	-	-	-	-	-	-	-	-	-	-	-	-	17	20	-	-	20	17	20	22	-	-	-	-	-	-	-	-	-	-	-
	sp|P11234|RALB_HUMAN	Ras-related protein Ral-B	2	206	0	0	7	0	9	7	7	0	7	0	0	0	-	-	-	-	-	-	-	-	-	-	-	-	-	-	-	-	15	21	19	21	-	-	21	17	-	-	-	-	-	-	-	-	-
	sp|Q8TAQ2|SMRC2_HUMAN	SWI/SNF complex subunit SMARCC2	2	1214	11	8	9	0	8	9	10	8	0	8	0	9	-	-	24	25	-	-	25	24	25	22	-	-	-	-	24	25	-	-	25	23	25	23	-	-	30	21	30	25	30	19	21	25	-
	sp|O76021|RL1D1_HUMAN	Ribosomal L1 domain-containing protein 1	1	490	0	10	10	0	10	9	10	0	23	22	23	20	-	-	38	41	38	43	41	43	41	30	43	30	-	-	33	40	33	42	40	42	40	37	42	37	-	-	35	42	-	-	38	42	-
	sp|Q03701|CEBPZ_HUMAN	CCAAT/enhancer-binding protein zeta	1	1054	22	16	9	10	0	0	11	19	0	0	9	0	-	-	-	-	32	29	26	29	-	-	29	34	50	26	50	26	50	19	-	-	-	-	-	-	-	-	-	-	-	-	-	-	-
	sp|O94826|TOM70_HUMAN	Mitochondrial import receptor subunit TOM70	1	608	9	7	0	0	10	10	15	21	0	0	12	0	-	-	-	-	-	-	-	-	-	-	-	-	42	25	42	22	42	20	-	-	-	-	-	-	-	-	-	-	-	-	-	-	-
	sp|Q99873|ANM1_HUMAN	Protein arginine N-methyltransferase 1	1	371	6	0	0	0	0	0	7	16	7	7	7	0	-	-	-	-	-	-	-	-	-	-	-	-	29	19	29	15	29	17	-	-	-	-	-	-	-	-	-	-	-	-	-	-	-
	sp|P15374|UCHL3_HUMAN	Ubiquitin carboxyl-terminal hydrolase isozyme L3	1	230	12	0	0	0	8	0	0	9	0	0	5	7	-	-	-	-	-	-	-	-	-	-	-	-	26	15	26	20	26	15	-	-	-	-	-	-	-	-	-	-	-	-	-	-	-
	sp|O75208|COQ9_HUMAN	Ubiquinone biosynthesis protein COQ9, mitochondrial	1	318	19	0	8	20	14	14	12	15	0	12	6	0	-	-	-	-	38	26	31	26	-	-	26	40	40	44	40	24	40	27	-	-	24	44	27	44	-	-	36	34	36	40	25	34	25
	sp|P35249|RFC4_HUMAN	Replication factor C subunit 4	1	363	7	0	7	0	7	10	7	17	0	0	8	0	-	-	-	-	19	22	20	22	-	-	22	27	32	17	32	17	32	22	-	-	-	-	-	-	-	-	-	-	-	-	-	-	-
	sp|P06454|PTMA_HUMAN	Prothymosin alpha	1	111	22	0	10	18	20	26	24	23	0	0	9	0	-	-	-	-	47	43	36	43	-	-	43	46	54	47	54	30	54	41	-	-	-	-	-	-	-	-	-	-	51	53	-	-	33
	sp|P06396|GELS_HUMAN	Gelsolin	1	782	9	0	0	0	0	13	0	7	44	35	33	33	-	-	-	-	-	-	-	-	-	-	-	-	49	45	49	43	49	62	-	-	-	-	-	-	-	-	-	-	-	-	-	-	-
	sp|Q96CT7|CC124_HUMAN	Coiled-coil domain-containing protein 124	1	223	12	0	0	0	11	13	0	13	0	0	7	0	-	-	-	-	-	-	-	-	-	-	-	-	32	15	32	21	32	23	-	-	-	-	-	-	-	-	-	-	-	-	-	-	-
	sp|Q9Y266|NUDC_HUMAN	Nuclear migration protein nudC	1	331	9	0	0	0	0	0	0	7	44	32	50	32	-	-	-	-	-	-	-	-	-	-	-	-	66	42	66	42	66	54	-	-	-	-	-	-	-	-	-	-	-	-	-	-	-
	sp|Q12965|MYO1E_HUMAN	Unconventional myosin-Ie	1	1108	7	8	0	9	0	11	9	13	0	0	6	0	-	-	-	-	-	-	-	-	-	-	-	-	26	23	26	18	26	21	-	-	-	-	-	-	-	-	-	-	21	26	-	-	26
	sp|Q07812|BAX_HUMAN	Apoptosis regulator BAX	1	192	18	16	12	8	17	18	7	7	0	10	6	0	-	-	40	44	40	25	44	25	44	20	25	20	31	25	31	38	31	35	-	-	38	25	35	25	-	-	30	39	30	32	28	39	28
	sp|O60264|SMCA5_HUMAN	SWI/SNF-related matrix-associated actin-dependent regulator of chromatin subfamily A member 5	2	1052	6	7	0	0	0	8	0	7	10	0	7	0	-	-	-	-	-	-	-	-	-	-	-	-	20	15	20	17	20	23	-	-	-	-	-	-	16	24	-	-	-	-	24	15	24
	sp|P18859|ATP5J_HUMAN	ATP synthase-coupling factor 6, mitochondrial	1	108	10	10	0	0	0	11	0	10	8	0	7	8	-	-	-	-	-	-	-	-	-	-	-	-	27	15	27	23	27	24	-	-	-	-	-	-	23	28	-	-	-	-	28	15	28
	sp|P30408|T4S1_HUMAN	Transmembrane 4 L6 family member 1	1	202	6	7	9	9	7	9	8	9	0	0	7	0	-	-	-	-	18	24	21	24	-	-	24	23	22	22	22	19	22	23	-	-	-	-	-	-	-	-	-	-	19	25	-	-	21
	sp|Q9UNX4|WDR3_HUMAN	WD repeat-containing protein 3	1	943	7	10	10	0	16	8	12	7	0	0	10	0	-	-	-	-	28	32	23	32	-	-	32	17	24	22	24	31	24	23	-	-	-	-	-	-	-	-	-	-	-	-	-	-	-
	sp|P04844|RPN2_HUMAN	Dolichyl-diphosphooligosaccharide--protein glycosyltransferase subunit 2	1	631	12	19	20	13	19	19	16	24	0	13	7	0	-	-	36	51	36	43	51	43	51	42	43	42	43	42	43	43	43	44	-	-	43	42	44	42	-	-	33	52	33	39	48	52	48
	sp|Q14624|ITIH4_HUMAN	Inter-alpha-trypsin inhibitor heavy chain H4	1	930	0	0	32	43	0	0	28	0	41	27	38	45	-	-	-	-	51	98	37	98	-	-	98	93	48	98	-	-	-	-	-	-	55	98	78	98	-	-	-	-	-	-	-	-	-
	sp|O43399|TPD54_HUMAN	Tumor protein D54	1	206	0	0	0	13	0	0	13	0	0	14	0	16	-	-	-	-	-	-	-	-	-	-	-	-	15	40	-	-	-	-	-	-	26	40	15	40	-	-	-	-	-	-	-	-	-
	sp|P62899|RL31_HUMAN	60S ribosomal protein L31	1	125	15	0	20	15	0	0	22	0	0	9	0	9	-	-	-	-	-	-	-	-	-	-	-	-	25	46	-	-	-	-	-	-	19	46	30	46	46	15	46	34	46	25	-	-	-
	sp|Q00341|VIGLN_HUMAN	Vigilin	1	1268	0	0	0	8	0	7	26	11	11	6	0	0	-	-	-	-	-	-	-	-	-	-	-	-	21	40	-	-	-	-	-	-	15	40	23	40	-	-	-	-	-	-	-	-	-
	sp|P14406|CX7A2_HUMAN	Cytochrome c oxidase subunit 7A2, mitochondrial	1	83	0	0	8	8	0	9	9	8	0	8	8	0	-	-	-	-	15	25	22	25	-	-	25	21	21	25	-	-	-	-	-	-	15	25	22	25	-	-	-	-	19	25	-	-	18
	sp|P13645|K1C10_HUMAN	Keratin, type I cytoskeletal 10	1	584	0	0	5	6	0	7	14	0	0	8	14	7	-	-	-	-	15	33	20	33	-	-	33	18	24	28	-	-	-	-	-	-	17	28	17	28	-	-	-	-	26	27	-	-	15
	sp|Q9Y5S9|RBM8A_HUMAN	RNA-binding protein 8A	1	174	0	0	6	7	0	0	7	0	16	15	15	15	-	-	-	-	26	28	25	28	-	-	28	27	25	29	-	-	-	-	-	-	25	29	27	29	-	-	-	-	-	-	-	-	-
	sp|P35606|COPB2_HUMAN	Coatomer subunit beta'	1	906	0	0	6	7	8	15	20	19	0	0	22	0	-	-	-	-	18	48	25	48	-	-	48	31	-	-	-	-	-	-	-	-	-	-	-	-	-	-	-	-	30	44	-	-	29
	sp|Q14254|FLOT2_HUMAN	Flotillin-2	1	428	0	0	8	0	8	8	7	18	0	13	8	14	-	-	-	-	18	23	26	23	-	-	23	37	-	-	-	-	-	-	-	-	-	-	-	-	-	-	26	29	-	-	28	29	-
	sp|Q8WX92|NELFB_HUMAN	Negative elongation factor B	1	580	10	12	8	0	11	9	10	0	0	7	8	0	-	-	26	28	26	26	28	26	28	15	26	15	-	-	-	-	-	-	-	-	-	-	-	-	-	-	25	26	-	-	22	26	-
	sp|P68402|PA1B2_HUMAN	Platelet-activating factor acetylhydrolase IB subunit beta	1	229	15	8	14	0	0	0	16	0	15	7	7	14	-	-	-	-	35	37	20	37	-	-	37	24	-	-	-	-	-	-	-	-	-	-	-	-	45	28	45	26	45	17	-	-	-
	sp|P63208|SKP1_HUMAN	S-phase kinase-associated protein 1	1	163	7	0	7	0	0	0	8	0	17	15	16	12	-	-	-	-	29	31	25	31	-	-	31	22	-	-	-	-	-	-	-	-	-	-	-	-	27	27	27	27	27	26	-	-	-
	sp|P63173|RL38_HUMAN	60S ribosomal protein L38	1	70	0	0	9	0	0	0	10	0	0	0	12	13	-	-	-	-	15	31	15	31	-	-	31	23	-	-	-	-	-	-	-	-	-	-	-	-	-	-	-	-	-	-	-	-	-
	sp|Q9P2J5|SYLC_HUMAN	Leucine--tRNA ligase, cytoplasmic	1	1176	0	0	18	0	17	0	16	21	21	18	18	22	-	-	-	-	43	52	28	52	-	-	52	48	-	-	-	-	-	-	-	-	-	-	-	-	-	-	43	53	-	-	47	53	-
	sp|Q96DV4|RM38_HUMAN	39S ribosomal protein L38, mitochondrial	1	380	15	8	10	0	10	22	19	18	0	9	0	0	-	-	30	39	-	-	39	34	39	28	-	-	-	-	-	-	-	-	-	-	-	-	-	-	-	-	39	29	-	-	31	29	-
	sp|Q8NCW5|NNRE_HUMAN	NAD(P)H-hydrate epimerase	1	288	8	6	10	0	8	8	0	0	0	9	0	0	-	-	21	23	-	-	23	20	23	15	-	-	-	-	-	-	-	-	-	-	-	-	-	-	-	-	18	27	-	-	16	27	-
	sp|P05455|LA_HUMAN	Lupus La protein	1	408	7	9	0	0	0	18	10	0	18	26	30	32	-	-	30	53	-	-	53	45	53	42	-	-	-	-	-	-	-	-	-	-	-	-	-	-	49	32	49	36	49	53	-	-	-
	sp|Q8NE71|ABCF1_HUMAN	ATP-binding cassette sub-family F member 1	1	845	22	16	12	10	7	22	0	21	0	7	0	0	-	-	34	45	-	-	45	22	45	36	-	-	-	-	-	-	-	-	-	-	-	-	-	-	-	-	32	26	-	-	42	26	-
	sp|Q02809|PLOD1_HUMAN	Procollagen-lysine,2-oxoglutarate 5-dioxygenase 1	1	727	0	6	8	0	9	11	7	8	0	7	0	0	-	-	19	24	-	-	24	20	24	18	-	-	-	-	-	-	-	-	-	-	-	-	-	-	-	-	17	24	-	-	19	24	-
	sp|P49419|AL7A1_HUMAN	Alpha-aminoadipic semialdehyde dehydrogenase	1	539	0	9	0	0	0	9	0	16	12	22	0	12	-	-	22	40	-	-	40	15	40	33	-	-	-	-	-	-	-	-	-	-	-	-	-	-	22	37	-	-	-	-	37	32	37
	sp|Q15056|IF4H_HUMAN	Eukaryotic translation initiation factor 4H	1	248	0	0	0	38	35	38	0	37	0	0	37	0	-	-	-	-	-	-	-	-	-	-	-	-	-	-	-	-	-	-	-	-	-	-	-	-	-	-	-	-	15	113	-	-	47
	sp|O00232|PSD12_HUMAN	26S proteasome non-ATPase regulatory subunit 12	1	456	17	0	7	0	16	0	19	14	0	14	0	11	-	-	-	-	-	-	-	-	-	-	-	-	-	-	-	-	-	-	-	-	-	-	-	-	47	24	47	37	47	15	24	37	-
	sp|Q6DD88|ATLA3_HUMAN	Atlastin-3	1	541	0	0	15	0	14	0	0	0	0	17	15	23	-	-	-	-	-	-	-	-	-	-	-	-	-	-	-	-	-	-	-	-	-	-	-	-	-	-	33	46	-	-	15	46	-
	sp|P49591|SYSC_HUMAN	Serine--tRNA ligase, cytoplasmic	1	514	0	15	0	8	9	19	10	7	0	0	8	0	-	-	-	-	-	-	-	-	-	-	-	-	-	-	-	-	-	-	-	-	-	-	-	-	-	-	-	-	20	35	-	-	27
	sp|Q8WYA6|CTBL1_HUMAN	Beta-catenin-like protein 1	1	563	7	0	14	0	9	16	0	18	0	14	0	0	-	-	-	-	-	-	-	-	-	-	-	-	-	-	-	-	-	-	-	-	-	-	-	-	-	-	17	37	-	-	28	37	-
	sp|Q5R3I4|TTC38_HUMAN	Tetratricopeptide repeat protein 38	1	469	0	0	7	0	8	0	8	8	0	7	0	17	-	-	-	-	-	-	-	-	-	-	-	-	-	-	-	-	-	-	-	-	-	-	-	-	-	-	30	22	-	-	18	22	-
	sp|Q9Y5L4|TIM13_HUMAN	Mitochondrial import inner membrane translocase subunit Tim13	1	95	7	0	7	0	6	0	0	9	0	8	0	8	-	-	-	-	-	-	-	-	-	-	-	-	-	-	-	-	-	-	-	-	-	-	-	-	-	-	20	21	-	-	19	21	-
	sp|O75477|ERLN1_HUMAN	Erlin-1	2	348	0	0	10	0	7	10	9	0	0	7	0	8	-	-	-	-	-	-	-	-	-	-	-	-	-	-	-	-	-	-	-	-	-	-	-	-	-	-	22	24	-	-	15	24	-
	sp|Q9Y3D6|FIS1_HUMAN	Mitochondrial fission 1 protein	1	152	0	0	8	0	6	0	0	0	8	8	9	9	-	-	-	-	-	-	-	-	-	-	-	-	-	-	-	-	-	-	-	-	-	-	-	-	-	-	19	22	-	-	18	22	-
	sp|O60749|SNX2_HUMAN	Sorting nexin-2	1	519	7	0	7	0	9	15	0	8	0	7	0	0	-	-	-	-	-	-	-	-	-	-	-	-	-	-	-	-	-	-	-	-	-	-	-	-	-	-	17	23	-	-	18	23	-
	sp|P30049|ATPD_HUMAN	ATP synthase subunit delta, mitochondrial	1	168	6	0	7	7	7	7	0	0	0	6	7	9	-	-	-	-	-	-	-	-	-	-	-	-	-	-	-	-	-	-	-	-	-	-	-	-	-	-	20	20	20	21	15	20	15
	sp|Q9NVI7|ATD3A_HUMAN	ATPase family AAA domain-containing protein 3A	1	634	27	17	0	0	0	19	16	23	24	0	0	18	-	-	-	-	-	-	-	-	-	-	-	-	-	-	-	-	-	-	-	-	-	-	-	-	61	64	61	15	61	29	64	15	64
	sp|Q15819|UB2V2_HUMAN	Ubiquitin-conjugating enzyme E2 variant 2	2	145	8	8	13	10	0	0	14	9	16	0	0	0	-	-	-	-	-	-	-	-	-	-	-	-	-	-	-	-	-	-	-	-	-	-	-	-	27	33	-	-	-	-	33	23	33
	sp|P47914|RL29_HUMAN	60S ribosomal protein L29	1	159	7	0	0	0	0	7	12	6	10	12	0	8	-	-	-	-	-	-	-	-	-	-	-	-	-	-	-	-	-	-	-	-	-	-	-	-	27	21	27	22	27	17	-	-	-
	sp|A0A1B0GUW6|SPEM3_HUMAN	Uncharacterized protein SPEM3	1	1196	0	0	0	0	8	0	0	0	0	0	0	0	-	-	-	-	-	-	-	-	-	-	-	-	-	-	-	-	-	-	-	-	-	-	-	-	-	-	-	-	-	-	-	-	-
	sp|A5YKK6|CNOT1_HUMAN	CCR4-NOT transcription complex subunit 1	1	2376	0	0	0	0	7	0	0	0	0	0	0	0	-	-	-	-	-	-	-	-	-	-	-	-	-	-	-	-	-	-	-	-	-	-	-	-	-	-	-	-	-	-	-	-	-
	sp|O00154|BACH_HUMAN	Cytosolic acyl coenzyme A thioester hydrolase	1	380	0	0	0	0	0	0	0	7	0	0	0	0	-	-	-	-	-	-	-	-	-	-	-	-	-	-	-	-	-	-	-	-	-	-	-	-	-	-	-	-	-	-	-	-	-
	sp|O00170|AIP_HUMAN	AH receptor-interacting protein	1	330	0	0	0	0	0	0	0	0	0	12	6	9	-	-	-	-	-	-	-	-	-	-	-	-	-	-	-	-	-	-	-	-	-	-	-	-	-	-	-	-	-	-	-	-	-
	sp|O00244|ATOX1_HUMAN	Copper transport protein ATOX1	1	68	0	0	0	0	6	0	0	0	0	0	0	0	-	-	-	-	-	-	-	-	-	-	-	-	-	-	-	-	-	-	-	-	-	-	-	-	-	-	-	-	-	-	-	-	-
	sp|O00264|PGRC1_HUMAN	Membrane-associated progesterone receptor component 1	1	195	7	8	0	0	8	8	7	11	0	0	0	0	-	-	-	-	-	-	-	-	-	-	-	-	-	-	-	-	-	-	-	-	-	-	-	-	-	-	-	-	-	-	-	-	-
	sp|O00267|SPT5H_HUMAN	Transcription elongation factor SPT5	1	1087	0	0	0	0	0	0	0	0	8	0	0	0	-	-	-	-	-	-	-	-	-	-	-	-	-	-	-	-	-	-	-	-	-	-	-	-	-	-	-	-	-	-	-	-	-
	sp|O00429|DNM1L_HUMAN	Dynamin-1-like protein	1	736	0	0	0	7	0	0	0	0	14	0	7	16	-	-	-	-	-	-	-	-	-	-	-	-	-	-	-	-	-	-	-	-	-	-	-	-	-	-	-	-	-	-	-	-	-
	sp|O00625|PIR_HUMAN	Pirin	1	290	0	0	0	0	9	0	0	0	0	0	0	0	-	-	-	-	-	-	-	-	-	-	-	-	-	-	-	-	-	-	-	-	-	-	-	-	-	-	-	-	-	-	-	-	-
	sp|O00743|PPP6_HUMAN	Serine/threonine-protein phosphatase 6 catalytic subunit	1	305	0	0	0	0	0	0	0	0	0	7	0	0	-	-	-	-	-	-	-	-	-	-	-	-	-	-	-	-	-	-	-	-	-	-	-	-	-	-	-	-	-	-	-	-	-
	sp|O00763|ACACB_HUMAN	Acetyl-CoA carboxylase 2	2	2458	8	0	0	7	0	0	0	0	0	0	0	0	-	-	-	-	-	-	-	-	-	-	-	-	-	-	-	-	-	-	-	-	-	-	-	-	-	-	-	-	-	-	-	-	-
	sp|O00764|PDXK_HUMAN	Pyridoxal kinase	1	312	7	0	6	6	7	8	0	7	0	0	0	0	-	-	-	-	-	-	-	-	-	-	-	-	-	-	-	-	-	-	-	-	-	-	-	-	-	-	-	-	-	-	-	-	-
	sp|O14561|ACPM_HUMAN	Acyl carrier protein, mitochondrial	1	156	0	0	0	17	13	0	9	16	0	0	0	0	-	-	-	-	-	-	-	-	-	-	-	-	-	-	-	-	-	-	-	-	-	-	-	-	-	-	-	-	-	-	-	-	-
	sp|O14684|PTGES_HUMAN	Prostaglandin E synthase	1	152	0	0	0	0	0	0	0	0	0	0	8	0	-	-	-	-	-	-	-	-	-	-	-	-	-	-	-	-	-	-	-	-	-	-	-	-	-	-	-	-	-	-	-	-	-
	sp|O14744|ANM5_HUMAN	Protein arginine N-methyltransferase 5	1	637	0	0	0	0	0	0	9	11	13	13	9	16	-	-	-	-	-	-	-	-	-	-	-	-	-	-	-	-	-	-	-	-	-	-	-	-	-	-	-	-	-	-	-	-	-
	sp|O14782|KIF3C_HUMAN	Kinesin-like protein KIF3C	1	793	0	0	0	0	0	0	0	10	10	10	10	11	-	-	-	-	-	-	-	-	-	-	-	-	-	-	-	-	-	-	-	-	-	-	-	-	-	-	-	-	-	-	-	-	-
	sp|O14880|MGST3_HUMAN	Microsomal glutathione S-transferase 3	1	152	0	0	0	0	0	10	0	10	0	0	0	0	-	-	-	-	-	-	-	-	-	-	-	-	-	-	-	-	-	-	-	-	-	-	-	-	-	-	-	-	-	-	-	-	-
	sp|O14949|QCR8_HUMAN	Cytochrome b-c1 complex subunit 8	1	82	12	11	12	12	12	0	12	11	0	0	0	0	-	-	-	-	-	-	-	-	-	-	-	-	-	-	-	-	-	-	-	-	-	-	-	-	-	-	-	-	-	-	-	-	-
	sp|O15031|PLXB2_HUMAN	Plexin-B2	1	1838	0	0	0	0	0	0	0	0	0	0	0	7	-	-	-	-	-	-	-	-	-	-	-	-	-	-	-	-	-	-	-	-	-	-	-	-	-	-	-	-	-	-	-	-	-
	sp|O15067|PUR4_HUMAN	Phosphoribosylformylglycinamidine synthase	1	1338	8	24	12	13	14	23	20	24	0	0	0	0	-	-	-	-	-	-	-	-	-	-	-	-	-	-	-	-	-	-	-	-	-	-	-	-	-	-	-	-	-	-	-	-	-
	sp|O15116|LSM1_HUMAN	U6 snRNA-associated Sm-like protein LSm1	1	133	0	0	7	0	9	0	0	0	0	0	0	0	-	-	-	-	-	-	-	-	-	-	-	-	-	-	-	-	-	-	-	-	-	-	-	-	-	-	-	-	-	-	-	-	-
	sp|O15118|NPC1_HUMAN	NPC intracellular cholesterol transporter 1	1	1278	7	8	8	0	7	0	10	8	0	0	0	0	-	-	-	-	-	-	-	-	-	-	-	-	-	-	-	-	-	-	-	-	-	-	-	-	-	-	-	-	-	-	-	-	-
	sp|O15145|ARPC3_HUMAN	Actin-related protein 2/3 complex subunit 3	1	178	0	0	0	0	0	0	6	0	0	0	0	0	-	-	-	-	-	-	-	-	-	-	-	-	-	-	-	-	-	-	-	-	-	-	-	-	-	-	-	-	-	-	-	-	-
	sp|O15160|RPAC1_HUMAN	DNA-directed RNA polymerases I and III subunit RPAC1	1	346	0	0	8	0	8	0	8	0	9	0	0	0	-	-	-	-	-	-	-	-	-	-	-	-	-	-	-	-	-	-	-	-	-	-	-	-	-	-	-	-	-	-	-	-	-
	sp|O15173|PGRC2_HUMAN	Membrane-associated progesterone receptor component 2	1	223	6	0	0	6	7	15	7	8	0	0	0	0	-	-	-	-	-	-	-	-	-	-	-	-	-	-	-	-	-	-	-	-	-	-	-	-	-	-	-	-	-	-	-	-	-
	sp|O15355|PPM1G_HUMAN	Protein phosphatase 1G	1	546	0	0	0	0	0	0	0	0	7	0	0	0	-	-	-	-	-	-	-	-	-	-	-	-	-	-	-	-	-	-	-	-	-	-	-	-	-	-	-	-	-	-	-	-	-
	sp|O15371|EIF3D_HUMAN	Eukaryotic translation initiation factor 3 subunit D	1	548	7	0	0	0	0	0	0	0	0	7	0	0	-	-	-	-	-	-	-	-	-	-	-	-	-	-	-	-	-	-	-	-	-	-	-	-	-	-	-	-	-	-	-	-	-
	sp|O15427|MOT4_HUMAN	Monocarboxylate transporter 4	1	465	0	0	0	0	0	0	0	7	7	0	0	0	-	-	-	-	-	-	-	-	-	-	-	-	-	-	-	-	-	-	-	-	-	-	-	-	-	-	-	-	-	-	-	-	-
	sp|O43159|RRP8_HUMAN	Ribosomal RNA-processing protein 8	1	456	0	0	0	0	0	8	0	0	0	0	0	0	-	-	-	-	-	-	-	-	-	-	-	-	-	-	-	-	-	-	-	-	-	-	-	-	-	-	-	-	-	-	-	-	-
	sp|O43172|PRP4_HUMAN	U4/U6 small nuclear ribonucleoprotein Prp4	1	522	0	8	0	0	0	0	0	0	0	0	0	0	-	-	-	-	-	-	-	-	-	-	-	-	-	-	-	-	-	-	-	-	-	-	-	-	-	-	-	-	-	-	-	-	-
	sp|O43286|B4GT5_HUMAN	Beta-1,4-galactosyltransferase 5	1	388	0	0	0	0	0	0	0	0	7	0	0	0	-	-	-	-	-	-	-	-	-	-	-	-	-	-	-	-	-	-	-	-	-	-	-	-	-	-	-	-	-	-	-	-	-
	sp|O43290|SNUT1_HUMAN	U4/U6.U5 tri-snRNP-associated protein 1	1	800	0	0	0	0	0	0	0	0	0	7	0	0	-	-	-	-	-	-	-	-	-	-	-	-	-	-	-	-	-	-	-	-	-	-	-	-	-	-	-	-	-	-	-	-	-
	sp|O43432|IF4G3_HUMAN	Eukaryotic translation initiation factor 4 gamma 3	1	1585	0	0	0	0	7	0	0	0	0	0	0	0	-	-	-	-	-	-	-	-	-	-	-	-	-	-	-	-	-	-	-	-	-	-	-	-	-	-	-	-	-	-	-	-	-
	sp|O43488|ARK72_HUMAN	Aflatoxin B1 aldehyde reductase member 2	1	359	0	0	0	0	0	0	10	7	7	8	0	0	-	-	-	-	-	-	-	-	-	-	-	-	-	-	-	-	-	-	-	-	-	-	-	-	-	-	-	-	-	-	-	-	-
	sp|O43681|ASNA_HUMAN	ATPase ASNA1	1	348	0	0	9	0	8	0	0	0	8	0	0	0	-	-	-	-	-	-	-	-	-	-	-	-	-	-	-	-	-	-	-	-	-	-	-	-	-	-	-	-	-	-	-	-	-
	sp|O43747|AP1G1_HUMAN	AP-1 complex subunit gamma-1	1	822	0	0	0	0	0	0	0	6	0	0	0	0	-	-	-	-	-	-	-	-	-	-	-	-	-	-	-	-	-	-	-	-	-	-	-	-	-	-	-	-	-	-	-	-	-
	sp|O43809|CPSF5_HUMAN	Cleavage and polyadenylation specificity factor subunit 5	1	227	0	0	0	0	0	0	0	0	16	18	11	13	-	-	-	-	-	-	-	-	-	-	-	-	-	-	-	-	-	-	-	-	-	-	-	-	-	-	-	-	-	-	-	-	-
	sp|O43823|AKAP8_HUMAN	A-kinase anchor protein 8	1	692	6	0	0	0	7	0	0	0	0	0	0	12	-	-	-	-	-	-	-	-	-	-	-	-	-	-	-	-	-	-	-	-	-	-	-	-	-	-	-	-	-	-	-	-	-
	sp|O60232|SSA27_HUMAN	Sjoegren syndrome/scleroderma autoantigen 1	1	199	8	0	0	0	0	0	0	0	0	0	0	0	-	-	-	-	-	-	-	-	-	-	-	-	-	-	-	-	-	-	-	-	-	-	-	-	-	-	-	-	-	-	-	-	-
	sp|O60493|SNX3_HUMAN	Sorting nexin-3	1	162	17	15	18	15	19	14	15	22	0	0	0	0	-	-	-	-	-	-	-	-	-	-	-	-	-	-	-	-	-	-	-	-	-	-	-	-	-	-	-	-	-	-	-	-	-
	sp|O60610|DIAP1_HUMAN	Protein diaphanous homolog 1	1	1272	7	9	15	8	19	16	0	15	0	0	0	0	-	-	-	-	-	-	-	-	-	-	-	-	-	-	-	-	-	-	-	-	-	-	-	-	-	-	-	-	-	-	-	-	-
	sp|O60841|IF2P_HUMAN	Eukaryotic translation initiation factor 5B	1	1220	0	0	0	0	0	0	14	16	21	19	14	13	-	-	-	-	-	-	-	-	-	-	-	-	-	-	-	-	-	-	-	-	-	-	-	-	-	-	-	-	-	-	-	-	-
	sp|O60925|PFD1_HUMAN	Prefoldin subunit 1	1	122	11	10	8	7	11	10	10	9	0	0	0	0	-	-	-	-	-	-	-	-	-	-	-	-	-	-	-	-	-	-	-	-	-	-	-	-	-	-	-	-	-	-	-	-	-
	sp|O75083|WDR1_HUMAN	WD repeat-containing protein 1	1	606	0	0	0	0	0	6	0	0	22	8	15	23	-	-	-	-	-	-	-	-	-	-	-	-	-	-	-	-	-	-	-	-	-	-	-	-	-	-	-	-	-	-	-	-	-
	sp|O75116|ROCK2_HUMAN	Rho-associated protein kinase 2	2	1388	0	0	0	0	0	0	0	6	0	0	0	0	-	-	-	-	-	-	-	-	-	-	-	-	-	-	-	-	-	-	-	-	-	-	-	-	-	-	-	-	-	-	-	-	-
	sp|O75223|GGCT_HUMAN	Gamma-glutamylcyclotransferase	1	188	0	0	0	0	0	0	0	0	0	0	0	10	-	-	-	-	-	-	-	-	-	-	-	-	-	-	-	-	-	-	-	-	-	-	-	-	-	-	-	-	-	-	-	-	-
	sp|O75251|NDUS7_HUMAN	NADH dehydrogenase [ubiquinone] iron-sulfur protein 7, mitochondrial	1	213	0	0	0	0	0	0	0	0	0	7	0	0	-	-	-	-	-	-	-	-	-	-	-	-	-	-	-	-	-	-	-	-	-	-	-	-	-	-	-	-	-	-	-	-	-
	sp|O75348|VATG1_HUMAN	V-type proton ATPase subunit G 1	1	118	0	0	0	0	0	0	0	0	14	22	10	10	-	-	-	-	-	-	-	-	-	-	-	-	-	-	-	-	-	-	-	-	-	-	-	-	-	-	-	-	-	-	-	-	-
	sp|O75368|SH3L1_HUMAN	SH3 domain-binding glutamic acid-rich-like protein	1	114	0	0	0	0	0	0	0	0	0	9	0	0	-	-	-	-	-	-	-	-	-	-	-	-	-	-	-	-	-	-	-	-	-	-	-	-	-	-	-	-	-	-	-	-	-
	sp|O75400|PR40A_HUMAN	Pre-mRNA-processing factor 40 homolog A	2	957	8	0	0	6	0	9	9	10	0	0	0	0	-	-	-	-	-	-	-	-	-	-	-	-	-	-	-	-	-	-	-	-	-	-	-	-	-	-	-	-	-	-	-	-	-
	sp|O75436|VP26A_HUMAN	Vacuolar protein sorting-associated protein 26A	1	327	0	0	7	15	0	7	0	15	0	0	0	0	-	-	-	-	-	-	-	-	-	-	-	-	-	-	-	-	-	-	-	-	-	-	-	-	-	-	-	-	-	-	-	-	-
	sp|O75439|MPPB_HUMAN	Mitochondrial-processing peptidase subunit beta	1	489	7	0	0	0	0	0	0	6	0	0	0	0	-	-	-	-	-	-	-	-	-	-	-	-	-	-	-	-	-	-	-	-	-	-	-	-	-	-	-	-	-	-	-	-	-
	sp|O75521|ECI2_HUMAN	Enoyl-CoA delta isomerase 2, mitochondrial	1	394	0	0	0	0	0	0	0	0	10	11	0	13	-	-	-	-	-	-	-	-	-	-	-	-	-	-	-	-	-	-	-	-	-	-	-	-	-	-	-	-	-	-	-	-	-
	sp|O75531|BAF_HUMAN	Barrier-to-autointegration factor	1	89	0	0	21	0	0	26	0	0	0	0	0	0	-	-	-	-	-	-	-	-	-	-	-	-	-	-	-	-	-	-	-	-	-	-	-	-	-	-	-	-	-	-	-	-	-
	sp|O75607|NPM3_HUMAN	Nucleoplasmin-3	1	178	0	0	0	0	0	0	0	0	0	0	10	0	-	-	-	-	-	-	-	-	-	-	-	-	-	-	-	-	-	-	-	-	-	-	-	-	-	-	-	-	-	-	-	-	-
	sp|O75718|CRTAP_HUMAN	Cartilage-associated protein	1	401	0	0	0	0	0	0	11	0	0	0	0	8	-	-	-	-	-	-	-	-	-	-	-	-	-	-	-	-	-	-	-	-	-	-	-	-	-	-	-	-	-	-	-	-	-
	sp|O75821|EIF3G_HUMAN	Eukaryotic translation initiation factor 3 subunit G	1	320	0	0	0	0	0	0	0	0	0	0	6	0	-	-	-	-	-	-	-	-	-	-	-	-	-	-	-	-	-	-	-	-	-	-	-	-	-	-	-	-	-	-	-	-	-
	sp|O75822|EIF3J_HUMAN	Eukaryotic translation initiation factor 3 subunit J	1	258	0	0	0	0	0	0	0	0	8	9	7	9	-	-	-	-	-	-	-	-	-	-	-	-	-	-	-	-	-	-	-	-	-	-	-	-	-	-	-	-	-	-	-	-	-
	sp|O76094|SRP72_HUMAN	Signal recognition particle subunit SRP72	1	671	0	0	0	0	0	0	0	0	8	0	0	0	-	-	-	-	-	-	-	-	-	-	-	-	-	-	-	-	-	-	-	-	-	-	-	-	-	-	-	-	-	-	-	-	-
	sp|O94874|UFL1_HUMAN	E3 UFM1-protein ligase 1	1	794	0	0	0	0	0	6	0	0	0	0	0	0	-	-	-	-	-	-	-	-	-	-	-	-	-	-	-	-	-	-	-	-	-	-	-	-	-	-	-	-	-	-	-	-	-
	sp|O94906|PRP6_HUMAN	Pre-mRNA-processing factor 6	1	941	8	0	0	0	0	12	6	0	0	0	0	0	-	-	-	-	-	-	-	-	-	-	-	-	-	-	-	-	-	-	-	-	-	-	-	-	-	-	-	-	-	-	-	-	-
	sp|O94979|SC31A_HUMAN	Protein transport protein Sec31A	1	1220	0	8	0	0	0	0	0	0	0	0	0	0	-	-	-	-	-	-	-	-	-	-	-	-	-	-	-	-	-	-	-	-	-	-	-	-	-	-	-	-	-	-	-	-	-
	sp|O95197|RTN3_HUMAN	Reticulon-3	1	1032	0	0	0	0	7	6	0	0	7	0	10	0	-	-	-	-	-	-	-	-	-	-	-	-	-	-	-	-	-	-	-	-	-	-	-	-	-	-	-	-	-	-	-	-	-
	sp|O95319|CELF2_HUMAN	CUGBP Elav-like family member 2	2	508	0	9	8	0	0	0	0	0	0	0	0	0	-	-	-	-	-	-	-	-	-	-	-	-	-	-	-	-	-	-	-	-	-	-	-	-	-	-	-	-	-	-	-	-	-
	sp|O95347|SMC2_HUMAN	Structural maintenance of chromosomes protein 2	1	1197	0	0	0	0	7	7	14	11	0	0	0	0	-	-	-	-	-	-	-	-	-	-	-	-	-	-	-	-	-	-	-	-	-	-	-	-	-	-	-	-	-	-	-	-	-
	sp|O95372|LYPA2_HUMAN	Acyl-protein thioesterase 2	1	231	7	0	0	0	0	0	0	0	0	0	0	0	-	-	-	-	-	-	-	-	-	-	-	-	-	-	-	-	-	-	-	-	-	-	-	-	-	-	-	-	-	-	-	-	-
	sp|O95747|OXSR1_HUMAN	Serine/threonine-protein kinase OSR1	1	527	0	0	0	0	7	0	0	0	0	0	0	0	-	-	-	-	-	-	-	-	-	-	-	-	-	-	-	-	-	-	-	-	-	-	-	-	-	-	-	-	-	-	-	-	-
	sp|O95782|AP2A1_HUMAN	AP-2 complex subunit alpha-1	1	977	0	0	0	0	14	8	0	14	13	15	0	7	-	-	-	-	-	-	-	-	-	-	-	-	-	-	-	-	-	-	-	-	-	-	-	-	-	-	-	-	-	-	-	-	-
	sp|O96008|TOM40_HUMAN	Mitochondrial import receptor subunit TOM40 homolog	1	361	7	0	0	7	9	7	7	0	0	0	0	0	-	-	-	-	-	-	-	-	-	-	-	-	-	-	-	-	-	-	-	-	-	-	-	-	-	-	-	-	-	-	-	-	-
	sp|O96019|ACL6A_HUMAN	Actin-like protein 6A	1	429	0	7	0	8	14	16	0	0	0	0	0	0	-	-	-	-	-	-	-	-	-	-	-	-	-	-	-	-	-	-	-	-	-	-	-	-	-	-	-	-	-	-	-	-	-
	sp|P00387|NB5R3_HUMAN	NADH-cytochrome b5 reductase 3	1	301	0	0	0	0	0	0	0	0	18	14	0	0	-	-	-	-	-	-	-	-	-	-	-	-	-	-	-	-	-	-	-	-	-	-	-	-	-	-	-	-	-	-	-	-	-
	sp|P00390|GSHR_HUMAN	Glutathione reductase, mitochondrial	1	522	0	0	0	0	0	0	0	0	0	0	7	0	-	-	-	-	-	-	-	-	-	-	-	-	-	-	-	-	-	-	-	-	-	-	-	-	-	-	-	-	-	-	-	-	-
	sp|P00533|EGFR_HUMAN	Epidermal growth factor receptor	1	1210	0	0	0	0	0	0	0	0	0	7	0	0	-	-	-	-	-	-	-	-	-	-	-	-	-	-	-	-	-	-	-	-	-	-	-	-	-	-	-	-	-	-	-	-	-
	sp|P00568|KAD1_HUMAN	Adenylate kinase isoenzyme 1	1	194	0	0	0	0	9	19	20	0	0	0	18	11	-	-	-	-	-	-	-	-	-	-	-	-	-	-	-	-	-	-	-	-	-	-	-	-	-	-	-	-	-	-	-	-	-
	sp|P01116|RASK_HUMAN	GTPase KRas	6	189	0	0	0	0	0	0	0	0	0	6	7	0	-	-	-	-	-	-	-	-	-	-	-	-	-	-	-	-	-	-	-	-	-	-	-	-	-	-	-	-	-	-	-	-	-
	sp|P02656|APOC3_HUMAN	Apolipoprotein C-III	1	99	0	0	0	0	0	8	8	6	0	0	0	0	-	-	-	-	-	-	-	-	-	-	-	-	-	-	-	-	-	-	-	-	-	-	-	-	-	-	-	-	-	-	-	-	-
	sp|P02748|CO9_HUMAN	Complement component C9	1	559	9	0	9	0	0	0	0	0	9	11	11	9	-	-	-	-	-	-	-	-	-	-	-	-	-	-	-	-	-	-	-	-	-	-	-	-	-	-	-	-	-	-	-	-	-
	sp|P02771|FETA_HUMAN	Alpha-fetoprotein	1	609	0	0	0	0	0	0	0	0	0	0	0	28	-	-	-	-	-	-	-	-	-	-	-	-	-	-	-	-	-	-	-	-	-	-	-	-	-	-	-	-	-	-	-	-	-
	sp|P02788|TRFL_HUMAN	Lactotransferrin	2	710	0	0	0	0	0	7	10	9	32	0	0	0	-	-	-	-	-	-	-	-	-	-	-	-	-	-	-	-	-	-	-	-	-	-	-	-	-	-	-	-	-	-	-	-	-
	sp|P04278|SHBG_HUMAN	Sex hormone-binding globulin	1	402	0	0	8	0	8	0	0	0	0	0	0	0	-	-	-	-	-	-	-	-	-	-	-	-	-	-	-	-	-	-	-	-	-	-	-	-	-	-	-	-	-	-	-	-	-
	sp|P04818|TYSY_HUMAN	Thymidylate synthase	1	313	0	0	0	0	11	12	8	0	0	0	0	0	-	-	-	-	-	-	-	-	-	-	-	-	-	-	-	-	-	-	-	-	-	-	-	-	-	-	-	-	-	-	-	-	-
	sp|P07339|CATD_HUMAN	Cathepsin D	1	412	0	7	0	0	0	0	0	0	0	0	7	14	-	-	-	-	-	-	-	-	-	-	-	-	-	-	-	-	-	-	-	-	-	-	-	-	-	-	-	-	-	-	-	-	-
	sp|P07602|SAP_HUMAN	Prosaposin	1	524	0	0	0	0	0	0	0	0	0	0	0	22	-	-	-	-	-	-	-	-	-	-	-	-	-	-	-	-	-	-	-	-	-	-	-	-	-	-	-	-	-	-	-	-	-
	sp|P07686|HEXB_HUMAN	Beta-hexosaminidase subunit beta	1	556	0	0	0	13	0	0	0	0	0	7	0	0	-	-	-	-	-	-	-	-	-	-	-	-	-	-	-	-	-	-	-	-	-	-	-	-	-	-	-	-	-	-	-	-	-
	sp|P07741|APT_HUMAN	Adenine phosphoribosyltransferase	1	180	19	20	0	22	21	20	0	21	0	0	0	0	-	-	-	-	-	-	-	-	-	-	-	-	-	-	-	-	-	-	-	-	-	-	-	-	-	-	-	-	-	-	-	-	-
	sp|P08133|ANXA6_HUMAN	Annexin A6	1	673	0	0	6	0	0	0	0	7	9	10	0	11	-	-	-	-	-	-	-	-	-	-	-	-	-	-	-	-	-	-	-	-	-	-	-	-	-	-	-	-	-	-	-	-	-
	sp|P08240|SRPRA_HUMAN	Signal recognition particle receptor subunit alpha	1	638	0	0	9	0	0	0	10	0	0	0	0	0	-	-	-	-	-	-	-	-	-	-	-	-	-	-	-	-	-	-	-	-	-	-	-	-	-	-	-	-	-	-	-	-	-
	sp|P08574|CY1_HUMAN	Cytochrome c1, heme protein, mitochondrial	1	325	0	0	0	7	0	12	7	7	0	0	0	0	-	-	-	-	-	-	-	-	-	-	-	-	-	-	-	-	-	-	-	-	-	-	-	-	-	-	-	-	-	-	-	-	-
	sp|P09110|THIK_HUMAN	3-ketoacyl-CoA thiolase, peroxisomal	1	424	7	9	9	0	10	12	10	8	0	0	0	0	-	-	-	-	-	-	-	-	-	-	-	-	-	-	-	-	-	-	-	-	-	-	-	-	-	-	-	-	-	-	-	-	-
	sp|P09525|ANXA4_HUMAN	Annexin A4	1	319	0	0	0	0	20	0	0	0	0	0	0	8	-	-	-	-	-	-	-	-	-	-	-	-	-	-	-	-	-	-	-	-	-	-	-	-	-	-	-	-	-	-	-	-	-
	sp|P09543|CN37_HUMAN	2',3'-cyclic-nucleotide 3'-phosphodiesterase	1	421	0	0	0	0	0	0	0	7	0	0	0	0	-	-	-	-	-	-	-	-	-	-	-	-	-	-	-	-	-	-	-	-	-	-	-	-	-	-	-	-	-	-	-	-	-
	sp|P09622|DLDH_HUMAN	Dihydrolipoyl dehydrogenase, mitochondrial	1	509	0	0	0	0	0	9	0	6	0	8	8	6	-	-	-	-	-	-	-	-	-	-	-	-	-	-	-	-	-	-	-	-	-	-	-	-	-	-	-	-	-	-	-	-	-
	sp|P09661|RU2A_HUMAN	U2 small nuclear ribonucleoprotein A'	1	255	20	15	18	24	27	20	25	16	0	0	0	0	-	-	-	-	-	-	-	-	-	-	-	-	-	-	-	-	-	-	-	-	-	-	-	-	-	-	-	-	-	-	-	-	-
	sp|P10301|RRAS_HUMAN	Ras-related protein R-Ras	2	218	6	0	0	0	0	0	0	0	0	0	0	0	-	-	-	-	-	-	-	-	-	-	-	-	-	-	-	-	-	-	-	-	-	-	-	-	-	-	-	-	-	-	-	-	-
	sp|P10620|MGST1_HUMAN	Microsomal glutathione S-transferase 1	1	155	0	0	0	0	9	0	13	14	0	0	8	0	-	-	-	-	-	-	-	-	-	-	-	-	-	-	-	-	-	-	-	-	-	-	-	-	-	-	-	-	-	-	-	-	-
	sp|P11172|UMPS_HUMAN	Uridine 5'-monophosphate synthase	1	480	7	0	0	6	0	0	0	14	0	0	0	0	-	-	-	-	-	-	-	-	-	-	-	-	-	-	-	-	-	-	-	-	-	-	-	-	-	-	-	-	-	-	-	-	-
	sp|P11216|PYGB_HUMAN	Glycogen phosphorylase, brain form	1	843	0	0	0	0	7	0	7	0	0	0	0	0	-	-	-	-	-	-	-	-	-	-	-	-	-	-	-	-	-	-	-	-	-	-	-	-	-	-	-	-	-	-	-	-	-
	sp|P11766|ADHX_HUMAN	Alcohol dehydrogenase class-3	1	374	0	0	0	0	0	0	0	0	6	6	8	0	-	-	-	-	-	-	-	-	-	-	-	-	-	-	-	-	-	-	-	-	-	-	-	-	-	-	-	-	-	-	-	-	-
	sp|P12955|PEPD_HUMAN	Xaa-Pro dipeptidase	1	493	0	0	0	0	0	0	0	9	7	0	0	0	-	-	-	-	-	-	-	-	-	-	-	-	-	-	-	-	-	-	-	-	-	-	-	-	-	-	-	-	-	-	-	-	-
	sp|P13640|MT1G_HUMAN	Metallothionein-1G	5	62	0	0	0	0	0	0	6	5	0	0	0	0	-	-	-	-	-	-	-	-	-	-	-	-	-	-	-	-	-	-	-	-	-	-	-	-	-	-	-	-	-	-	-	-	-
	sp|P13693|TCTP_HUMAN	Translationally-controlled tumor protein	1	172	0	0	0	0	0	0	0	0	0	0	0	16	-	-	-	-	-	-	-	-	-	-	-	-	-	-	-	-	-	-	-	-	-	-	-	-	-	-	-	-	-	-	-	-	-
	sp|P13861|KAP2_HUMAN	cAMP-dependent protein kinase type II-alpha regulatory subunit	2	404	14	15	10	0	11	11	15	15	0	0	0	0	-	-	-	-	-	-	-	-	-	-	-	-	-	-	-	-	-	-	-	-	-	-	-	-	-	-	-	-	-	-	-	-	-
	sp|P14384|CBPM_HUMAN	Carboxypeptidase M	1	443	0	0	0	0	0	0	0	0	8	9	8	11	-	-	-	-	-	-	-	-	-	-	-	-	-	-	-	-	-	-	-	-	-	-	-	-	-	-	-	-	-	-	-	-	-
	sp|P15170|ERF3A_HUMAN	Eukaryotic peptide chain release factor GTP-binding subunit ERF3A	1	499	0	0	0	0	0	6	0	0	0	0	0	0	-	-	-	-	-	-	-	-	-	-	-	-	-	-	-	-	-	-	-	-	-	-	-	-	-	-	-	-	-	-	-	-	-
	sp|P15291|B4GT1_HUMAN	Beta-1,4-galactosyltransferase 1	1	398	0	0	0	0	0	0	0	0	0	8	7	0	-	-	-	-	-	-	-	-	-	-	-	-	-	-	-	-	-	-	-	-	-	-	-	-	-	-	-	-	-	-	-	-	-
	sp|P15814|IGLL1_HUMAN	Immunoglobulin lambda-like polypeptide 1	1	213	0	0	0	0	0	0	0	0	0	9	0	0	-	-	-	-	-	-	-	-	-	-	-	-	-	-	-	-	-	-	-	-	-	-	-	-	-	-	-	-	-	-	-	-	-
	sp|P15927|RFA2_HUMAN	Replication protein A 32 kDa subunit	1	270	0	0	0	0	0	8	0	0	0	0	0	0	-	-	-	-	-	-	-	-	-	-	-	-	-	-	-	-	-	-	-	-	-	-	-	-	-	-	-	-	-	-	-	-	-
	sp|P16278|BGAL_HUMAN	Beta-galactosidase	1	677	0	0	7	0	0	8	0	0	0	14	8	0	-	-	-	-	-	-	-	-	-	-	-	-	-	-	-	-	-	-	-	-	-	-	-	-	-	-	-	-	-	-	-	-	-
	sp|P16435|NCPR_HUMAN	NADPH--cytochrome P450 reductase	1	677	0	0	0	0	0	11	16	0	0	0	17	0	-	-	-	-	-	-	-	-	-	-	-	-	-	-	-	-	-	-	-	-	-	-	-	-	-	-	-	-	-	-	-	-	-
	sp|P17301|ITA2_HUMAN	Integrin alpha-2	1	1181	0	0	5	0	0	0	0	0	0	0	0	0	-	-	-	-	-	-	-	-	-	-	-	-	-	-	-	-	-	-	-	-	-	-	-	-	-	-	-	-	-	-	-	-	-
	sp|P17676|CEBPB_HUMAN	CCAAT/enhancer-binding protein beta	1	345	0	0	0	0	0	0	0	0	12	13	10	10	-	-	-	-	-	-	-	-	-	-	-	-	-	-	-	-	-	-	-	-	-	-	-	-	-	-	-	-	-	-	-	-	-
	sp|P18077|RL35A_HUMAN	60S ribosomal protein L35a	1	110	0	0	0	0	0	0	8	9	0	0	0	0	-	-	-	-	-	-	-	-	-	-	-	-	-	-	-	-	-	-	-	-	-	-	-	-	-	-	-	-	-	-	-	-	-
	sp|P18615|NELFE_HUMAN	Negative elongation factor E	1	380	0	0	0	0	0	0	0	0	0	9	0	5	-	-	-	-	-	-	-	-	-	-	-	-	-	-	-	-	-	-	-	-	-	-	-	-	-	-	-	-	-	-	-	-	-
	sp|P19404|NDUV2_HUMAN	NADH dehydrogenase [ubiquinone] flavoprotein 2, mitochondrial	1	249	0	0	0	0	0	0	0	0	0	0	7	0	-	-	-	-	-	-	-	-	-	-	-	-	-	-	-	-	-	-	-	-	-	-	-	-	-	-	-	-	-	-	-	-	-
	sp|P19784|CSK22_HUMAN	Casein kinase II subunit alpha'	1	350	0	0	0	0	6	0	0	6	0	0	0	0	-	-	-	-	-	-	-	-	-	-	-	-	-	-	-	-	-	-	-	-	-	-	-	-	-	-	-	-	-	-	-	-	-
	sp|P19961|AMY2B_HUMAN	Alpha-amylase 2B	3	511	0	0	0	8	8	15	20	11	0	0	0	0	-	-	-	-	-	-	-	-	-	-	-	-	-	-	-	-	-	-	-	-	-	-	-	-	-	-	-	-	-	-	-	-	-
	sp|P20290|BTF3_HUMAN	Transcription factor BTF3	1	206	6	0	0	0	0	0	0	0	0	0	6	0	-	-	-	-	-	-	-	-	-	-	-	-	-	-	-	-	-	-	-	-	-	-	-	-	-	-	-	-	-	-	-	-	-
	sp|P20645|MPRD_HUMAN	Cation-dependent mannose-6-phosphate receptor	1	277	0	0	0	0	0	7	9	0	8	7	9	0	-	-	-	-	-	-	-	-	-	-	-	-	-	-	-	-	-	-	-	-	-	-	-	-	-	-	-	-	-	-	-	-	-
	sp|P20674|COX5A_HUMAN	Cytochrome c oxidase subunit 5A, mitochondrial	1	150	17	0	0	0	0	0	0	0	0	0	0	0	-	-	-	-	-	-	-	-	-	-	-	-	-	-	-	-	-	-	-	-	-	-	-	-	-	-	-	-	-	-	-	-	-
	sp|P20810|ICAL_HUMAN	Calpastatin	1	708	0	0	0	0	0	0	0	0	8	6	6	18	-	-	-	-	-	-	-	-	-	-	-	-	-	-	-	-	-	-	-	-	-	-	-	-	-	-	-	-	-	-	-	-	-
	sp|P21802|FGFR2_HUMAN	Fibroblast growth factor receptor 2	1	821	0	0	0	0	0	0	0	0	0	8	9	0	-	-	-	-	-	-	-	-	-	-	-	-	-	-	-	-	-	-	-	-	-	-	-	-	-	-	-	-	-	-	-	-	-
	sp|P21912|SDHB_HUMAN	Succinate dehydrogenase [ubiquinone] iron-sulfur subunit, mitochondrial	1	280	9	0	0	7	8	0	0	0	0	0	0	0	-	-	-	-	-	-	-	-	-	-	-	-	-	-	-	-	-	-	-	-	-	-	-	-	-	-	-	-	-	-	-	-	-
	sp|P23468|PTPRD_HUMAN	Receptor-type tyrosine-protein phosphatase delta	1	1912	0	0	0	0	0	7	8	8	0	0	0	0	-	-	-	-	-	-	-	-	-	-	-	-	-	-	-	-	-	-	-	-	-	-	-	-	-	-	-	-	-	-	-	-	-
	sp|P23921|RIR1_HUMAN	Ribonucleoside-diphosphate reductase large subunit	1	792	0	0	0	0	0	0	0	0	10	26	13	0	-	-	-	-	-	-	-	-	-	-	-	-	-	-	-	-	-	-	-	-	-	-	-	-	-	-	-	-	-	-	-	-	-
	sp|P24941|CDK2_HUMAN	Cyclin-dependent kinase 2	1	298	0	0	0	0	0	0	0	8	0	7	7	6	-	-	-	-	-	-	-	-	-	-	-	-	-	-	-	-	-	-	-	-	-	-	-	-	-	-	-	-	-	-	-	-	-
	sp|P25325|THTM_HUMAN	3-mercaptopyruvate sulfurtransferase	1	297	0	0	0	0	6	0	0	9	0	0	0	0	-	-	-	-	-	-	-	-	-	-	-	-	-	-	-	-	-	-	-	-	-	-	-	-	-	-	-	-	-	-	-	-	-
	sp|P26196|DDX6_HUMAN	Probable ATP-dependent RNA helicase DDX6	1	483	0	0	0	0	0	0	0	0	17	21	18	0	-	-	-	-	-	-	-	-	-	-	-	-	-	-	-	-	-	-	-	-	-	-	-	-	-	-	-	-	-	-	-	-	-
	sp|P26358|DNMT1_HUMAN	DNA (cytosine-5)-methyltransferase 1	1	1616	6	5	0	0	0	0	0	12	0	0	0	0	-	-	-	-	-	-	-	-	-	-	-	-	-	-	-	-	-	-	-	-	-	-	-	-	-	-	-	-	-	-	-	-	-
	sp|P27816|MAP4_HUMAN	Microtubule-associated protein 4	1	1152	0	0	0	0	8	0	0	0	0	0	0	0	-	-	-	-	-	-	-	-	-	-	-	-	-	-	-	-	-	-	-	-	-	-	-	-	-	-	-	-	-	-	-	-	-
	sp|P28072|PSB6_HUMAN	Proteasome subunit beta type-6	1	239	0	0	0	0	0	0	0	0	0	11	8	0	-	-	-	-	-	-	-	-	-	-	-	-	-	-	-	-	-	-	-	-	-	-	-	-	-	-	-	-	-	-	-	-	-
	sp|P28331|NDUS1_HUMAN	NADH-ubiquinone oxidoreductase 75 kDa subunit, mitochondrial	1	727	8	16	0	8	0	0	7	0	10	0	0	0	-	-	-	-	-	-	-	-	-	-	-	-	-	-	-	-	-	-	-	-	-	-	-	-	-	-	-	-	-	-	-	-	-
	sp|P28340|DPOD1_HUMAN	DNA polymerase delta catalytic subunit	1	1107	0	0	6	0	0	0	7	12	0	0	0	0	-	-	-	-	-	-	-	-	-	-	-	-	-	-	-	-	-	-	-	-	-	-	-	-	-	-	-	-	-	-	-	-	-
	sp|P28698|MZF1_HUMAN	Myeloid zinc finger 1	1	734	5	0	0	0	0	0	0	0	0	0	0	0	-	-	-	-	-	-	-	-	-	-	-	-	-	-	-	-	-	-	-	-	-	-	-	-	-	-	-	-	-	-	-	-	-
	sp|P28799|GRN_HUMAN	Progranulin	1	593	0	0	0	0	0	0	0	0	10	13	12	16	-	-	-	-	-	-	-	-	-	-	-	-	-	-	-	-	-	-	-	-	-	-	-	-	-	-	-	-	-	-	-	-	-
	sp|P30419|NMT1_HUMAN	Glycylpeptide N-tetradecanoyltransferase 1	1	496	0	0	0	0	10	0	7	0	0	0	0	0	-	-	-	-	-	-	-	-	-	-	-	-	-	-	-	-	-	-	-	-	-	-	-	-	-	-	-	-	-	-	-	-	-
	sp|P30533|AMRP_HUMAN	Alpha-2-macroglobulin receptor-associated protein	1	357	0	0	0	0	6	0	6	0	0	0	8	0	-	-	-	-	-	-	-	-	-	-	-	-	-	-	-	-	-	-	-	-	-	-	-	-	-	-	-	-	-	-	-	-	-
	sp|P30876|RPB2_HUMAN	DNA-directed RNA polymerase II subunit RPB2	1	1174	0	0	0	0	0	0	0	0	0	0	0	7	-	-	-	-	-	-	-	-	-	-	-	-	-	-	-	-	-	-	-	-	-	-	-	-	-	-	-	-	-	-	-	-	-
	sp|P31040|SDHA_HUMAN	Succinate dehydrogenase [ubiquinone] flavoprotein subunit, mitochondrial	1	664	11	0	0	0	0	0	0	0	8	0	8	12	-	-	-	-	-	-	-	-	-	-	-	-	-	-	-	-	-	-	-	-	-	-	-	-	-	-	-	-	-	-	-	-	-
	sp|P31350|RIR2_HUMAN	Ribonucleoside-diphosphate reductase subunit M2	2	389	0	0	0	0	0	0	6	0	0	18	10	0	-	-	-	-	-	-	-	-	-	-	-	-	-	-	-	-	-	-	-	-	-	-	-	-	-	-	-	-	-	-	-	-	-
	sp|P31629|ZEP2_HUMAN	Transcription factor HIVEP2	1	2446	0	0	12	0	0	0	0	11	0	0	0	0	-	-	-	-	-	-	-	-	-	-	-	-	-	-	-	-	-	-	-	-	-	-	-	-	-	-	-	-	-	-	-	-	-
	sp|P32004|L1CAM_HUMAN	Neural cell adhesion molecule L1	1	1257	11	10	8	12	0	12	10	8	0	0	0	0	-	-	-	-	-	-	-	-	-	-	-	-	-	-	-	-	-	-	-	-	-	-	-	-	-	-	-	-	-	-	-	-	-
	sp|P33176|KINH_HUMAN	Kinesin-1 heavy chain	1	963	0	0	8	0	15	16	8	0	0	0	0	0	-	-	-	-	-	-	-	-	-	-	-	-	-	-	-	-	-	-	-	-	-	-	-	-	-	-	-	-	-	-	-	-	-
	sp|P33897|ABCD1_HUMAN	ATP-binding cassette sub-family D member 1	1	745	0	7	0	0	7	0	0	0	0	0	0	0	-	-	-	-	-	-	-	-	-	-	-	-	-	-	-	-	-	-	-	-	-	-	-	-	-	-	-	-	-	-	-	-	-
	sp|P35244|RFA3_HUMAN	Replication protein A 14 kDa subunit	1	121	0	0	0	0	8	9	0	0	18	13	10	13	-	-	-	-	-	-	-	-	-	-	-	-	-	-	-	-	-	-	-	-	-	-	-	-	-	-	-	-	-	-	-	-	-
	sp|P35268|RL22_HUMAN	60S ribosomal protein L22	1	128	0	0	0	0	0	0	0	0	19	17	21	21	-	-	-	-	-	-	-	-	-	-	-	-	-	-	-	-	-	-	-	-	-	-	-	-	-	-	-	-	-	-	-	-	-
	sp|P35269|T2FA_HUMAN	General transcription factor IIF subunit 1	1	517	12	8	0	6	6	0	0	12	0	0	0	0	-	-	-	-	-	-	-	-	-	-	-	-	-	-	-	-	-	-	-	-	-	-	-	-	-	-	-	-	-	-	-	-	-
	sp|P35520|CBS_HUMAN	Cystathionine beta-synthase	2	551	0	0	0	0	0	0	0	7	0	6	0	0	-	-	-	-	-	-	-	-	-	-	-	-	-	-	-	-	-	-	-	-	-	-	-	-	-	-	-	-	-	-	-	-	-
	sp|P36542|ATPG_HUMAN	ATP synthase subunit gamma, mitochondrial	1	298	0	0	0	0	0	9	10	9	17	22	25	25	-	-	-	-	-	-	-	-	-	-	-	-	-	-	-	-	-	-	-	-	-	-	-	-	-	-	-	-	-	-	-	-	-
	sp|P36957|ODO2_HUMAN	Dihydrolipoyllysine-residue succinyltransferase component of 2-oxoglutarate dehydrogenase complex, mitochondrial	1	453	0	0	0	0	7	0	9	0	0	0	0	0	-	-	-	-	-	-	-	-	-	-	-	-	-	-	-	-	-	-	-	-	-	-	-	-	-	-	-	-	-	-	-	-	-
	sp|P37108|SRP14_HUMAN	Signal recognition particle 14 kDa protein	1	136	15	22	21	0	26	15	0	21	0	0	0	0	-	-	-	-	-	-	-	-	-	-	-	-	-	-	-	-	-	-	-	-	-	-	-	-	-	-	-	-	-	-	-	-	-
	sp|P37198|NUP62_HUMAN	Nuclear pore glycoprotein p62	1	522	0	0	7	0	11	0	0	11	0	0	0	0	-	-	-	-	-	-	-	-	-	-	-	-	-	-	-	-	-	-	-	-	-	-	-	-	-	-	-	-	-	-	-	-	-
	sp|P37235|HPCL1_HUMAN	Hippocalcin-like protein 1	1	193	6	0	6	0	0	0	0	7	0	0	0	0	-	-	-	-	-	-	-	-	-	-	-	-	-	-	-	-	-	-	-	-	-	-	-	-	-	-	-	-	-	-	-	-	-
	sp|P37837|TALDO_HUMAN	Transaldolase	1	337	0	0	0	0	0	0	0	0	20	23	12	31	-	-	-	-	-	-	-	-	-	-	-	-	-	-	-	-	-	-	-	-	-	-	-	-	-	-	-	-	-	-	-	-	-
	sp|P40222|TXLNA_HUMAN	Alpha-taxilin	1	546	0	0	0	0	0	0	0	0	0	0	7	7	-	-	-	-	-	-	-	-	-	-	-	-	-	-	-	-	-	-	-	-	-	-	-	-	-	-	-	-	-	-	-	-	-
	sp|P40261|NNMT_HUMAN	Nicotinamide N-methyltransferase	1	264	0	0	0	0	0	0	0	0	27	12	22	19	-	-	-	-	-	-	-	-	-	-	-	-	-	-	-	-	-	-	-	-	-	-	-	-	-	-	-	-	-	-	-	-	-
	sp|P40937|RFC5_HUMAN	Replication factor C subunit 5	1	340	0	0	0	7	0	0	0	0	0	0	9	0	-	-	-	-	-	-	-	-	-	-	-	-	-	-	-	-	-	-	-	-	-	-	-	-	-	-	-	-	-	-	-	-	-
	sp|P41223|BUD31_HUMAN	Protein BUD31 homolog	1	144	0	7	6	0	0	14	7	9	0	0	0	0	-	-	-	-	-	-	-	-	-	-	-	-	-	-	-	-	-	-	-	-	-	-	-	-	-	-	-	-	-	-	-	-	-
	sp|P41227|NAA10_HUMAN	N-alpha-acetyltransferase 10	2	235	0	0	0	0	0	0	0	0	6	0	0	0	-	-	-	-	-	-	-	-	-	-	-	-	-	-	-	-	-	-	-	-	-	-	-	-	-	-	-	-	-	-	-	-	-
	sp|P41567|EIF1_HUMAN	Eukaryotic translation initiation factor 1	2	113	0	9	0	11	16	12	11	11	0	0	0	0	-	-	-	-	-	-	-	-	-	-	-	-	-	-	-	-	-	-	-	-	-	-	-	-	-	-	-	-	-	-	-	-	-
	sp|P42224|STAT1_HUMAN	Signal transducer and activator of transcription 1-alpha/beta	1	750	7	6	8	0	7	6	0	8	0	0	0	0	-	-	-	-	-	-	-	-	-	-	-	-	-	-	-	-	-	-	-	-	-	-	-	-	-	-	-	-	-	-	-	-	-
	sp|P42229|STA5A_HUMAN	Signal transducer and activator of transcription 5A	2	794	0	0	0	0	0	0	0	0	0	0	0	6	-	-	-	-	-	-	-	-	-	-	-	-	-	-	-	-	-	-	-	-	-	-	-	-	-	-	-	-	-	-	-	-	-
	sp|P42681|TXK_HUMAN	Tyrosine-protein kinase TXK	1	527	0	0	0	0	0	0	0	0	0	9	9	11	-	-	-	-	-	-	-	-	-	-	-	-	-	-	-	-	-	-	-	-	-	-	-	-	-	-	-	-	-	-	-	-	-
	sp|P43121|MUC18_HUMAN	Cell surface glycoprotein MUC18	1	646	0	8	0	0	0	0	0	0	0	0	0	0	-	-	-	-	-	-	-	-	-	-	-	-	-	-	-	-	-	-	-	-	-	-	-	-	-	-	-	-	-	-	-	-	-
	sp|P43487|RANG_HUMAN	Ran-specific GTPase-activating protein	1	201	0	0	0	0	0	0	0	0	10	0	11	14	-	-	-	-	-	-	-	-	-	-	-	-	-	-	-	-	-	-	-	-	-	-	-	-	-	-	-	-	-	-	-	-	-
	sp|P43490|NAMPT_HUMAN	Nicotinamide phosphoribosyltransferase	1	491	0	7	0	0	0	10	8	0	0	0	0	0	-	-	-	-	-	-	-	-	-	-	-	-	-	-	-	-	-	-	-	-	-	-	-	-	-	-	-	-	-	-	-	-	-
	sp|P43897|EFTS_HUMAN	Elongation factor Ts, mitochondrial	1	325	0	0	0	0	0	0	0	0	0	0	7	0	-	-	-	-	-	-	-	-	-	-	-	-	-	-	-	-	-	-	-	-	-	-	-	-	-	-	-	-	-	-	-	-	-
	sp|P45974|UBP5_HUMAN	Ubiquitin carboxyl-terminal hydrolase 5	1	858	10	8	24	9	14	25	17	26	0	0	0	0	-	-	-	-	-	-	-	-	-	-	-	-	-	-	-	-	-	-	-	-	-	-	-	-	-	-	-	-	-	-	-	-	-
	sp|P46459|NSF_HUMAN	Vesicle-fusing ATPase	1	744	0	0	7	0	0	0	0	0	0	0	0	0	-	-	-	-	-	-	-	-	-	-	-	-	-	-	-	-	-	-	-	-	-	-	-	-	-	-	-	-	-	-	-	-	-
	sp|P47813|IF1AX_HUMAN	Eukaryotic translation initiation factor 1A, X-chromosomal	1	144	0	0	0	0	0	0	0	0	11	9	11	10	-	-	-	-	-	-	-	-	-	-	-	-	-	-	-	-	-	-	-	-	-	-	-	-	-	-	-	-	-	-	-	-	-
	sp|P48637|GSHB_HUMAN	Glutathione synthetase	1	474	0	11	9	0	11	14	9	0	0	0	0	0	-	-	-	-	-	-	-	-	-	-	-	-	-	-	-	-	-	-	-	-	-	-	-	-	-	-	-	-	-	-	-	-	-
	sp|P48643|TCPE_HUMAN	T-complex protein 1 subunit epsilon	1	541	0	0	0	0	0	14	20	25	76	72	74	71	-	-	-	-	-	-	-	-	-	-	-	-	-	-	-	-	-	-	-	-	-	-	-	-	-	-	-	-	-	-	-	-	-
	sp|P48651|PTSS1_HUMAN	Phosphatidylserine synthase 1	1	473	0	0	0	0	0	7	0	0	0	0	0	0	-	-	-	-	-	-	-	-	-	-	-	-	-	-	-	-	-	-	-	-	-	-	-	-	-	-	-	-	-	-	-	-	-
	sp|P48735|IDHP_HUMAN	Isocitrate dehydrogenase [NADP], mitochondrial	1	452	0	0	0	0	0	0	0	0	0	12	9	6	-	-	-	-	-	-	-	-	-	-	-	-	-	-	-	-	-	-	-	-	-	-	-	-	-	-	-	-	-	-	-	-	-
	sp|P49406|RM19_HUMAN	39S ribosomal protein L19, mitochondrial	1	292	0	0	0	0	8	8	10	7	9	0	0	0	-	-	-	-	-	-	-	-	-	-	-	-	-	-	-	-	-	-	-	-	-	-	-	-	-	-	-	-	-	-	-	-	-
	sp|P49720|PSB3_HUMAN	Proteasome subunit beta type-3	1	205	0	0	0	0	0	0	12	9	0	8	11	0	-	-	-	-	-	-	-	-	-	-	-	-	-	-	-	-	-	-	-	-	-	-	-	-	-	-	-	-	-	-	-	-	-
	sp|P49721|PSB2_HUMAN	Proteasome subunit beta type-2	1	201	10	10	12	8	11	11	10	10	0	0	0	0	-	-	-	-	-	-	-	-	-	-	-	-	-	-	-	-	-	-	-	-	-	-	-	-	-	-	-	-	-	-	-	-	-
	sp|P49756|RBM25_HUMAN	RNA-binding protein 25	1	843	8	0	0	0	8	7	8	7	0	0	0	0	-	-	-	-	-	-	-	-	-	-	-	-	-	-	-	-	-	-	-	-	-	-	-	-	-	-	-	-	-	-	-	-	-
	sp|P49792|RBP2_HUMAN	E3 SUMO-protein ligase RanBP2	1	3224	0	13	0	0	0	0	6	0	0	0	0	0	-	-	-	-	-	-	-	-	-	-	-	-	-	-	-	-	-	-	-	-	-	-	-	-	-	-	-	-	-	-	-	-	-
	sp|P49903|SPS1_HUMAN	Selenide, water dikinase 1	1	392	7	0	0	0	0	0	0	0	11	0	0	8	-	-	-	-	-	-	-	-	-	-	-	-	-	-	-	-	-	-	-	-	-	-	-	-	-	-	-	-	-	-	-	-	-
	sp|P50238|CRIP1_HUMAN	Cysteine-rich protein 1	3	77	0	0	0	30	32	32	32	38	0	0	0	0	-	-	-	-	-	-	-	-	-	-	-	-	-	-	-	-	-	-	-	-	-	-	-	-	-	-	-	-	-	-	-	-	-
	sp|P50402|EMD_HUMAN	Emerin	1	254	0	0	0	0	0	0	0	0	10	10	10	11	-	-	-	-	-	-	-	-	-	-	-	-	-	-	-	-	-	-	-	-	-	-	-	-	-	-	-	-	-	-	-	-	-
	sp|P50570|DYN2_HUMAN	Dynamin-2	1	870	0	0	0	0	8	0	12	0	0	0	0	0	-	-	-	-	-	-	-	-	-	-	-	-	-	-	-	-	-	-	-	-	-	-	-	-	-	-	-	-	-	-	-	-	-
	sp|P50583|AP4A_HUMAN	Bis(5'-nucleosyl)-tetraphosphatase [asymmetrical]	1	147	0	0	0	0	0	0	0	0	0	7	0	0	-	-	-	-	-	-	-	-	-	-	-	-	-	-	-	-	-	-	-	-	-	-	-	-	-	-	-	-	-	-	-	-	-
	sp|P50851|LRBA_HUMAN	Lipopolysaccharide-responsive and beige-like anchor protein	1	2863	0	0	0	0	0	0	0	7	0	0	0	0	-	-	-	-	-	-	-	-	-	-	-	-	-	-	-	-	-	-	-	-	-	-	-	-	-	-	-	-	-	-	-	-	-
	sp|P51114|FXR1_HUMAN	Fragile X mental retardation syndrome-related protein 1	1	621	7	0	0	0	0	0	0	0	0	0	0	0	-	-	-	-	-	-	-	-	-	-	-	-	-	-	-	-	-	-	-	-	-	-	-	-	-	-	-	-	-	-	-	-	-
	sp|P51116|FXR2_HUMAN	Fragile X mental retardation syndrome-related protein 2	1	673	0	0	0	0	0	0	24	0	0	0	0	0	-	-	-	-	-	-	-	-	-	-	-	-	-	-	-	-	-	-	-	-	-	-	-	-	-	-	-	-	-	-	-	-	-
	sp|P51151|RAB9A_HUMAN	Ras-related protein Rab-9A	1	201	0	0	0	0	8	0	0	0	0	0	0	0	-	-	-	-	-	-	-	-	-	-	-	-	-	-	-	-	-	-	-	-	-	-	-	-	-	-	-	-	-	-	-	-	-
	sp|P51572|BAP31_HUMAN	B-cell receptor-associated protein 31	1	246	0	0	0	0	0	0	0	0	15	14	15	13	-	-	-	-	-	-	-	-	-	-	-	-	-	-	-	-	-	-	-	-	-	-	-	-	-	-	-	-	-	-	-	-	-
	sp|P51610|HCFC1_HUMAN	Host cell factor 1	1	2035	0	10	0	10	0	0	0	7	0	0	0	0	-	-	-	-	-	-	-	-	-	-	-	-	-	-	-	-	-	-	-	-	-	-	-	-	-	-	-	-	-	-	-	-	-
	sp|P51809|VAMP7_HUMAN	Vesicle-associated membrane protein 7	1	220	0	0	0	0	0	0	0	0	9	0	0	6	-	-	-	-	-	-	-	-	-	-	-	-	-	-	-	-	-	-	-	-	-	-	-	-	-	-	-	-	-	-	-	-	-
	sp|P51812|KS6A3_HUMAN	Ribosomal protein S6 kinase alpha-3	3	740	0	0	0	0	0	0	0	0	12	9	8	0	-	-	-	-	-	-	-	-	-	-	-	-	-	-	-	-	-	-	-	-	-	-	-	-	-	-	-	-	-	-	-	-	-
	sp|P51970|NDUA8_HUMAN	NADH dehydrogenase [ubiquinone] 1 alpha subcomplex subunit 8	1	172	0	0	0	0	6	0	7	7	0	0	0	7	-	-	-	-	-	-	-	-	-	-	-	-	-	-	-	-	-	-	-	-	-	-	-	-	-	-	-	-	-	-	-	-	-
	sp|P52434|RPAB3_HUMAN	DNA-directed RNA polymerases I, II, and III subunit RPABC3	1	150	0	0	0	0	0	0	0	0	9	7	11	13	-	-	-	-	-	-	-	-	-	-	-	-	-	-	-	-	-	-	-	-	-	-	-	-	-	-	-	-	-	-	-	-	-
	sp|P52569|CTR2_HUMAN	Cationic amino acid transporter 2	1	658	0	0	0	0	0	0	0	0	9	13	8	13	-	-	-	-	-	-	-	-	-	-	-	-	-	-	-	-	-	-	-	-	-	-	-	-	-	-	-	-	-	-	-	-	-
	sp|P52788|SPSY_HUMAN	Spermine synthase	1	366	0	0	0	0	0	0	0	0	0	8	0	8	-	-	-	-	-	-	-	-	-	-	-	-	-	-	-	-	-	-	-	-	-	-	-	-	-	-	-	-	-	-	-	-	-
	sp|P52815|RM12_HUMAN	39S ribosomal protein L12, mitochondrial	1	198	0	0	0	0	0	0	0	0	14	15	21	14	-	-	-	-	-	-	-	-	-	-	-	-	-	-	-	-	-	-	-	-	-	-	-	-	-	-	-	-	-	-	-	-	-
	sp|P53041|PPP5_HUMAN	Serine/threonine-protein phosphatase 5	1	499	6	8	8	6	0	0	14	12	0	0	0	0	-	-	-	-	-	-	-	-	-	-	-	-	-	-	-	-	-	-	-	-	-	-	-	-	-	-	-	-	-	-	-	-	-
	sp|P53597|SUCA_HUMAN	Succinate--CoA ligase [ADP/GDP-forming] subunit alpha, mitochondrial	1	346	0	0	0	0	0	0	0	0	0	0	8	11	-	-	-	-	-	-	-	-	-	-	-	-	-	-	-	-	-	-	-	-	-	-	-	-	-	-	-	-	-	-	-	-	-
	sp|P53621|COPA_HUMAN	Coatomer subunit alpha	1	1224	0	0	0	0	0	0	0	0	16	31	23	7	-	-	-	-	-	-	-	-	-	-	-	-	-	-	-	-	-	-	-	-	-	-	-	-	-	-	-	-	-	-	-	-	-
	sp|P53634|CATC_HUMAN	Dipeptidyl peptidase 1	1	463	0	0	0	0	0	0	0	0	8	0	8	0	-	-	-	-	-	-	-	-	-	-	-	-	-	-	-	-	-	-	-	-	-	-	-	-	-	-	-	-	-	-	-	-	-
	sp|P53701|CCHL_HUMAN	Cytochrome c-type heme lyase	1	268	0	0	0	8	0	9	0	10	0	0	0	0	-	-	-	-	-	-	-	-	-	-	-	-	-	-	-	-	-	-	-	-	-	-	-	-	-	-	-	-	-	-	-	-	-
	sp|P53992|SC24C_HUMAN	Protein transport protein Sec24C	1	1094	6	0	0	12	8	0	6	12	0	0	0	0	-	-	-	-	-	-	-	-	-	-	-	-	-	-	-	-	-	-	-	-	-	-	-	-	-	-	-	-	-	-	-	-	-
	sp|P54764|EPHA4_HUMAN	Ephrin type-A receptor 4	1	986	0	0	8	0	0	0	0	0	0	0	0	0	-	-	-	-	-	-	-	-	-	-	-	-	-	-	-	-	-	-	-	-	-	-	-	-	-	-	-	-	-	-	-	-	-
	sp|P54886|P5CS_HUMAN	Delta-1-pyrroline-5-carboxylate synthase	1	795	0	0	0	0	0	7	6	7	19	15	0	29	-	-	-	-	-	-	-	-	-	-	-	-	-	-	-	-	-	-	-	-	-	-	-	-	-	-	-	-	-	-	-	-	-
	sp|P54920|SNAA_HUMAN	Alpha-soluble NSF attachment protein	2	295	0	0	0	0	0	0	0	0	11	6	6	0	-	-	-	-	-	-	-	-	-	-	-	-	-	-	-	-	-	-	-	-	-	-	-	-	-	-	-	-	-	-	-	-	-
	sp|P55039|DRG2_HUMAN	Developmentally-regulated GTP-binding protein 2	1	364	0	0	0	0	0	0	7	0	0	0	0	0	-	-	-	-	-	-	-	-	-	-	-	-	-	-	-	-	-	-	-	-	-	-	-	-	-	-	-	-	-	-	-	-	-
	sp|P55084|ECHB_HUMAN	Trifunctional enzyme subunit beta, mitochondrial	1	474	0	0	0	0	0	0	0	0	22	28	25	27	-	-	-	-	-	-	-	-	-	-	-	-	-	-	-	-	-	-	-	-	-	-	-	-	-	-	-	-	-	-	-	-	-
	sp|P55210|CASP7_HUMAN	Caspase-7	1	303	0	0	0	0	6	6	0	7	0	0	0	0	-	-	-	-	-	-	-	-	-	-	-	-	-	-	-	-	-	-	-	-	-	-	-	-	-	-	-	-	-	-	-	-	-
	sp|P55263|ADK_HUMAN	Adenosine kinase	1	362	0	0	0	0	0	0	0	0	0	0	0	10	-	-	-	-	-	-	-	-	-	-	-	-	-	-	-	-	-	-	-	-	-	-	-	-	-	-	-	-	-	-	-	-	-
	sp|P55327|TPD52_HUMAN	Tumor protein D52	1	224	0	0	0	0	0	0	0	0	12	13	8	0	-	-	-	-	-	-	-	-	-	-	-	-	-	-	-	-	-	-	-	-	-	-	-	-	-	-	-	-	-	-	-	-	-
	sp|P56182|RRP1_HUMAN	Ribosomal RNA processing protein 1 homolog A	1	461	0	0	0	0	0	10	0	0	0	0	0	0	-	-	-	-	-	-	-	-	-	-	-	-	-	-	-	-	-	-	-	-	-	-	-	-	-	-	-	-	-	-	-	-	-
	sp|P56385|ATP5I_HUMAN	ATP synthase subunit e, mitochondrial	1	69	0	0	0	0	0	0	0	0	0	8	7	0	-	-	-	-	-	-	-	-	-	-	-	-	-	-	-	-	-	-	-	-	-	-	-	-	-	-	-	-	-	-	-	-	-
	sp|P56545|CTBP2_HUMAN	C-terminal-binding protein 2	1	445	6	0	0	0	0	0	0	0	16	14	0	0	-	-	-	-	-	-	-	-	-	-	-	-	-	-	-	-	-	-	-	-	-	-	-	-	-	-	-	-	-	-	-	-	-
	sp|P56945|BCAR1_HUMAN	Breast cancer anti-estrogen resistance protein 1	1	870	0	0	0	0	0	0	0	0	0	0	9	0	-	-	-	-	-	-	-	-	-	-	-	-	-	-	-	-	-	-	-	-	-	-	-	-	-	-	-	-	-	-	-	-	-
	sp|P57088|TMM33_HUMAN	Transmembrane protein 33	1	247	0	0	0	0	11	10	0	10	8	0	0	0	-	-	-	-	-	-	-	-	-	-	-	-	-	-	-	-	-	-	-	-	-	-	-	-	-	-	-	-	-	-	-	-	-
	sp|P57740|NU107_HUMAN	Nuclear pore complex protein Nup107	1	925	9	7	0	0	0	0	0	0	0	0	0	0	-	-	-	-	-	-	-	-	-	-	-	-	-	-	-	-	-	-	-	-	-	-	-	-	-	-	-	-	-	-	-	-	-
	sp|P60228|EIF3E_HUMAN	Eukaryotic translation initiation factor 3 subunit E	1	445	8	15	8	0	15	7	0	0	0	0	0	0	-	-	-	-	-	-	-	-	-	-	-	-	-	-	-	-	-	-	-	-	-	-	-	-	-	-	-	-	-	-	-	-	-
	sp|P60510|PP4C_HUMAN	Serine/threonine-protein phosphatase 4 catalytic subunit	1	307	7	0	0	0	0	0	0	0	0	7	0	8	-	-	-	-	-	-	-	-	-	-	-	-	-	-	-	-	-	-	-	-	-	-	-	-	-	-	-	-	-	-	-	-	-
	sp|P60953|CDC42_HUMAN	Cell division control protein 42 homolog	1	191	12	8	16	7	7	12	8	7	0	0	0	0	-	-	-	-	-	-	-	-	-	-	-	-	-	-	-	-	-	-	-	-	-	-	-	-	-	-	-	-	-	-	-	-	-
	sp|P60981|DEST_HUMAN	Destrin	1	165	10	11	0	0	0	0	0	13	0	0	0	0	-	-	-	-	-	-	-	-	-	-	-	-	-	-	-	-	-	-	-	-	-	-	-	-	-	-	-	-	-	-	-	-	-
	sp|P60983|GMFB_HUMAN	Glia maturation factor beta	1	142	0	0	8	0	8	8	7	7	0	0	0	0	-	-	-	-	-	-	-	-	-	-	-	-	-	-	-	-	-	-	-	-	-	-	-	-	-	-	-	-	-	-	-	-	-
	sp|P61024|CKS1_HUMAN	Cyclin-dependent kinases regulatory subunit 1	1	79	0	0	0	0	0	0	0	0	8	0	0	0	-	-	-	-	-	-	-	-	-	-	-	-	-	-	-	-	-	-	-	-	-	-	-	-	-	-	-	-	-	-	-	-	-
	sp|P61081|UBC12_HUMAN	NEDD8-conjugating enzyme Ubc12	1	183	0	0	0	0	0	7	0	0	7	6	8	19	-	-	-	-	-	-	-	-	-	-	-	-	-	-	-	-	-	-	-	-	-	-	-	-	-	-	-	-	-	-	-	-	-
	sp|P61158|ARP3_HUMAN	Actin-related protein 3	1	418	0	0	0	0	0	0	20	7	19	22	15	22	-	-	-	-	-	-	-	-	-	-	-	-	-	-	-	-	-	-	-	-	-	-	-	-	-	-	-	-	-	-	-	-	-
	sp|P61201|CSN2_HUMAN	COP9 signalosome complex subunit 2	1	443	0	0	0	0	0	0	0	0	10	9	9	25	-	-	-	-	-	-	-	-	-	-	-	-	-	-	-	-	-	-	-	-	-	-	-	-	-	-	-	-	-	-	-	-	-
	sp|P61221|ABCE1_HUMAN	ATP-binding cassette sub-family E member 1	1	599	0	0	0	0	0	0	0	0	11	0	0	0	-	-	-	-	-	-	-	-	-	-	-	-	-	-	-	-	-	-	-	-	-	-	-	-	-	-	-	-	-	-	-	-	-
	sp|P61513|RL37A_HUMAN	60S ribosomal protein L37a	1	92	7	0	0	16	0	0	0	7	0	0	0	0	-	-	-	-	-	-	-	-	-	-	-	-	-	-	-	-	-	-	-	-	-	-	-	-	-	-	-	-	-	-	-	-	-
	sp|P61586|RHOA_HUMAN	Transforming protein RhoA	2	193	0	0	0	0	0	13	12	10	14	14	15	12	-	-	-	-	-	-	-	-	-	-	-	-	-	-	-	-	-	-	-	-	-	-	-	-	-	-	-	-	-	-	-	-	-
	sp|P61758|PFD3_HUMAN	Prefoldin subunit 3	1	197	0	0	0	0	0	0	0	0	10	0	0	0	-	-	-	-	-	-	-	-	-	-	-	-	-	-	-	-	-	-	-	-	-	-	-	-	-	-	-	-	-	-	-	-	-
	sp|P61803|DAD1_HUMAN	Dolichyl-diphosphooligosaccharide--protein glycosyltransferase subunit DAD1	1	113	0	0	0	0	12	0	0	13	0	0	0	0	-	-	-	-	-	-	-	-	-	-	-	-	-	-	-	-	-	-	-	-	-	-	-	-	-	-	-	-	-	-	-	-	-
	sp|P62191|PRS4_HUMAN	26S proteasome regulatory subunit 4	1	440	0	0	0	0	0	8	0	0	0	0	0	0	-	-	-	-	-	-	-	-	-	-	-	-	-	-	-	-	-	-	-	-	-	-	-	-	-	-	-	-	-	-	-	-	-
	sp|P62310|LSM3_HUMAN	U6 snRNA-associated Sm-like protein LSm3	1	102	0	0	0	0	0	9	0	17	8	0	0	0	-	-	-	-	-	-	-	-	-	-	-	-	-	-	-	-	-	-	-	-	-	-	-	-	-	-	-	-	-	-	-	-	-
	sp|P62330|ARF6_HUMAN	ADP-ribosylation factor 6	1	175	0	0	0	0	0	9	0	7	0	0	0	0	-	-	-	-	-	-	-	-	-	-	-	-	-	-	-	-	-	-	-	-	-	-	-	-	-	-	-	-	-	-	-	-	-
	sp|P62745|RHOB_HUMAN	Rho-related GTP-binding protein RhoB	1	196	0	0	0	0	0	7	7	10	11	0	9	0	-	-	-	-	-	-	-	-	-	-	-	-	-	-	-	-	-	-	-	-	-	-	-	-	-	-	-	-	-	-	-	-	-
	sp|P62841|RS15_HUMAN	40S ribosomal protein S15	1	145	0	0	0	0	0	0	0	0	10	13	0	8	-	-	-	-	-	-	-	-	-	-	-	-	-	-	-	-	-	-	-	-	-	-	-	-	-	-	-	-	-	-	-	-	-
	sp|P62847|RS24_HUMAN	40S ribosomal protein S24	1	133	0	0	0	0	0	0	0	0	13	13	12	12	-	-	-	-	-	-	-	-	-	-	-	-	-	-	-	-	-	-	-	-	-	-	-	-	-	-	-	-	-	-	-	-	-
	sp|P62851|RS25_HUMAN	40S ribosomal protein S25	1	125	0	0	0	0	0	0	0	0	21	14	13	12	-	-	-	-	-	-	-	-	-	-	-	-	-	-	-	-	-	-	-	-	-	-	-	-	-	-	-	-	-	-	-	-	-
	sp|P62879|GBB2_HUMAN	Guanine nucleotide-binding protein G(I)/G(S)/G(T) subunit beta-2	2	340	0	0	0	0	0	0	0	0	15	11	13	16	-	-	-	-	-	-	-	-	-	-	-	-	-	-	-	-	-	-	-	-	-	-	-	-	-	-	-	-	-	-	-	-	-
	sp|P62917|RL8_HUMAN	60S ribosomal protein L8	1	257	15	0	0	0	7	7	0	0	0	0	24	0	-	-	-	-	-	-	-	-	-	-	-	-	-	-	-	-	-	-	-	-	-	-	-	-	-	-	-	-	-	-	-	-	-
	sp|P62942|FKB1A_HUMAN	Peptidyl-prolyl cis-trans isomerase FKBP1A	1	108	0	0	0	0	0	15	15	16	14	7	11	9	-	-	-	-	-	-	-	-	-	-	-	-	-	-	-	-	-	-	-	-	-	-	-	-	-	-	-	-	-	-	-	-	-
	sp|P62995|TRA2B_HUMAN	Transformer-2 protein homolog beta	1	288	0	0	7	0	9	0	0	0	0	0	0	0	-	-	-	-	-	-	-	-	-	-	-	-	-	-	-	-	-	-	-	-	-	-	-	-	-	-	-	-	-	-	-	-	-
	sp|P63000|RAC1_HUMAN	Ras-related C3 botulinum toxin substrate 1	1	192	0	0	0	0	0	0	0	0	8	9	0	7	-	-	-	-	-	-	-	-	-	-	-	-	-	-	-	-	-	-	-	-	-	-	-	-	-	-	-	-	-	-	-	-	-
	sp|P63279|UBC9_HUMAN	SUMO-conjugating enzyme UBC9	1	158	0	0	0	0	0	0	0	0	7	16	7	15	-	-	-	-	-	-	-	-	-	-	-	-	-	-	-	-	-	-	-	-	-	-	-	-	-	-	-	-	-	-	-	-	-
	sp|P67870|CSK2B_HUMAN	Casein kinase II subunit beta	1	215	0	0	0	0	0	0	0	0	0	0	14	0	-	-	-	-	-	-	-	-	-	-	-	-	-	-	-	-	-	-	-	-	-	-	-	-	-	-	-	-	-	-	-	-	-
	sp|P68400|CSK21_HUMAN	Casein kinase II subunit alpha	2	391	7	6	0	0	0	0	0	0	19	13	12	14	-	-	-	-	-	-	-	-	-	-	-	-	-	-	-	-	-	-	-	-	-	-	-	-	-	-	-	-	-	-	-	-	-
	sp|P78310|CXAR_HUMAN	Coxsackievirus and adenovirus receptor	1	365	0	0	0	0	0	8	0	7	0	0	0	0	-	-	-	-	-	-	-	-	-	-	-	-	-	-	-	-	-	-	-	-	-	-	-	-	-	-	-	-	-	-	-	-	-
	sp|P78330|SERB_HUMAN	Phosphoserine phosphatase	1	225	0	0	0	0	0	6	0	0	19	11	18	10	-	-	-	-	-	-	-	-	-	-	-	-	-	-	-	-	-	-	-	-	-	-	-	-	-	-	-	-	-	-	-	-	-
	sp|P78344|IF4G2_HUMAN	Eukaryotic translation initiation factor 4 gamma 2	1	907	7	9	0	0	0	0	0	0	6	0	0	0	-	-	-	-	-	-	-	-	-	-	-	-	-	-	-	-	-	-	-	-	-	-	-	-	-	-	-	-	-	-	-	-	-
	sp|P78347|GTF2I_HUMAN	General transcription factor II-I	1	998	0	0	0	0	10	11	0	0	0	0	0	0	-	-	-	-	-	-	-	-	-	-	-	-	-	-	-	-	-	-	-	-	-	-	-	-	-	-	-	-	-	-	-	-	-
	sp|P78406|RAE1L_HUMAN	mRNA export factor	1	368	0	0	0	0	7	0	0	0	0	0	0	0	-	-	-	-	-	-	-	-	-	-	-	-	-	-	-	-	-	-	-	-	-	-	-	-	-	-	-	-	-	-	-	-	-
	sp|P82673|RT35_HUMAN	28S ribosomal protein S35, mitochondrial	1	323	0	0	0	0	0	0	0	0	0	6	0	0	-	-	-	-	-	-	-	-	-	-	-	-	-	-	-	-	-	-	-	-	-	-	-	-	-	-	-	-	-	-	-	-	-
	sp|P82933|RT09_HUMAN	28S ribosomal protein S9, mitochondrial	1	396	0	6	0	0	0	0	0	0	0	0	0	0	-	-	-	-	-	-	-	-	-	-	-	-	-	-	-	-	-	-	-	-	-	-	-	-	-	-	-	-	-	-	-	-	-
	sp|P84095|RHOG_HUMAN	Rho-related GTP-binding protein RhoG	1	191	0	0	0	0	0	0	0	0	0	14	5	0	-	-	-	-	-	-	-	-	-	-	-	-	-	-	-	-	-	-	-	-	-	-	-	-	-	-	-	-	-	-	-	-	-
	sp|P98082|DAB2_HUMAN	Disabled homolog 2	1	770	0	0	0	0	0	0	0	0	0	7	0	0	-	-	-	-	-	-	-	-	-	-	-	-	-	-	-	-	-	-	-	-	-	-	-	-	-	-	-	-	-	-	-	-	-
	sp|P98179|RBM3_HUMAN	RNA-binding protein 3	1	157	0	0	0	0	0	7	0	0	0	0	0	0	-	-	-	-	-	-	-	-	-	-	-	-	-	-	-	-	-	-	-	-	-	-	-	-	-	-	-	-	-	-	-	-	-
	sp|P99999|CYC_HUMAN	Cytochrome c	1	105	0	0	0	0	13	17	9	8	27	24	31	18	-	-	-	-	-	-	-	-	-	-	-	-	-	-	-	-	-	-	-	-	-	-	-	-	-	-	-	-	-	-	-	-	-
	sp|Q00059|TFAM_HUMAN	Transcription factor A, mitochondrial	1	246	9	0	0	0	0	0	8	0	0	0	0	0	-	-	-	-	-	-	-	-	-	-	-	-	-	-	-	-	-	-	-	-	-	-	-	-	-	-	-	-	-	-	-	-	-
	sp|Q00535|CDK5_HUMAN	Cyclin-dependent-like kinase 5	1	292	0	0	0	0	0	0	0	0	7	0	0	9	-	-	-	-	-	-	-	-	-	-	-	-	-	-	-	-	-	-	-	-	-	-	-	-	-	-	-	-	-	-	-	-	-
	sp|Q00796|DHSO_HUMAN	Sorbitol dehydrogenase	1	357	0	0	0	0	0	0	25	8	10	12	10	11	-	-	-	-	-	-	-	-	-	-	-	-	-	-	-	-	-	-	-	-	-	-	-	-	-	-	-	-	-	-	-	-	-
	sp|Q01650|LAT1_HUMAN	Large neutral amino acids transporter small subunit 1	1	507	0	0	0	0	0	0	0	0	9	0	10	0	-	-	-	-	-	-	-	-	-	-	-	-	-	-	-	-	-	-	-	-	-	-	-	-	-	-	-	-	-	-	-	-	-
	sp|Q01658|NC2B_HUMAN	Protein Dr1	1	176	0	0	0	0	0	0	0	0	6	0	8	0	-	-	-	-	-	-	-	-	-	-	-	-	-	-	-	-	-	-	-	-	-	-	-	-	-	-	-	-	-	-	-	-	-
	sp|Q01780|EXOSX_HUMAN	Exosome component 10	1	885	7	0	7	0	0	8	0	0	0	0	0	0	-	-	-	-	-	-	-	-	-	-	-	-	-	-	-	-	-	-	-	-	-	-	-	-	-	-	-	-	-	-	-	-	-
	sp|Q01814|AT2B2_HUMAN	Plasma membrane calcium-transporting ATPase 2	4	1243	0	0	0	7	0	0	0	7	0	0	0	0	-	-	-	-	-	-	-	-	-	-	-	-	-	-	-	-	-	-	-	-	-	-	-	-	-	-	-	-	-	-	-	-	-
	sp|Q01844|EWS_HUMAN	RNA-binding protein EWS	1	656	13	9	9	14	10	8	11	11	0	0	0	0	-	-	-	-	-	-	-	-	-	-	-	-	-	-	-	-	-	-	-	-	-	-	-	-	-	-	-	-	-	-	-	-	-
	sp|Q02218|ODO1_HUMAN	2-oxoglutarate dehydrogenase, mitochondrial	2	1023	6	6	7	0	0	0	0	6	0	0	0	8	-	-	-	-	-	-	-	-	-	-	-	-	-	-	-	-	-	-	-	-	-	-	-	-	-	-	-	-	-	-	-	-	-
	sp|Q02818|NUCB1_HUMAN	Nucleobindin-1	1	461	9	9	8	0	7	7	10	10	0	0	0	0	-	-	-	-	-	-	-	-	-	-	-	-	-	-	-	-	-	-	-	-	-	-	-	-	-	-	-	-	-	-	-	-	-
	sp|Q02978|M2OM_HUMAN	Mitochondrial 2-oxoglutarate/malate carrier protein	1	314	0	0	0	0	9	0	0	8	10	0	9	7	-	-	-	-	-	-	-	-	-	-	-	-	-	-	-	-	-	-	-	-	-	-	-	-	-	-	-	-	-	-	-	-	-
	sp|Q03252|LMNB2_HUMAN	Lamin-B2	1	620	0	0	0	0	0	21	0	14	0	0	0	0	-	-	-	-	-	-	-	-	-	-	-	-	-	-	-	-	-	-	-	-	-	-	-	-	-	-	-	-	-	-	-	-	-
	sp|Q04206|TF65_HUMAN	Transcription factor p65	1	551	0	0	0	0	0	0	7	0	0	0	0	0	-	-	-	-	-	-	-	-	-	-	-	-	-	-	-	-	-	-	-	-	-	-	-	-	-	-	-	-	-	-	-	-	-
	sp|Q04323|UBXN1_HUMAN	UBX domain-containing protein 1	1	297	0	0	0	0	0	0	8	0	0	0	0	0	-	-	-	-	-	-	-	-	-	-	-	-	-	-	-	-	-	-	-	-	-	-	-	-	-	-	-	-	-	-	-	-	-
	sp|Q04446|GLGB_HUMAN	1,4-alpha-glucan-branching enzyme	1	702	0	0	0	0	0	0	0	0	9	0	9	10	-	-	-	-	-	-	-	-	-	-	-	-	-	-	-	-	-	-	-	-	-	-	-	-	-	-	-	-	-	-	-	-	-
	sp|Q04837|SSBP_HUMAN	Single-stranded DNA-binding protein, mitochondrial	1	148	0	0	6	0	0	0	0	0	19	18	18	17	-	-	-	-	-	-	-	-	-	-	-	-	-	-	-	-	-	-	-	-	-	-	-	-	-	-	-	-	-	-	-	-	-
	sp|Q05519|SRS11_HUMAN	Serine/arginine-rich splicing factor 11	1	484	7	0	0	0	0	0	0	0	9	0	0	7	-	-	-	-	-	-	-	-	-	-	-	-	-	-	-	-	-	-	-	-	-	-	-	-	-	-	-	-	-	-	-	-	-
	sp|Q05682|CALD1_HUMAN	Caldesmon	1	793	0	0	0	0	0	0	6	0	0	0	0	0	-	-	-	-	-	-	-	-	-	-	-	-	-	-	-	-	-	-	-	-	-	-	-	-	-	-	-	-	-	-	-	-	-
	sp|Q06136|KDSR_HUMAN	3-ketodihydrosphingosine reductase	1	332	0	0	0	6	0	0	0	0	0	0	0	0	-	-	-	-	-	-	-	-	-	-	-	-	-	-	-	-	-	-	-	-	-	-	-	-	-	-	-	-	-	-	-	-	-
	sp|Q06787|FMR1_HUMAN	Synaptic functional regulator FMR1	1	632	0	0	0	0	12	7	0	0	0	0	0	0	-	-	-	-	-	-	-	-	-	-	-	-	-	-	-	-	-	-	-	-	-	-	-	-	-	-	-	-	-	-	-	-	-
	sp|Q07065|CKAP4_HUMAN	Cytoskeleton-associated protein 4	1	602	0	0	0	0	0	0	0	0	9	0	0	0	-	-	-	-	-	-	-	-	-	-	-	-	-	-	-	-	-	-	-	-	-	-	-	-	-	-	-	-	-	-	-	-	-
	sp|Q07866|KLC1_HUMAN	Kinesin light chain 1	1	573	0	11	11	0	8	13	0	0	0	0	0	0	-	-	-	-	-	-	-	-	-	-	-	-	-	-	-	-	-	-	-	-	-	-	-	-	-	-	-	-	-	-	-	-	-
	sp|Q09161|NCBP1_HUMAN	Nuclear cap-binding protein subunit 1	1	790	8	0	0	0	0	0	0	0	0	0	0	0	-	-	-	-	-	-	-	-	-	-	-	-	-	-	-	-	-	-	-	-	-	-	-	-	-	-	-	-	-	-	-	-	-
	sp|Q10588|BST1_HUMAN	ADP-ribosyl cyclase/cyclic ADP-ribose hydrolase 2	1	318	0	0	0	0	0	0	0	0	8	0	0	0	-	-	-	-	-	-	-	-	-	-	-	-	-	-	-	-	-	-	-	-	-	-	-	-	-	-	-	-	-	-	-	-	-
	sp|Q10713|MPPA_HUMAN	Mitochondrial-processing peptidase subunit alpha	1	525	6	7	0	0	0	13	0	7	0	0	0	0	-	-	-	-	-	-	-	-	-	-	-	-	-	-	-	-	-	-	-	-	-	-	-	-	-	-	-	-	-	-	-	-	-
	sp|Q12768|WASC5_HUMAN	WASH complex subunit 5	1	1159	0	0	0	0	0	0	0	0	0	0	0	7	-	-	-	-	-	-	-	-	-	-	-	-	-	-	-	-	-	-	-	-	-	-	-	-	-	-	-	-	-	-	-	-	-
	sp|Q12788|TBL3_HUMAN	Transducin beta-like protein 3	1	808	14	14	12	6	8	0	15	7	0	0	0	0	-	-	-	-	-	-	-	-	-	-	-	-	-	-	-	-	-	-	-	-	-	-	-	-	-	-	-	-	-	-	-	-	-
	sp|Q12907|LMAN2_HUMAN	Vesicular integral-membrane protein VIP36	1	356	0	0	8	0	0	0	0	8	0	0	0	0	-	-	-	-	-	-	-	-	-	-	-	-	-	-	-	-	-	-	-	-	-	-	-	-	-	-	-	-	-	-	-	-	-
	sp|Q13045|FLII_HUMAN	Protein flightless-1 homolog	1	1269	0	0	0	0	0	0	0	0	0	7	0	0	-	-	-	-	-	-	-	-	-	-	-	-	-	-	-	-	-	-	-	-	-	-	-	-	-	-	-	-	-	-	-	-	-
	sp|Q13098|CSN1_HUMAN	COP9 signalosome complex subunit 1	1	491	0	0	0	0	0	0	0	0	0	6	0	0	-	-	-	-	-	-	-	-	-	-	-	-	-	-	-	-	-	-	-	-	-	-	-	-	-	-	-	-	-	-	-	-	-
	sp|Q13112|CAF1B_HUMAN	Chromatin assembly factor 1 subunit B	1	559	0	0	0	0	0	0	0	6	0	0	0	0	-	-	-	-	-	-	-	-	-	-	-	-	-	-	-	-	-	-	-	-	-	-	-	-	-	-	-	-	-	-	-	-	-
	sp|Q13144|EI2BE_HUMAN	Translation initiation factor eIF-2B subunit epsilon	1	721	0	0	6	6	0	0	0	0	0	0	9	7	-	-	-	-	-	-	-	-	-	-	-	-	-	-	-	-	-	-	-	-	-	-	-	-	-	-	-	-	-	-	-	-	-
	sp|Q13151|ROA0_HUMAN	Heterogeneous nuclear ribonucleoprotein A0	1	305	6	0	0	0	0	0	0	0	0	24	14	25	-	-	-	-	-	-	-	-	-	-	-	-	-	-	-	-	-	-	-	-	-	-	-	-	-	-	-	-	-	-	-	-	-
	sp|Q13242|SRSF9_HUMAN	Serine/arginine-rich splicing factor 9	1	221	0	0	0	0	9	0	8	8	0	0	0	0	-	-	-	-	-	-	-	-	-	-	-	-	-	-	-	-	-	-	-	-	-	-	-	-	-	-	-	-	-	-	-	-	-
	sp|Q13347|EIF3I_HUMAN	Eukaryotic translation initiation factor 3 subunit I	1	325	0	0	0	0	0	0	0	0	21	18	18	22	-	-	-	-	-	-	-	-	-	-	-	-	-	-	-	-	-	-	-	-	-	-	-	-	-	-	-	-	-	-	-	-	-
	sp|Q13405|RM49_HUMAN	39S ribosomal protein L49, mitochondrial	1	166	0	0	0	0	0	0	0	0	8	0	0	0	-	-	-	-	-	-	-	-	-	-	-	-	-	-	-	-	-	-	-	-	-	-	-	-	-	-	-	-	-	-	-	-	-
	sp|Q13423|NNTM_HUMAN	NAD(P) transhydrogenase, mitochondrial	1	1086	0	0	0	0	0	0	0	0	0	7	0	0	-	-	-	-	-	-	-	-	-	-	-	-	-	-	-	-	-	-	-	-	-	-	-	-	-	-	-	-	-	-	-	-	-
	sp|Q13428|TCOF_HUMAN	Treacle protein	1	1488	0	0	0	0	9	0	0	0	0	0	0	0	-	-	-	-	-	-	-	-	-	-	-	-	-	-	-	-	-	-	-	-	-	-	-	-	-	-	-	-	-	-	-	-	-
	sp|Q13492|PICAL_HUMAN	Phosphatidylinositol-binding clathrin assembly protein	2	652	9	6	10	10	13	13	14	0	0	0	0	0	-	-	-	-	-	-	-	-	-	-	-	-	-	-	-	-	-	-	-	-	-	-	-	-	-	-	-	-	-	-	-	-	-
	sp|Q13506|NAB1_HUMAN	NGFI-A-binding protein 1	1	487	6	0	0	0	0	0	0	6	0	0	0	0	-	-	-	-	-	-	-	-	-	-	-	-	-	-	-	-	-	-	-	-	-	-	-	-	-	-	-	-	-	-	-	-	-
	sp|Q13526|PIN1_HUMAN	Peptidyl-prolyl cis-trans isomerase NIMA-interacting 1	1	163	0	0	0	0	0	0	0	0	0	10	0	0	-	-	-	-	-	-	-	-	-	-	-	-	-	-	-	-	-	-	-	-	-	-	-	-	-	-	-	-	-	-	-	-	-
	sp|Q13561|DCTN2_HUMAN	Dynactin subunit 2	1	401	0	0	0	0	9	0	0	0	8	10	8	0	-	-	-	-	-	-	-	-	-	-	-	-	-	-	-	-	-	-	-	-	-	-	-	-	-	-	-	-	-	-	-	-	-
	sp|Q13596|SNX1_HUMAN	Sorting nexin-1	1	522	0	0	0	0	0	0	0	11	0	0	8	0	-	-	-	-	-	-	-	-	-	-	-	-	-	-	-	-	-	-	-	-	-	-	-	-	-	-	-	-	-	-	-	-	-
	sp|Q13616|CUL1_HUMAN	Cullin-1	1	776	0	0	0	0	8	0	8	0	0	0	0	0	-	-	-	-	-	-	-	-	-	-	-	-	-	-	-	-	-	-	-	-	-	-	-	-	-	-	-	-	-	-	-	-	-
	sp|Q13617|CUL2_HUMAN	Cullin-2	1	745	0	0	0	0	0	0	0	7	0	0	0	6	-	-	-	-	-	-	-	-	-	-	-	-	-	-	-	-	-	-	-	-	-	-	-	-	-	-	-	-	-	-	-	-	-
	sp|Q13619|CUL4A_HUMAN	Cullin-4A	2	759	0	0	0	0	9	0	0	0	0	8	14	16	-	-	-	-	-	-	-	-	-	-	-	-	-	-	-	-	-	-	-	-	-	-	-	-	-	-	-	-	-	-	-	-	-
	sp|Q13630|FCL_HUMAN	GDP-L-fucose synthase	1	321	0	0	0	8	8	12	0	8	0	0	0	0	-	-	-	-	-	-	-	-	-	-	-	-	-	-	-	-	-	-	-	-	-	-	-	-	-	-	-	-	-	-	-	-	-
	sp|Q13724|MOGS_HUMAN	Mannosyl-oligosaccharide glucosidase	1	837	8	17	10	10	11	0	9	14	0	0	0	0	-	-	-	-	-	-	-	-	-	-	-	-	-	-	-	-	-	-	-	-	-	-	-	-	-	-	-	-	-	-	-	-	-
	sp|Q13751|LAMB3_HUMAN	Laminin subunit beta-3	1	1172	0	0	0	0	0	0	0	8	0	0	0	0	-	-	-	-	-	-	-	-	-	-	-	-	-	-	-	-	-	-	-	-	-	-	-	-	-	-	-	-	-	-	-	-	-
	sp|Q13797|ITA9_HUMAN	Integrin alpha-9	1	1035	0	0	0	0	0	17	0	11	0	0	0	0	-	-	-	-	-	-	-	-	-	-	-	-	-	-	-	-	-	-	-	-	-	-	-	-	-	-	-	-	-	-	-	-	-
	sp|Q13823|NOG2_HUMAN	Nucleolar GTP-binding protein 2	1	731	0	0	7	0	0	0	0	0	0	0	0	0	-	-	-	-	-	-	-	-	-	-	-	-	-	-	-	-	-	-	-	-	-	-	-	-	-	-	-	-	-	-	-	-	-
	sp|Q13868|EXOS2_HUMAN	Exosome complex component RRP4	1	293	0	5	0	0	12	6	0	0	0	0	0	0	-	-	-	-	-	-	-	-	-	-	-	-	-	-	-	-	-	-	-	-	-	-	-	-	-	-	-	-	-	-	-	-	-
	sp|Q13907|IDI1_HUMAN	Isopentenyl-diphosphate Delta-isomerase 1	1	227	0	0	0	0	0	0	0	0	0	0	0	6	-	-	-	-	-	-	-	-	-	-	-	-	-	-	-	-	-	-	-	-	-	-	-	-	-	-	-	-	-	-	-	-	-
	sp|Q13936|CAC1C_HUMAN	Voltage-dependent L-type calcium channel subunit alpha-1C	1	2221	0	0	0	0	0	0	0	0	8	0	0	0	-	-	-	-	-	-	-	-	-	-	-	-	-	-	-	-	-	-	-	-	-	-	-	-	-	-	-	-	-	-	-	-	-
	sp|Q13951|PEBB_HUMAN	Core-binding factor subunit beta	1	182	7	8	0	0	0	0	0	0	10	10	0	0	-	-	-	-	-	-	-	-	-	-	-	-	-	-	-	-	-	-	-	-	-	-	-	-	-	-	-	-	-	-	-	-	-
	sp|Q14008|CKAP5_HUMAN	Cytoskeleton-associated protein 5	1	2032	0	0	0	0	0	0	0	0	0	5	7	0	-	-	-	-	-	-	-	-	-	-	-	-	-	-	-	-	-	-	-	-	-	-	-	-	-	-	-	-	-	-	-	-	-
	sp|Q14141|SEPT6_HUMAN	Septin-6	1	434	0	0	0	0	0	0	8	0	0	0	0	0	-	-	-	-	-	-	-	-	-	-	-	-	-	-	-	-	-	-	-	-	-	-	-	-	-	-	-	-	-	-	-	-	-
	sp|Q14157|UBP2L_HUMAN	Ubiquitin-associated protein 2-like	1	1087	0	0	0	0	0	0	0	0	14	11	11	18	-	-	-	-	-	-	-	-	-	-	-	-	-	-	-	-	-	-	-	-	-	-	-	-	-	-	-	-	-	-	-	-	-
	sp|Q14160|SCRIB_HUMAN	Protein scribble homolog	2	1630	0	0	8	0	0	0	0	0	0	0	0	0	-	-	-	-	-	-	-	-	-	-	-	-	-	-	-	-	-	-	-	-	-	-	-	-	-	-	-	-	-	-	-	-	-
	sp|Q14165|MLEC_HUMAN	Malectin	1	292	0	0	0	8	9	0	10	9	15	0	9	0	-	-	-	-	-	-	-	-	-	-	-	-	-	-	-	-	-	-	-	-	-	-	-	-	-	-	-	-	-	-	-	-	-
	sp|Q14191|WRN_HUMAN	Werner syndrome ATP-dependent helicase	1	1432	9	9	0	0	0	0	0	0	0	0	0	0	-	-	-	-	-	-	-	-	-	-	-	-	-	-	-	-	-	-	-	-	-	-	-	-	-	-	-	-	-	-	-	-	-
	sp|Q14197|ICT1_HUMAN	Peptidyl-tRNA hydrolase ICT1, mitochondrial	1	206	0	0	0	0	0	0	0	9	0	0	0	0	-	-	-	-	-	-	-	-	-	-	-	-	-	-	-	-	-	-	-	-	-	-	-	-	-	-	-	-	-	-	-	-	-
	sp|Q14247|SRC8_HUMAN	Src substrate cortactin	1	550	0	0	0	0	0	0	0	0	20	0	0	16	-	-	-	-	-	-	-	-	-	-	-	-	-	-	-	-	-	-	-	-	-	-	-	-	-	-	-	-	-	-	-	-	-
	sp|Q14258|TRI25_HUMAN	E3 ubiquitin/ISG15 ligase TRIM25	1	630	6	0	0	0	0	0	0	0	10	7	8	18	-	-	-	-	-	-	-	-	-	-	-	-	-	-	-	-	-	-	-	-	-	-	-	-	-	-	-	-	-	-	-	-	-
	sp|Q14376|GALE_HUMAN	UDP-glucose 4-epimerase	1	348	17	12	14	18	8	17	15	8	0	0	0	0	-	-	-	-	-	-	-	-	-	-	-	-	-	-	-	-	-	-	-	-	-	-	-	-	-	-	-	-	-	-	-	-	-
	sp|Q14444|CAPR1_HUMAN	Caprin-1	1	709	0	0	0	0	0	0	0	7	35	20	20	27	-	-	-	-	-	-	-	-	-	-	-	-	-	-	-	-	-	-	-	-	-	-	-	-	-	-	-	-	-	-	-	-	-
	sp|Q14558|KPRA_HUMAN	Phosphoribosyl pyrophosphate synthase-associated protein 1	1	356	0	0	0	0	0	7	0	8	0	7	7	0	-	-	-	-	-	-	-	-	-	-	-	-	-	-	-	-	-	-	-	-	-	-	-	-	-	-	-	-	-	-	-	-	-
	sp|Q14573|ITPR3_HUMAN	Inositol 1,4,5-trisphosphate receptor type 3	1	2671	0	0	0	0	7	0	0	0	0	0	0	0	-	-	-	-	-	-	-	-	-	-	-	-	-	-	-	-	-	-	-	-	-	-	-	-	-	-	-	-	-	-	-	-	-
	sp|Q14692|BMS1_HUMAN	Ribosome biogenesis protein BMS1 homolog	1	1282	0	0	0	0	0	0	0	0	9	0	0	6	-	-	-	-	-	-	-	-	-	-	-	-	-	-	-	-	-	-	-	-	-	-	-	-	-	-	-	-	-	-	-	-	-
	sp|Q14738|2A5D_HUMAN	Serine/threonine-protein phosphatase 2A 56 kDa regulatory subunit delta isoform	1	602	6	0	0	0	0	0	0	0	0	0	0	0	-	-	-	-	-	-	-	-	-	-	-	-	-	-	-	-	-	-	-	-	-	-	-	-	-	-	-	-	-	-	-	-	-
	sp|Q14847|LASP1_HUMAN	LIM and SH3 domain protein 1	1	261	0	7	0	0	8	0	0	0	0	0	0	0	-	-	-	-	-	-	-	-	-	-	-	-	-	-	-	-	-	-	-	-	-	-	-	-	-	-	-	-	-	-	-	-	-
	sp|Q14914|PTGR1_HUMAN	Prostaglandin reductase 1	1	329	0	0	0	0	0	0	6	0	7	10	21	11	-	-	-	-	-	-	-	-	-	-	-	-	-	-	-	-	-	-	-	-	-	-	-	-	-	-	-	-	-	-	-	-	-
	sp|Q14C86|GAPD1_HUMAN	GTPase-activating protein and VPS9 domain-containing protein 1	1	1478	0	0	7	0	0	8	0	0	0	0	0	0	-	-	-	-	-	-	-	-	-	-	-	-	-	-	-	-	-	-	-	-	-	-	-	-	-	-	-	-	-	-	-	-	-
	sp|Q15024|EXOS7_HUMAN	Exosome complex component RRP42	1	291	7	8	7	0	7	0	0	6	0	0	0	0	-	-	-	-	-	-	-	-	-	-	-	-	-	-	-	-	-	-	-	-	-	-	-	-	-	-	-	-	-	-	-	-	-
	sp|Q15050|RRS1_HUMAN	Ribosome biogenesis regulatory protein homolog	1	365	0	0	0	0	13	0	22	7	9	10	0	10	-	-	-	-	-	-	-	-	-	-	-	-	-	-	-	-	-	-	-	-	-	-	-	-	-	-	-	-	-	-	-	-	-
	sp|Q15061|WDR43_HUMAN	WD repeat-containing protein 43	1	677	0	0	0	0	0	0	8	0	0	0	0	0	-	-	-	-	-	-	-	-	-	-	-	-	-	-	-	-	-	-	-	-	-	-	-	-	-	-	-	-	-	-	-	-	-
	sp|Q15257|PTPA_HUMAN	Serine/threonine-protein phosphatase 2A activator	1	358	0	7	0	0	0	0	0	0	6	0	0	6	-	-	-	-	-	-	-	-	-	-	-	-	-	-	-	-	-	-	-	-	-	-	-	-	-	-	-	-	-	-	-	-	-
	sp|Q15287|RNPS1_HUMAN	RNA-binding protein with serine-rich domain 1	1	305	0	0	7	0	0	0	15	0	9	7	0	10	-	-	-	-	-	-	-	-	-	-	-	-	-	-	-	-	-	-	-	-	-	-	-	-	-	-	-	-	-	-	-	-	-
	sp|Q15334|L2GL1_HUMAN	Lethal(2) giant larvae protein homolog 1	1	1064	0	0	0	0	0	0	0	0	11	0	24	0	-	-	-	-	-	-	-	-	-	-	-	-	-	-	-	-	-	-	-	-	-	-	-	-	-	-	-	-	-	-	-	-	-
	sp|Q15397|PUM3_HUMAN	Pumilio homolog 3	1	648	0	0	7	0	9	0	13	9	0	0	0	0	-	-	-	-	-	-	-	-	-	-	-	-	-	-	-	-	-	-	-	-	-	-	-	-	-	-	-	-	-	-	-	-	-
	sp|Q15437|SC23B_HUMAN	Protein transport protein Sec23B	1	767	0	0	8	0	0	6	0	7	0	0	0	0	-	-	-	-	-	-	-	-	-	-	-	-	-	-	-	-	-	-	-	-	-	-	-	-	-	-	-	-	-	-	-	-	-
	sp|Q15459|SF3A1_HUMAN	Splicing factor 3A subunit 1	1	793	10	0	0	7	0	0	0	0	9	0	23	9	-	-	-	-	-	-	-	-	-	-	-	-	-	-	-	-	-	-	-	-	-	-	-	-	-	-	-	-	-	-	-	-	-
	sp|Q15555|MARE2_HUMAN	Microtubule-associated protein RP/EB family member 2	1	327	6	8	0	0	0	8	0	6	0	0	0	7	-	-	-	-	-	-	-	-	-	-	-	-	-	-	-	-	-	-	-	-	-	-	-	-	-	-	-	-	-	-	-	-	-
	sp|Q15654|TRIP6_HUMAN	Thyroid receptor-interacting protein 6	1	476	0	0	0	0	0	0	0	0	9	6	8	8	-	-	-	-	-	-	-	-	-	-	-	-	-	-	-	-	-	-	-	-	-	-	-	-	-	-	-	-	-	-	-	-	-
	sp|Q15836|VAMP3_HUMAN	Vesicle-associated membrane protein 3	1	100	0	10	0	0	8	0	0	7	0	0	0	0	-	-	-	-	-	-	-	-	-	-	-	-	-	-	-	-	-	-	-	-	-	-	-	-	-	-	-	-	-	-	-	-	-
	sp|Q15907|RB11B_HUMAN	Ras-related protein Rab-11B	2	218	0	0	0	0	8	17	0	0	0	8	0	0	-	-	-	-	-	-	-	-	-	-	-	-	-	-	-	-	-	-	-	-	-	-	-	-	-	-	-	-	-	-	-	-	-
	sp|Q16539|MK14_HUMAN	Mitogen-activated protein kinase 14	1	360	0	0	6	0	6	7	6	0	0	0	0	0	-	-	-	-	-	-	-	-	-	-	-	-	-	-	-	-	-	-	-	-	-	-	-	-	-	-	-	-	-	-	-	-	-
	sp|Q16563|SYPL1_HUMAN	Synaptophysin-like protein 1	1	259	0	0	0	0	9	0	0	0	0	0	0	0	-	-	-	-	-	-	-	-	-	-	-	-	-	-	-	-	-	-	-	-	-	-	-	-	-	-	-	-	-	-	-	-	-
	sp|Q16630|CPSF6_HUMAN	Cleavage and polyadenylation specificity factor subunit 6	1	551	0	0	0	0	8	0	0	0	0	0	0	0	-	-	-	-	-	-	-	-	-	-	-	-	-	-	-	-	-	-	-	-	-	-	-	-	-	-	-	-	-	-	-	-	-
	sp|Q16637|SMN_HUMAN	Survival motor neuron protein	1	294	0	0	0	0	0	6	0	0	0	0	0	0	-	-	-	-	-	-	-	-	-	-	-	-	-	-	-	-	-	-	-	-	-	-	-	-	-	-	-	-	-	-	-	-	-
	sp|Q16644|MAPK3_HUMAN	MAP kinase-activated protein kinase 3	1	382	0	0	7	0	0	0	0	0	0	0	0	0	-	-	-	-	-	-	-	-	-	-	-	-	-	-	-	-	-	-	-	-	-	-	-	-	-	-	-	-	-	-	-	-	-
	sp|Q16666|IF16_HUMAN	Gamma-interferon-inducible protein 16	2	785	8	0	6	0	8	0	0	0	0	0	0	0	-	-	-	-	-	-	-	-	-	-	-	-	-	-	-	-	-	-	-	-	-	-	-	-	-	-	-	-	-	-	-	-	-
	sp|Q16740|CLPP_HUMAN	ATP-dependent Clp protease proteolytic subunit, mitochondrial	1	277	0	0	0	0	0	0	0	0	0	0	0	7	-	-	-	-	-	-	-	-	-	-	-	-	-	-	-	-	-	-	-	-	-	-	-	-	-	-	-	-	-	-	-	-	-
	sp|Q16795|NDUA9_HUMAN	NADH dehydrogenase [ubiquinone] 1 alpha subcomplex subunit 9, mitochondrial	1	377	0	0	8	0	0	0	0	0	0	0	0	7	-	-	-	-	-	-	-	-	-	-	-	-	-	-	-	-	-	-	-	-	-	-	-	-	-	-	-	-	-	-	-	-	-
	sp|Q16822|PCKGM_HUMAN	Phosphoenolpyruvate carboxykinase [GTP], mitochondrial	2	640	9	0	0	13	14	20	16	16	0	0	0	0	-	-	-	-	-	-	-	-	-	-	-	-	-	-	-	-	-	-	-	-	-	-	-	-	-	-	-	-	-	-	-	-	-
	sp|Q16836|HCDH_HUMAN	Hydroxyacyl-coenzyme A dehydrogenase, mitochondrial	1	314	0	0	12	0	10	0	13	13	0	0	0	0	-	-	-	-	-	-	-	-	-	-	-	-	-	-	-	-	-	-	-	-	-	-	-	-	-	-	-	-	-	-	-	-	-
	sp|Q16851|UGPA_HUMAN	UTP--glucose-1-phosphate uridylyltransferase	1	508	0	0	0	0	0	0	35	0	9	8	16	9	-	-	-	-	-	-	-	-	-	-	-	-	-	-	-	-	-	-	-	-	-	-	-	-	-	-	-	-	-	-	-	-	-
	sp|Q32P28|P3H1_HUMAN	Prolyl 3-hydroxylase 1	1	736	9	0	0	0	7	0	9	0	0	0	0	0	-	-	-	-	-	-	-	-	-	-	-	-	-	-	-	-	-	-	-	-	-	-	-	-	-	-	-	-	-	-	-	-	-
	sp|Q3LXA3|TKFC_HUMAN	Triokinase/FMN cyclase	1	575	0	0	0	0	7	0	0	0	0	0	0	0	-	-	-	-	-	-	-	-	-	-	-	-	-	-	-	-	-	-	-	-	-	-	-	-	-	-	-	-	-	-	-	-	-
	sp|Q3ZAQ7|VMA21_HUMAN	Vacuolar ATPase assembly integral membrane protein VMA21	1	101	0	0	0	7	0	0	7	8	0	0	0	0	-	-	-	-	-	-	-	-	-	-	-	-	-	-	-	-	-	-	-	-	-	-	-	-	-	-	-	-	-	-	-	-	-
	sp|Q49A26|GLYR1_HUMAN	Putative oxidoreductase GLYR1	1	553	6	0	0	0	0	0	0	0	0	0	0	0	-	-	-	-	-	-	-	-	-	-	-	-	-	-	-	-	-	-	-	-	-	-	-	-	-	-	-	-	-	-	-	-	-
	sp|Q4W5P6|TM155_HUMAN	Protein TMEM155	1	130	0	6	0	6	0	0	0	8	0	0	0	0	-	-	-	-	-	-	-	-	-	-	-	-	-	-	-	-	-	-	-	-	-	-	-	-	-	-	-	-	-	-	-	-	-
	sp|Q53H82|LACB2_HUMAN	Endoribonuclease LACTB2	1	288	0	0	0	0	0	9	0	0	6	0	7	0	-	-	-	-	-	-	-	-	-	-	-	-	-	-	-	-	-	-	-	-	-	-	-	-	-	-	-	-	-	-	-	-	-
	sp|Q5BJF2|SGMR2_HUMAN	Sigma intracellular receptor 2	1	176	0	0	0	0	0	0	7	8	0	0	0	0	-	-	-	-	-	-	-	-	-	-	-	-	-	-	-	-	-	-	-	-	-	-	-	-	-	-	-	-	-	-	-	-	-
	sp|Q5JNZ5|RS26L_HUMAN	Putative 40S ribosomal protein S26-like 1	2	115	0	0	0	15	9	0	8	9	0	0	0	0	-	-	-	-	-	-	-	-	-	-	-	-	-	-	-	-	-	-	-	-	-	-	-	-	-	-	-	-	-	-	-	-	-
	sp|Q5JSL3|DOC11_HUMAN	Dedicator of cytokinesis protein 11	1	2073	0	0	0	0	0	0	0	0	0	0	0	9	-	-	-	-	-	-	-	-	-	-	-	-	-	-	-	-	-	-	-	-	-	-	-	-	-	-	-	-	-	-	-	-	-
	sp|Q5JTV8|TOIP1_HUMAN	Torsin-1A-interacting protein 1	1	583	0	0	7	0	0	0	9	8	0	0	0	0	-	-	-	-	-	-	-	-	-	-	-	-	-	-	-	-	-	-	-	-	-	-	-	-	-	-	-	-	-	-	-	-	-
	sp|Q5JWF2|GNAS1_HUMAN	Guanine nucleotide-binding protein G(s) subunit alpha isoforms XLas	1	1037	0	0	0	9	0	0	0	0	0	0	0	0	-	-	-	-	-	-	-	-	-	-	-	-	-	-	-	-	-	-	-	-	-	-	-	-	-	-	-	-	-	-	-	-	-
	sp|Q5JXB2|UE2NL_HUMAN	Putative ubiquitin-conjugating enzyme E2 N-like	2	153	0	0	0	0	0	0	0	0	0	0	10	0	-	-	-	-	-	-	-	-	-	-	-	-	-	-	-	-	-	-	-	-	-	-	-	-	-	-	-	-	-	-	-	-	-
	sp|Q5RI15|COX20_HUMAN	Cytochrome c oxidase assembly protein COX20, mitochondrial	1	118	0	0	0	0	11	10	0	10	0	0	0	9	-	-	-	-	-	-	-	-	-	-	-	-	-	-	-	-	-	-	-	-	-	-	-	-	-	-	-	-	-	-	-	-	-
	sp|Q5RKV6|EXOS6_HUMAN	Exosome complex component MTR3	1	272	0	6	9	0	0	0	8	6	0	0	0	0	-	-	-	-	-	-	-	-	-	-	-	-	-	-	-	-	-	-	-	-	-	-	-	-	-	-	-	-	-	-	-	-	-
	sp|Q5T4S7|UBR4_HUMAN	E3 ubiquitin-protein ligase UBR4	1	5183	0	0	5	0	0	0	0	0	0	0	0	0	-	-	-	-	-	-	-	-	-	-	-	-	-	-	-	-	-	-	-	-	-	-	-	-	-	-	-	-	-	-	-	-	-
	sp|Q5VVW2|GARL3_HUMAN	GTPase-activating Rap/Ran-GAP domain-like protein 3	1	1013	0	0	0	8	0	0	0	0	0	0	0	0	-	-	-	-	-	-	-	-	-	-	-	-	-	-	-	-	-	-	-	-	-	-	-	-	-	-	-	-	-	-	-	-	-
	sp|Q5W0V3|F16B1_HUMAN	Protein FAM160B1	1	765	6	6	0	0	0	0	0	0	0	0	0	0	-	-	-	-	-	-	-	-	-	-	-	-	-	-	-	-	-	-	-	-	-	-	-	-	-	-	-	-	-	-	-	-	-
	sp|Q66LE6|2ABD_HUMAN	Serine/threonine-protein phosphatase 2A 55 kDa regulatory subunit B delta isoform	2	453	0	0	0	0	0	0	10	13	0	0	0	0	-	-	-	-	-	-	-	-	-	-	-	-	-	-	-	-	-	-	-	-	-	-	-	-	-	-	-	-	-	-	-	-	-
	sp|Q6P1A2|MBOA5_HUMAN	Lysophospholipid acyltransferase 5	1	487	0	0	0	0	7	0	0	0	0	0	0	0	-	-	-	-	-	-	-	-	-	-	-	-	-	-	-	-	-	-	-	-	-	-	-	-	-	-	-	-	-	-	-	-	-
	sp|Q6P1J9|CDC73_HUMAN	Parafibromin	1	531	0	0	0	0	0	0	0	0	0	0	9	0	-	-	-	-	-	-	-	-	-	-	-	-	-	-	-	-	-	-	-	-	-	-	-	-	-	-	-	-	-	-	-	-	-
	sp|Q6P1M0|S27A4_HUMAN	Long-chain fatty acid transport protein 4	1	643	0	0	0	0	0	0	0	0	0	7	0	0	-	-	-	-	-	-	-	-	-	-	-	-	-	-	-	-	-	-	-	-	-	-	-	-	-	-	-	-	-	-	-	-	-
	sp|Q6PIU2|NCEH1_HUMAN	Neutral cholesterol ester hydrolase 1	1	408	0	0	9	0	0	0	0	0	8	8	0	0	-	-	-	-	-	-	-	-	-	-	-	-	-	-	-	-	-	-	-	-	-	-	-	-	-	-	-	-	-	-	-	-	-
	sp|Q6PKG0|LARP1_HUMAN	La-related protein 1	2	1096	0	0	0	7	22	8	15	14	0	0	0	0	-	-	-	-	-	-	-	-	-	-	-	-	-	-	-	-	-	-	-	-	-	-	-	-	-	-	-	-	-	-	-	-	-
	sp|Q6Q4G3|AMPQ_HUMAN	Aminopeptidase Q	1	990	0	0	9	0	0	0	0	0	0	0	0	0	-	-	-	-	-	-	-	-	-	-	-	-	-	-	-	-	-	-	-	-	-	-	-	-	-	-	-	-	-	-	-	-	-
	sp|Q6UB35|C1TM_HUMAN	Monofunctional C1-tetrahydrofolate synthase, mitochondrial	1	978	0	0	7	0	0	5	0	0	0	0	0	0	-	-	-	-	-	-	-	-	-	-	-	-	-	-	-	-	-	-	-	-	-	-	-	-	-	-	-	-	-	-	-	-	-
	sp|Q6UVK1|CSPG4_HUMAN	Chondroitin sulfate proteoglycan 4	1	2322	0	0	0	0	0	0	0	0	6	0	12	22	-	-	-	-	-	-	-	-	-	-	-	-	-	-	-	-	-	-	-	-	-	-	-	-	-	-	-	-	-	-	-	-	-
	sp|Q6XQN6|PNCB_HUMAN	Nicotinate phosphoribosyltransferase	1	538	0	0	13	0	0	0	0	0	9	0	0	0	-	-	-	-	-	-	-	-	-	-	-	-	-	-	-	-	-	-	-	-	-	-	-	-	-	-	-	-	-	-	-	-	-
	sp|Q6YHK3|CD109_HUMAN	CD109 antigen	1	1445	0	0	0	9	0	0	6	0	0	0	0	5	-	-	-	-	-	-	-	-	-	-	-	-	-	-	-	-	-	-	-	-	-	-	-	-	-	-	-	-	-	-	-	-	-
	sp|Q6YN16|HSDL2_HUMAN	Hydroxysteroid dehydrogenase-like protein 2	1	418	0	0	0	0	0	10	9	0	0	0	0	0	-	-	-	-	-	-	-	-	-	-	-	-	-	-	-	-	-	-	-	-	-	-	-	-	-	-	-	-	-	-	-	-	-
	sp|Q6ZT12|UBR3_HUMAN	E3 ubiquitin-protein ligase UBR3	1	1888	0	7	0	0	0	0	0	0	0	0	0	0	-	-	-	-	-	-	-	-	-	-	-	-	-	-	-	-	-	-	-	-	-	-	-	-	-	-	-	-	-	-	-	-	-
	sp|Q70UQ0|IKIP_HUMAN	Inhibitor of nuclear factor kappa-B kinase-interacting protein	1	350	0	0	0	0	0	0	0	0	0	0	13	11	-	-	-	-	-	-	-	-	-	-	-	-	-	-	-	-	-	-	-	-	-	-	-	-	-	-	-	-	-	-	-	-	-
	sp|Q71RC2|LARP4_HUMAN	La-related protein 4	1	724	0	0	5	0	0	0	0	0	0	0	0	0	-	-	-	-	-	-	-	-	-	-	-	-	-	-	-	-	-	-	-	-	-	-	-	-	-	-	-	-	-	-	-	-	-
	sp|Q71UM5|RS27L_HUMAN	40S ribosomal protein S27-like	2	84	6	10	10	14	11	9	9	10	0	0	0	0	-	-	-	-	-	-	-	-	-	-	-	-	-	-	-	-	-	-	-	-	-	-	-	-	-	-	-	-	-	-	-	-	-
	sp|Q7L014|DDX46_HUMAN	Probable ATP-dependent RNA helicase DDX46	1	1031	0	0	0	0	0	0	0	0	14	27	48	13	-	-	-	-	-	-	-	-	-	-	-	-	-	-	-	-	-	-	-	-	-	-	-	-	-	-	-	-	-	-	-	-	-
	sp|Q7Z2K6|ERMP1_HUMAN	Endoplasmic reticulum metallopeptidase 1	1	904	0	0	0	0	0	0	0	6	0	0	0	0	-	-	-	-	-	-	-	-	-	-	-	-	-	-	-	-	-	-	-	-	-	-	-	-	-	-	-	-	-	-	-	-	-
	sp|Q7Z3B4|NUP54_HUMAN	Nucleoporin p54	1	507	0	0	0	0	0	0	0	6	0	0	0	0	-	-	-	-	-	-	-	-	-	-	-	-	-	-	-	-	-	-	-	-	-	-	-	-	-	-	-	-	-	-	-	-	-
	sp|Q86SP6|GP149_HUMAN	Probable G-protein coupled receptor 149	1	731	7	0	7	0	7	0	0	0	0	0	0	0	-	-	-	-	-	-	-	-	-	-	-	-	-	-	-	-	-	-	-	-	-	-	-	-	-	-	-	-	-	-	-	-	-
	sp|Q86SX6|GLRX5_HUMAN	Glutaredoxin-related protein 5, mitochondrial	1	157	0	0	0	0	0	0	0	0	7	7	0	0	-	-	-	-	-	-	-	-	-	-	-	-	-	-	-	-	-	-	-	-	-	-	-	-	-	-	-	-	-	-	-	-	-
	sp|Q86TJ5|ZN554_HUMAN	Zinc finger protein 554	1	538	0	0	0	0	8	0	0	0	0	0	0	0	-	-	-	-	-	-	-	-	-	-	-	-	-	-	-	-	-	-	-	-	-	-	-	-	-	-	-	-	-	-	-	-	-
	sp|Q86U38|NOP9_HUMAN	Nucleolar protein 9	1	636	0	0	0	0	0	6	8	6	0	0	0	0	-	-	-	-	-	-	-	-	-	-	-	-	-	-	-	-	-	-	-	-	-	-	-	-	-	-	-	-	-	-	-	-	-
	sp|Q86U42|PABP2_HUMAN	Polyadenylate-binding protein 2	1	306	20	21	26	0	22	25	24	25	0	0	0	0	-	-	-	-	-	-	-	-	-	-	-	-	-	-	-	-	-	-	-	-	-	-	-	-	-	-	-	-	-	-	-	-	-
	sp|Q86U90|YRDC_HUMAN	YrdC domain-containing protein, mitochondrial	1	279	0	0	7	0	0	0	0	0	0	0	0	0	-	-	-	-	-	-	-	-	-	-	-	-	-	-	-	-	-	-	-	-	-	-	-	-	-	-	-	-	-	-	-	-	-
	sp|Q86UE4|LYRIC_HUMAN	Protein LYRIC	1	582	11	11	9	0	13	0	0	0	0	0	0	0	-	-	-	-	-	-	-	-	-	-	-	-	-	-	-	-	-	-	-	-	-	-	-	-	-	-	-	-	-	-	-	-	-
	sp|Q86UP2|KTN1_HUMAN	Kinectin	1	1357	0	0	0	0	0	0	0	8	19	10	7	10	-	-	-	-	-	-	-	-	-	-	-	-	-	-	-	-	-	-	-	-	-	-	-	-	-	-	-	-	-	-	-	-	-
	sp|Q86V81|THOC4_HUMAN	THO complex subunit 4	1	257	0	0	0	0	0	17	0	0	0	0	0	18	-	-	-	-	-	-	-	-	-	-	-	-	-	-	-	-	-	-	-	-	-	-	-	-	-	-	-	-	-	-	-	-	-
	sp|Q86X55|CARM1_HUMAN	Histone-arginine methyltransferase CARM1	1	608	0	0	0	0	0	0	7	0	0	0	0	0	-	-	-	-	-	-	-	-	-	-	-	-	-	-	-	-	-	-	-	-	-	-	-	-	-	-	-	-	-	-	-	-	-
	sp|Q8IY67|RAVR1_HUMAN	Ribonucleoprotein PTB-binding 1	1	606	0	0	0	0	0	0	0	0	0	0	6	0	-	-	-	-	-	-	-	-	-	-	-	-	-	-	-	-	-	-	-	-	-	-	-	-	-	-	-	-	-	-	-	-	-
	sp|Q8IY81|SPB1_HUMAN	pre-rRNA 2'-O-ribose RNA methyltransferase FTSJ3	1	847	0	0	0	0	0	0	8	0	0	0	0	0	-	-	-	-	-	-	-	-	-	-	-	-	-	-	-	-	-	-	-	-	-	-	-	-	-	-	-	-	-	-	-	-	-
	sp|Q8IZ83|A16A1_HUMAN	Aldehyde dehydrogenase family 16 member A1	1	802	7	0	0	0	0	0	0	0	0	0	0	0	-	-	-	-	-	-	-	-	-	-	-	-	-	-	-	-	-	-	-	-	-	-	-	-	-	-	-	-	-	-	-	-	-
	sp|Q8N1F7|NUP93_HUMAN	Nuclear pore complex protein Nup93	1	819	0	0	0	0	0	0	0	0	10	9	10	9	-	-	-	-	-	-	-	-	-	-	-	-	-	-	-	-	-	-	-	-	-	-	-	-	-	-	-	-	-	-	-	-	-
	sp|Q8N323|NXPE1_HUMAN	NXPE family member 1	1	547	0	0	0	0	0	0	0	0	0	8	0	0	-	-	-	-	-	-	-	-	-	-	-	-	-	-	-	-	-	-	-	-	-	-	-	-	-	-	-	-	-	-	-	-	-
	sp|Q8N3U4|STAG2_HUMAN	Cohesin subunit SA-2	1	1231	0	6	0	0	0	0	0	0	0	0	0	0	-	-	-	-	-	-	-	-	-	-	-	-	-	-	-	-	-	-	-	-	-	-	-	-	-	-	-	-	-	-	-	-	-
	sp|Q8N684|CPSF7_HUMAN	Cleavage and polyadenylation specificity factor subunit 7	1	471	0	0	0	0	0	0	7	0	0	0	0	0	-	-	-	-	-	-	-	-	-	-	-	-	-	-	-	-	-	-	-	-	-	-	-	-	-	-	-	-	-	-	-	-	-
	sp|Q8N7C4|TM217_HUMAN	Transmembrane protein 217	1	229	0	7	0	0	0	0	0	0	0	0	0	0	-	-	-	-	-	-	-	-	-	-	-	-	-	-	-	-	-	-	-	-	-	-	-	-	-	-	-	-	-	-	-	-	-
	sp|Q8N8Z8|ZN441_HUMAN	Zinc finger protein 441	1	693	7	0	0	0	0	0	0	0	0	0	0	0	-	-	-	-	-	-	-	-	-	-	-	-	-	-	-	-	-	-	-	-	-	-	-	-	-	-	-	-	-	-	-	-	-
	sp|Q8NBJ7|SUMF2_HUMAN	Inactive C-alpha-formylglycine-generating enzyme 2	1	301	0	0	0	0	0	0	0	7	0	0	0	0	-	-	-	-	-	-	-	-	-	-	-	-	-	-	-	-	-	-	-	-	-	-	-	-	-	-	-	-	-	-	-	-	-
	sp|Q8NBS9|TXND5_HUMAN	Thioredoxin domain-containing protein 5	1	432	11	9	11	12	11	11	7	10	0	0	0	0	-	-	-	-	-	-	-	-	-	-	-	-	-	-	-	-	-	-	-	-	-	-	-	-	-	-	-	-	-	-	-	-	-
	sp|Q8NCA5|FA98A_HUMAN	Protein FAM98A	1	519	0	0	0	8	7	9	6	8	0	0	0	0	-	-	-	-	-	-	-	-	-	-	-	-	-	-	-	-	-	-	-	-	-	-	-	-	-	-	-	-	-	-	-	-	-
	sp|Q8NCE2|MTMRE_HUMAN	Myotubularin-related protein 14	1	650	0	0	0	0	0	0	0	0	0	0	0	7	-	-	-	-	-	-	-	-	-	-	-	-	-	-	-	-	-	-	-	-	-	-	-	-	-	-	-	-	-	-	-	-	-
	sp|Q8NE86|MCU_HUMAN	Calcium uniporter protein, mitochondrial	1	351	0	0	0	0	0	0	7	0	0	0	0	0	-	-	-	-	-	-	-	-	-	-	-	-	-	-	-	-	-	-	-	-	-	-	-	-	-	-	-	-	-	-	-	-	-
	sp|Q8NI27|THOC2_HUMAN	THO complex subunit 2	1	1593	0	0	0	0	5	7	0	0	0	0	0	0	-	-	-	-	-	-	-	-	-	-	-	-	-	-	-	-	-	-	-	-	-	-	-	-	-	-	-	-	-	-	-	-	-
	sp|Q8NI36|WDR36_HUMAN	WD repeat-containing protein 36	1	951	0	0	0	0	6	0	0	0	0	0	0	0	-	-	-	-	-	-	-	-	-	-	-	-	-	-	-	-	-	-	-	-	-	-	-	-	-	-	-	-	-	-	-	-	-
	sp|Q8TBC4|UBA3_HUMAN	NEDD8-activating enzyme E1 catalytic subunit	1	463	0	0	0	7	12	0	0	6	0	0	0	0	-	-	-	-	-	-	-	-	-	-	-	-	-	-	-	-	-	-	-	-	-	-	-	-	-	-	-	-	-	-	-	-	-
	sp|Q8TC07|TBC15_HUMAN	TBC1 domain family member 15	1	691	0	5	0	0	0	0	0	6	0	0	0	0	-	-	-	-	-	-	-	-	-	-	-	-	-	-	-	-	-	-	-	-	-	-	-	-	-	-	-	-	-	-	-	-	-
	sp|Q8TDD1|DDX54_HUMAN	ATP-dependent RNA helicase DDX54	1	881	0	0	0	0	0	0	0	0	0	0	7	0	-	-	-	-	-	-	-	-	-	-	-	-	-	-	-	-	-	-	-	-	-	-	-	-	-	-	-	-	-	-	-	-	-
	sp|Q8TDV5|GP119_HUMAN	Glucose-dependent insulinotropic receptor	1	335	0	0	0	0	0	0	9	0	0	9	0	0	-	-	-	-	-	-	-	-	-	-	-	-	-	-	-	-	-	-	-	-	-	-	-	-	-	-	-	-	-	-	-	-	-
	sp|Q8TED0|UTP15_HUMAN	U3 small nucleolar RNA-associated protein 15 homolog	1	518	0	0	0	0	0	8	0	9	7	0	0	0	-	-	-	-	-	-	-	-	-	-	-	-	-	-	-	-	-	-	-	-	-	-	-	-	-	-	-	-	-	-	-	-	-
	sp|Q8TEM1|PO210_HUMAN	Nuclear pore membrane glycoprotein 210	1	1887	0	0	0	0	12	0	0	9	0	0	0	0	-	-	-	-	-	-	-	-	-	-	-	-	-	-	-	-	-	-	-	-	-	-	-	-	-	-	-	-	-	-	-	-	-
	sp|Q8TEX9|IPO4_HUMAN	Importin-4	1	1081	0	0	0	0	0	0	0	0	0	0	6	18	-	-	-	-	-	-	-	-	-	-	-	-	-	-	-	-	-	-	-	-	-	-	-	-	-	-	-	-	-	-	-	-	-
	sp|Q8WTT2|NOC3L_HUMAN	Nucleolar complex protein 3 homolog	1	800	0	0	0	0	0	0	0	0	9	12	10	0	-	-	-	-	-	-	-	-	-	-	-	-	-	-	-	-	-	-	-	-	-	-	-	-	-	-	-	-	-	-	-	-	-
	sp|Q8WUA2|PPIL4_HUMAN	Peptidyl-prolyl cis-trans isomerase-like 4	1	492	0	0	0	0	0	0	0	8	0	0	0	0	-	-	-	-	-	-	-	-	-	-	-	-	-	-	-	-	-	-	-	-	-	-	-	-	-	-	-	-	-	-	-	-	-
	sp|Q8WUM0|NU133_HUMAN	Nuclear pore complex protein Nup133	1	1156	0	0	0	0	0	0	0	0	0	0	0	8	-	-	-	-	-	-	-	-	-	-	-	-	-	-	-	-	-	-	-	-	-	-	-	-	-	-	-	-	-	-	-	-	-
	sp|Q8WUY1|THEM6_HUMAN	Protein THEM6	1	208	0	0	0	0	0	13	7	0	0	0	0	0	-	-	-	-	-	-	-	-	-	-	-	-	-	-	-	-	-	-	-	-	-	-	-	-	-	-	-	-	-	-	-	-	-
	sp|Q8WZ42|TITIN_HUMAN	Titin	1	34350	0	0	0	25	0	0	17	0	35	0	0	0	-	-	-	-	-	-	-	-	-	-	-	-	-	-	-	-	-	-	-	-	-	-	-	-	-	-	-	-	-	-	-	-	-
	sp|Q92643|GPI8_HUMAN	GPI-anchor transamidase	1	395	9	7	23	11	25	31	26	16	0	0	0	0	-	-	-	-	-	-	-	-	-	-	-	-	-	-	-	-	-	-	-	-	-	-	-	-	-	-	-	-	-	-	-	-	-
	sp|Q92878|RAD50_HUMAN	DNA repair protein RAD50	1	1312	0	0	0	0	0	0	0	0	10	16	0	9	-	-	-	-	-	-	-	-	-	-	-	-	-	-	-	-	-	-	-	-	-	-	-	-	-	-	-	-	-	-	-	-	-
	sp|Q92900|RENT1_HUMAN	Regulator of nonsense transcripts 1	1	1129	16	22	17	0	25	0	20	23	0	0	0	0	-	-	-	-	-	-	-	-	-	-	-	-	-	-	-	-	-	-	-	-	-	-	-	-	-	-	-	-	-	-	-	-	-
	sp|Q92979|NEP1_HUMAN	Ribosomal RNA small subunit methyltransferase NEP1	1	244	0	0	0	0	0	0	7	8	6	13	6	9	-	-	-	-	-	-	-	-	-	-	-	-	-	-	-	-	-	-	-	-	-	-	-	-	-	-	-	-	-	-	-	-	-
	sp|Q93008|USP9X_HUMAN	Probable ubiquitin carboxyl-terminal hydrolase FAF-X	1	2570	0	0	0	0	0	0	0	0	0	5	0	0	-	-	-	-	-	-	-	-	-	-	-	-	-	-	-	-	-	-	-	-	-	-	-	-	-	-	-	-	-	-	-	-	-
	sp|Q93009|UBP7_HUMAN	Ubiquitin carboxyl-terminal hydrolase 7	1	1102	0	0	0	0	0	0	0	0	0	0	7	0	-	-	-	-	-	-	-	-	-	-	-	-	-	-	-	-	-	-	-	-	-	-	-	-	-	-	-	-	-	-	-	-	-
	sp|Q93052|LPP_HUMAN	Lipoma-preferred partner	1	612	11	0	0	0	8	10	0	0	0	0	0	0	-	-	-	-	-	-	-	-	-	-	-	-	-	-	-	-	-	-	-	-	-	-	-	-	-	-	-	-	-	-	-	-	-
	sp|Q93096|TP4A1_HUMAN	Protein tyrosine phosphatase type IVA 1	2	173	0	0	0	0	0	9	10	11	8	11	9	11	-	-	-	-	-	-	-	-	-	-	-	-	-	-	-	-	-	-	-	-	-	-	-	-	-	-	-	-	-	-	-	-	-
	sp|Q969Q0|RL36L_HUMAN	60S ribosomal protein L36a-like	2	106	0	6	0	0	7	19	0	0	0	0	0	0	-	-	-	-	-	-	-	-	-	-	-	-	-	-	-	-	-	-	-	-	-	-	-	-	-	-	-	-	-	-	-	-	-
	sp|Q969V3|NCLN_HUMAN	Nicalin	1	563	0	0	0	0	0	0	0	0	0	0	0	9	-	-	-	-	-	-	-	-	-	-	-	-	-	-	-	-	-	-	-	-	-	-	-	-	-	-	-	-	-	-	-	-	-
	sp|Q969X6|UTP4_HUMAN	U3 small nucleolar RNA-associated protein 4 homolog	1	686	0	0	0	0	0	0	7	7	0	0	0	0	-	-	-	-	-	-	-	-	-	-	-	-	-	-	-	-	-	-	-	-	-	-	-	-	-	-	-	-	-	-	-	-	-
	sp|Q96AB3|ISOC2_HUMAN	Isochorismatase domain-containing protein 2	1	205	0	0	0	0	6	0	6	0	0	0	0	0	-	-	-	-	-	-	-	-	-	-	-	-	-	-	-	-	-	-	-	-	-	-	-	-	-	-	-	-	-	-	-	-	-
	sp|Q96C19|EFHD2_HUMAN	EF-hand domain-containing protein D2	2	240	0	0	0	0	0	0	0	0	15	16	21	20	-	-	-	-	-	-	-	-	-	-	-	-	-	-	-	-	-	-	-	-	-	-	-	-	-	-	-	-	-	-	-	-	-
	sp|Q96C90|PP14B_HUMAN	Protein phosphatase 1 regulatory subunit 14B	1	147	29	0	0	0	0	0	0	0	0	0	0	0	-	-	-	-	-	-	-	-	-	-	-	-	-	-	-	-	-	-	-	-	-	-	-	-	-	-	-	-	-	-	-	-	-
	sp|Q96CN7|ISOC1_HUMAN	Isochorismatase domain-containing protein 1	1	298	0	0	8	0	8	11	0	9	0	0	0	0	-	-	-	-	-	-	-	-	-	-	-	-	-	-	-	-	-	-	-	-	-	-	-	-	-	-	-	-	-	-	-	-	-
	sp|Q96CS3|FAF2_HUMAN	FAS-associated factor 2	1	445	0	0	0	0	0	0	7	0	0	0	0	0	-	-	-	-	-	-	-	-	-	-	-	-	-	-	-	-	-	-	-	-	-	-	-	-	-	-	-	-	-	-	-	-	-
	sp|Q96DG6|CMBL_HUMAN	Carboxymethylenebutenolidase homolog	1	245	0	0	0	0	0	14	0	16	21	20	22	20	-	-	-	-	-	-	-	-	-	-	-	-	-	-	-	-	-	-	-	-	-	-	-	-	-	-	-	-	-	-	-	-	-
	sp|Q96DI7|SNR40_HUMAN	U5 small nuclear ribonucleoprotein 40 kDa protein	1	357	0	0	0	6	0	0	0	0	0	0	0	0	-	-	-	-	-	-	-	-	-	-	-	-	-	-	-	-	-	-	-	-	-	-	-	-	-	-	-	-	-	-	-	-	-
	sp|Q96EE3|SEH1_HUMAN	Nucleoporin SEH1	1	360	14	12	12	0	14	7	13	7	0	0	0	0	-	-	-	-	-	-	-	-	-	-	-	-	-	-	-	-	-	-	-	-	-	-	-	-	-	-	-	-	-	-	-	-	-
	sp|Q96EK6|GNA1_HUMAN	Glucosamine 6-phosphate N-acetyltransferase	1	184	8	0	0	0	9	0	0	0	0	0	0	0	-	-	-	-	-	-	-	-	-	-	-	-	-	-	-	-	-	-	-	-	-	-	-	-	-	-	-	-	-	-	-	-	-
	sp|Q96GQ7|DDX27_HUMAN	Probable ATP-dependent RNA helicase DDX27	1	796	9	0	6	0	9	15	10	8	0	0	0	0	-	-	-	-	-	-	-	-	-	-	-	-	-	-	-	-	-	-	-	-	-	-	-	-	-	-	-	-	-	-	-	-	-
	sp|Q96GX9|MTNB_HUMAN	Methylthioribulose-1-phosphate dehydratase	1	242	0	0	0	0	0	0	0	0	0	9	0	0	-	-	-	-	-	-	-	-	-	-	-	-	-	-	-	-	-	-	-	-	-	-	-	-	-	-	-	-	-	-	-	-	-
	sp|Q96HY6|DDRGK_HUMAN	DDRGK domain-containing protein 1	1	314	0	0	7	0	9	0	6	7	0	0	0	0	-	-	-	-	-	-	-	-	-	-	-	-	-	-	-	-	-	-	-	-	-	-	-	-	-	-	-	-	-	-	-	-	-
	sp|Q96I24|FUBP3_HUMAN	Far upstream element-binding protein 3	1	572	0	0	0	0	0	0	0	0	13	0	7	13	-	-	-	-	-	-	-	-	-	-	-	-	-	-	-	-	-	-	-	-	-	-	-	-	-	-	-	-	-	-	-	-	-
	sp|Q96I99|SUCB2_HUMAN	Succinate--CoA ligase [GDP-forming] subunit beta, mitochondrial	1	432	0	0	10	0	0	8	0	0	0	0	0	0	-	-	-	-	-	-	-	-	-	-	-	-	-	-	-	-	-	-	-	-	-	-	-	-	-	-	-	-	-	-	-	-	-
	sp|Q96IR7|HPDL_HUMAN	4-hydroxyphenylpyruvate dioxygenase-like protein	1	371	0	0	7	0	16	8	9	14	0	0	0	0	-	-	-	-	-	-	-	-	-	-	-	-	-	-	-	-	-	-	-	-	-	-	-	-	-	-	-	-	-	-	-	-	-
	sp|Q96L15|NAR5_HUMAN	Ecto-ADP-ribosyltransferase 5	1	291	0	0	0	0	0	0	0	0	0	0	0	8	-	-	-	-	-	-	-	-	-	-	-	-	-	-	-	-	-	-	-	-	-	-	-	-	-	-	-	-	-	-	-	-	-
	sp|Q96N66|MBOA7_HUMAN	Lysophospholipid acyltransferase 7	1	472	18	6	14	7	14	8	15	14	0	0	0	0	-	-	-	-	-	-	-	-	-	-	-	-	-	-	-	-	-	-	-	-	-	-	-	-	-	-	-	-	-	-	-	-	-
	sp|Q96P16|RPR1A_HUMAN	Regulation of nuclear pre-mRNA domain-containing protein 1A	1	312	0	0	0	0	8	8	0	0	0	0	0	0	-	-	-	-	-	-	-	-	-	-	-	-	-	-	-	-	-	-	-	-	-	-	-	-	-	-	-	-	-	-	-	-	-
	sp|Q96PZ0|PUS7_HUMAN	Pseudouridylate synthase 7 homolog	1	661	7	0	0	0	7	7	6	0	0	0	0	0	-	-	-	-	-	-	-	-	-	-	-	-	-	-	-	-	-	-	-	-	-	-	-	-	-	-	-	-	-	-	-	-	-
	sp|Q96QD8|S38A2_HUMAN	Sodium-coupled neutral amino acid transporter 2	1	506	0	0	0	0	11	0	0	0	16	17	20	24	-	-	-	-	-	-	-	-	-	-	-	-	-	-	-	-	-	-	-	-	-	-	-	-	-	-	-	-	-	-	-	-	-
	sp|Q96R06|SPAG5_HUMAN	Sperm-associated antigen 5	1	1193	0	0	0	0	6	0	8	8	0	0	0	7	-	-	-	-	-	-	-	-	-	-	-	-	-	-	-	-	-	-	-	-	-	-	-	-	-	-	-	-	-	-	-	-	-
	sp|Q96RP9|EFGM_HUMAN	Elongation factor G, mitochondrial	1	751	0	0	0	0	0	0	0	0	0	7	0	6	-	-	-	-	-	-	-	-	-	-	-	-	-	-	-	-	-	-	-	-	-	-	-	-	-	-	-	-	-	-	-	-	-
	sp|Q99417|MYCBP_HUMAN	c-Myc-binding protein	1	103	0	0	6	0	0	0	0	7	0	0	0	0	-	-	-	-	-	-	-	-	-	-	-	-	-	-	-	-	-	-	-	-	-	-	-	-	-	-	-	-	-	-	-	-	-
	sp|Q99436|PSB7_HUMAN	Proteasome subunit beta type-7	1	277	0	0	0	0	0	7	0	0	0	8	0	0	-	-	-	-	-	-	-	-	-	-	-	-	-	-	-	-	-	-	-	-	-	-	-	-	-	-	-	-	-	-	-	-	-
	sp|Q99536|VAT1_HUMAN	Synaptic vesicle membrane protein VAT-1 homolog	1	393	0	0	9	9	11	0	0	0	0	0	17	20	-	-	-	-	-	-	-	-	-	-	-	-	-	-	-	-	-	-	-	-	-	-	-	-	-	-	-	-	-	-	-	-	-
	sp|Q99584|S10AD_HUMAN	Protein S100-A13	1	98	0	0	0	0	0	0	0	15	7	17	12	0	-	-	-	-	-	-	-	-	-	-	-	-	-	-	-	-	-	-	-	-	-	-	-	-	-	-	-	-	-	-	-	-	-
	sp|Q99798|ACON_HUMAN	Aconitate hydratase, mitochondrial	1	780	15	0	0	0	0	0	13	0	0	0	0	0	-	-	-	-	-	-	-	-	-	-	-	-	-	-	-	-	-	-	-	-	-	-	-	-	-	-	-	-	-	-	-	-	-
	sp|Q99848|EBP2_HUMAN	Probable rRNA-processing protein EBP2	1	306	0	0	0	0	8	9	0	0	8	0	0	0	-	-	-	-	-	-	-	-	-	-	-	-	-	-	-	-	-	-	-	-	-	-	-	-	-	-	-	-	-	-	-	-	-
	sp|Q9BPX5|ARP5L_HUMAN	Actin-related protein 2/3 complex subunit 5-like protein	1	153	0	0	0	0	0	0	0	7	0	0	0	0	-	-	-	-	-	-	-	-	-	-	-	-	-	-	-	-	-	-	-	-	-	-	-	-	-	-	-	-	-	-	-	-	-
	sp|Q9BQ67|GRWD1_HUMAN	Glutamate-rich WD repeat-containing protein 1	1	446	0	0	0	0	0	0	0	0	0	0	9	0	-	-	-	-	-	-	-	-	-	-	-	-	-	-	-	-	-	-	-	-	-	-	-	-	-	-	-	-	-	-	-	-	-
	sp|Q9BQ69|MACD1_HUMAN	ADP-ribose glycohydrolase MACROD1	1	325	7	0	6	0	8	5	8	8	0	0	0	0	-	-	-	-	-	-	-	-	-	-	-	-	-	-	-	-	-	-	-	-	-	-	-	-	-	-	-	-	-	-	-	-	-
	sp|Q9BR76|COR1B_HUMAN	Coronin-1B	1	489	0	0	0	0	0	0	0	0	0	0	0	6	-	-	-	-	-	-	-	-	-	-	-	-	-	-	-	-	-	-	-	-	-	-	-	-	-	-	-	-	-	-	-	-	-
	sp|Q9BRJ2|RM45_HUMAN	39S ribosomal protein L45, mitochondrial	1	306	0	0	0	0	0	0	0	0	8	6	0	6	-	-	-	-	-	-	-	-	-	-	-	-	-	-	-	-	-	-	-	-	-	-	-	-	-	-	-	-	-	-	-	-	-
	sp|Q9BS26|ERP44_HUMAN	Endoplasmic reticulum resident protein 44	1	406	0	0	11	9	0	0	9	9	0	0	0	0	-	-	-	-	-	-	-	-	-	-	-	-	-	-	-	-	-	-	-	-	-	-	-	-	-	-	-	-	-	-	-	-	-
	sp|Q9BT73|PSMG3_HUMAN	Proteasome assembly chaperone 3	1	122	0	0	0	0	0	0	0	0	0	0	0	6	-	-	-	-	-	-	-	-	-	-	-	-	-	-	-	-	-	-	-	-	-	-	-	-	-	-	-	-	-	-	-	-	-
	sp|Q9BTM9|URM1_HUMAN	Ubiquitin-related modifier 1	1	101	0	0	0	0	0	0	0	0	0	0	0	6	-	-	-	-	-	-	-	-	-	-	-	-	-	-	-	-	-	-	-	-	-	-	-	-	-	-	-	-	-	-	-	-	-
	sp|Q9BTV6|DPH7_HUMAN	Diphthine methyltransferase	2	452	0	0	0	0	0	0	0	5	0	0	0	0	-	-	-	-	-	-	-	-	-	-	-	-	-	-	-	-	-	-	-	-	-	-	-	-	-	-	-	-	-	-	-	-	-
	sp|Q9BUB7|TMM70_HUMAN	Transmembrane protein 70, mitochondrial	1	260	0	0	0	0	9	0	10	0	9	0	9	0	-	-	-	-	-	-	-	-	-	-	-	-	-	-	-	-	-	-	-	-	-	-	-	-	-	-	-	-	-	-	-	-	-
	sp|Q9BUP3|HTAI2_HUMAN	Oxidoreductase HTATIP2	1	242	0	0	0	0	0	0	0	0	0	0	0	9	-	-	-	-	-	-	-	-	-	-	-	-	-	-	-	-	-	-	-	-	-	-	-	-	-	-	-	-	-	-	-	-	-
	sp|Q9BUQ8|DDX23_HUMAN	Probable ATP-dependent RNA helicase DDX23	1	820	0	0	0	0	0	0	0	0	7	0	0	0	-	-	-	-	-	-	-	-	-	-	-	-	-	-	-	-	-	-	-	-	-	-	-	-	-	-	-	-	-	-	-	-	-
	sp|Q9BUR5|MIC26_HUMAN	MICOS complex subunit MIC26	1	198	0	0	0	0	0	7	0	0	0	0	0	0	-	-	-	-	-	-	-	-	-	-	-	-	-	-	-	-	-	-	-	-	-	-	-	-	-	-	-	-	-	-	-	-	-
	sp|Q9BV38|WDR18_HUMAN	WD repeat-containing protein 18	1	432	0	0	0	6	0	7	7	6	0	0	0	0	-	-	-	-	-	-	-	-	-	-	-	-	-	-	-	-	-	-	-	-	-	-	-	-	-	-	-	-	-	-	-	-	-
	sp|Q9BV57|MTND_HUMAN	1,2-dihydroxy-3-keto-5-methylthiopentene dioxygenase	1	179	0	0	0	0	0	0	0	0	9	6	20	22	-	-	-	-	-	-	-	-	-	-	-	-	-	-	-	-	-	-	-	-	-	-	-	-	-	-	-	-	-	-	-	-	-
	sp|Q9BV86|NTM1A_HUMAN	N-terminal Xaa-Pro-Lys N-methyltransferase 1	1	223	6	0	7	0	0	0	0	0	0	0	0	0	-	-	-	-	-	-	-	-	-	-	-	-	-	-	-	-	-	-	-	-	-	-	-	-	-	-	-	-	-	-	-	-	-
	sp|Q9BVK6|TMED9_HUMAN	Transmembrane emp24 domain-containing protein 9	1	235	0	0	0	0	8	0	0	0	16	31	14	12	-	-	-	-	-	-	-	-	-	-	-	-	-	-	-	-	-	-	-	-	-	-	-	-	-	-	-	-	-	-	-	-	-
	sp|Q9BWJ5|SF3B5_HUMAN	Splicing factor 3B subunit 5	1	86	0	0	0	0	0	0	0	8	0	0	0	0	-	-	-	-	-	-	-	-	-	-	-	-	-	-	-	-	-	-	-	-	-	-	-	-	-	-	-	-	-	-	-	-	-
	sp|Q9BWM7|SFXN3_HUMAN	Sideroflexin-3	1	321	0	0	6	0	0	9	7	6	0	0	0	0	-	-	-	-	-	-	-	-	-	-	-	-	-	-	-	-	-	-	-	-	-	-	-	-	-	-	-	-	-	-	-	-	-
	sp|Q9BX68|HINT2_HUMAN	Histidine triad nucleotide-binding protein 2, mitochondrial	1	163	0	0	0	9	0	0	0	0	11	10	0	11	-	-	-	-	-	-	-	-	-	-	-	-	-	-	-	-	-	-	-	-	-	-	-	-	-	-	-	-	-	-	-	-	-
	sp|Q9BXJ9|NAA15_HUMAN	N-alpha-acetyltransferase 15, NatA auxiliary subunit	1	866	0	0	0	0	0	0	6	0	0	0	0	0	-	-	-	-	-	-	-	-	-	-	-	-	-	-	-	-	-	-	-	-	-	-	-	-	-	-	-	-	-	-	-	-	-
	sp|Q9BXS5|AP1M1_HUMAN	AP-1 complex subunit mu-1	1	423	0	0	0	0	0	0	0	0	0	9	0	18	-	-	-	-	-	-	-	-	-	-	-	-	-	-	-	-	-	-	-	-	-	-	-	-	-	-	-	-	-	-	-	-	-
	sp|Q9BXV9|GON7_HUMAN	EKC/KEOPS complex subunit GON7	1	100	7	0	0	0	0	0	0	0	0	0	0	0	-	-	-	-	-	-	-	-	-	-	-	-	-	-	-	-	-	-	-	-	-	-	-	-	-	-	-	-	-	-	-	-	-
	sp|Q9BYG3|MK67I_HUMAN	MKI67 FHA domain-interacting nucleolar phosphoprotein	1	293	0	0	0	7	9	7	8	9	0	0	0	0	-	-	-	-	-	-	-	-	-	-	-	-	-	-	-	-	-	-	-	-	-	-	-	-	-	-	-	-	-	-	-	-	-
	sp|Q9BYT8|NEUL_HUMAN	Neurolysin, mitochondrial	1	704	9	6	0	0	8	7	0	0	0	0	0	0	-	-	-	-	-	-	-	-	-	-	-	-	-	-	-	-	-	-	-	-	-	-	-	-	-	-	-	-	-	-	-	-	-
	sp|Q9BZE4|NOG1_HUMAN	Nucleolar GTP-binding protein 1	1	634	8	8	16	0	16	0	9	16	0	0	0	0	-	-	-	-	-	-	-	-	-	-	-	-	-	-	-	-	-	-	-	-	-	-	-	-	-	-	-	-	-	-	-	-	-
	sp|Q9BZK7|TBL1R_HUMAN	F-box-like/WD repeat-containing protein TBL1XR1	1	514	0	0	0	0	0	0	0	0	0	0	0	7	-	-	-	-	-	-	-	-	-	-	-	-	-	-	-	-	-	-	-	-	-	-	-	-	-	-	-	-	-	-	-	-	-
	sp|Q9GZT3|SLIRP_HUMAN	SRA stem-loop-interacting RNA-binding protein, mitochondrial	1	109	0	0	0	0	0	0	0	0	14	11	9	13	-	-	-	-	-	-	-	-	-	-	-	-	-	-	-	-	-	-	-	-	-	-	-	-	-	-	-	-	-	-	-	-	-
	sp|Q9GZT8|NIF3L_HUMAN	NIF3-like protein 1	1	377	6	0	0	0	0	7	8	7	0	0	0	0	-	-	-	-	-	-	-	-	-	-	-	-	-	-	-	-	-	-	-	-	-	-	-	-	-	-	-	-	-	-	-	-	-
	sp|Q9H061|T126A_HUMAN	Transmembrane protein 126A	1	195	0	0	0	6	0	8	0	0	0	0	0	0	-	-	-	-	-	-	-	-	-	-	-	-	-	-	-	-	-	-	-	-	-	-	-	-	-	-	-	-	-	-	-	-	-
	sp|Q9H074|PAIP1_HUMAN	Polyadenylate-binding protein-interacting protein 1	1	479	0	6	0	0	0	0	7	6	0	0	0	0	-	-	-	-	-	-	-	-	-	-	-	-	-	-	-	-	-	-	-	-	-	-	-	-	-	-	-	-	-	-	-	-	-
	sp|Q9H0S4|DDX47_HUMAN	Probable ATP-dependent RNA helicase DDX47	1	455	0	10	8	0	9	11	7	10	0	0	0	0	-	-	-	-	-	-	-	-	-	-	-	-	-	-	-	-	-	-	-	-	-	-	-	-	-	-	-	-	-	-	-	-	-
	sp|Q9H0W9|CK054_HUMAN	Ester hydrolase C11orf54	1	315	0	0	0	8	10	10	9	9	0	0	0	0	-	-	-	-	-	-	-	-	-	-	-	-	-	-	-	-	-	-	-	-	-	-	-	-	-	-	-	-	-	-	-	-	-
	sp|Q9H1E3|NUCKS_HUMAN	Nuclear ubiquitous casein and cyclin-dependent kinase substrate 1	1	243	0	0	0	0	0	0	6	0	0	0	0	0	-	-	-	-	-	-	-	-	-	-	-	-	-	-	-	-	-	-	-	-	-	-	-	-	-	-	-	-	-	-	-	-	-
	sp|Q9H223|EHD4_HUMAN	EH domain-containing protein 4	1	541	0	0	0	0	0	0	0	12	0	0	0	0	-	-	-	-	-	-	-	-	-	-	-	-	-	-	-	-	-	-	-	-	-	-	-	-	-	-	-	-	-	-	-	-	-
	sp|Q9H2U1|DHX36_HUMAN	ATP-dependent DNA/RNA helicase DHX36	1	1008	8	0	0	0	0	0	0	6	0	0	0	0	-	-	-	-	-	-	-	-	-	-	-	-	-	-	-	-	-	-	-	-	-	-	-	-	-	-	-	-	-	-	-	-	-
	sp|Q9H2U2|IPYR2_HUMAN	Inorganic pyrophosphatase 2, mitochondrial	1	334	0	0	0	0	0	15	14	16	19	27	24	28	-	-	-	-	-	-	-	-	-	-	-	-	-	-	-	-	-	-	-	-	-	-	-	-	-	-	-	-	-	-	-	-	-
	sp|Q9H307|PININ_HUMAN	Pinin	1	717	7	0	0	0	0	0	0	0	0	0	0	0	-	-	-	-	-	-	-	-	-	-	-	-	-	-	-	-	-	-	-	-	-	-	-	-	-	-	-	-	-	-	-	-	-
	sp|Q9H3P7|GCP60_HUMAN	Golgi resident protein GCP60	1	528	0	0	0	0	0	0	0	0	0	16	15	0	-	-	-	-	-	-	-	-	-	-	-	-	-	-	-	-	-	-	-	-	-	-	-	-	-	-	-	-	-	-	-	-	-
	sp|Q9H488|OFUT1_HUMAN	GDP-fucose protein O-fucosyltransferase 1	1	388	15	0	0	0	0	0	0	0	7	6	10	0	-	-	-	-	-	-	-	-	-	-	-	-	-	-	-	-	-	-	-	-	-	-	-	-	-	-	-	-	-	-	-	-	-
	sp|Q9H4M9|EHD1_HUMAN	EH domain-containing protein 1	1	534	0	0	0	0	20	0	0	0	0	0	14	0	-	-	-	-	-	-	-	-	-	-	-	-	-	-	-	-	-	-	-	-	-	-	-	-	-	-	-	-	-	-	-	-	-
	sp|Q9H583|HEAT1_HUMAN	HEAT repeat-containing protein 1	1	2144	7	7	8	0	6	7	0	0	0	0	0	0	-	-	-	-	-	-	-	-	-	-	-	-	-	-	-	-	-	-	-	-	-	-	-	-	-	-	-	-	-	-	-	-	-
	sp|Q9H598|VIAAT_HUMAN	Vesicular inhibitory amino acid transporter	1	525	6	0	0	0	0	0	0	0	0	0	0	0	-	-	-	-	-	-	-	-	-	-	-	-	-	-	-	-	-	-	-	-	-	-	-	-	-	-	-	-	-	-	-	-	-
	sp|Q9H7Z7|PGES2_HUMAN	Prostaglandin E synthase 2	1	377	0	0	0	0	0	0	0	6	0	0	0	0	-	-	-	-	-	-	-	-	-	-	-	-	-	-	-	-	-	-	-	-	-	-	-	-	-	-	-	-	-	-	-	-	-
	sp|Q9H845|ACAD9_HUMAN	Acyl-CoA dehydrogenase family member 9, mitochondrial	1	621	0	0	0	0	0	0	0	0	0	0	0	8	-	-	-	-	-	-	-	-	-	-	-	-	-	-	-	-	-	-	-	-	-	-	-	-	-	-	-	-	-	-	-	-	-
	sp|Q9H8S9|MOB1A_HUMAN	MOB kinase activator 1A	2	216	0	0	0	0	0	0	0	0	0	9	0	0	-	-	-	-	-	-	-	-	-	-	-	-	-	-	-	-	-	-	-	-	-	-	-	-	-	-	-	-	-	-	-	-	-
	sp|Q9HAV4|XPO5_HUMAN	Exportin-5	1	1204	0	0	10	0	0	0	0	0	8	7	9	8	-	-	-	-	-	-	-	-	-	-	-	-	-	-	-	-	-	-	-	-	-	-	-	-	-	-	-	-	-	-	-	-	-
	sp|Q9HAV7|GRPE1_HUMAN	GrpE protein homolog 1, mitochondrial	1	217	0	0	0	0	0	0	0	0	0	0	6	0	-	-	-	-	-	-	-	-	-	-	-	-	-	-	-	-	-	-	-	-	-	-	-	-	-	-	-	-	-	-	-	-	-
	sp|Q9HCY8|S10AE_HUMAN	Protein S100-A14	1	104	0	0	0	0	0	0	0	0	14	12	10	8	-	-	-	-	-	-	-	-	-	-	-	-	-	-	-	-	-	-	-	-	-	-	-	-	-	-	-	-	-	-	-	-	-
	sp|Q9NPE3|NOP10_HUMAN	H/ACA ribonucleoprotein complex subunit 3	1	64	8	0	7	0	0	0	6	6	0	0	0	0	-	-	-	-	-	-	-	-	-	-	-	-	-	-	-	-	-	-	-	-	-	-	-	-	-	-	-	-	-	-	-	-	-
	sp|Q9NQC3|RTN4_HUMAN	Reticulon-4	1	1192	0	0	0	0	0	11	8	10	27	26	13	26	-	-	-	-	-	-	-	-	-	-	-	-	-	-	-	-	-	-	-	-	-	-	-	-	-	-	-	-	-	-	-	-	-
	sp|Q9NQG5|RPR1B_HUMAN	Regulation of nuclear pre-mRNA domain-containing protein 1B	1	326	0	0	0	0	0	0	14	14	0	0	0	0	-	-	-	-	-	-	-	-	-	-	-	-	-	-	-	-	-	-	-	-	-	-	-	-	-	-	-	-	-	-	-	-	-
	sp|Q9NQP4|PFD4_HUMAN	Prefoldin subunit 4	1	134	0	0	0	0	0	8	0	8	0	0	9	0	-	-	-	-	-	-	-	-	-	-	-	-	-	-	-	-	-	-	-	-	-	-	-	-	-	-	-	-	-	-	-	-	-
	sp|Q9NRP0|OSTC_HUMAN	Oligosaccharyltransferase complex subunit OSTC	1	149	0	0	0	0	0	0	0	0	13	14	14	12	-	-	-	-	-	-	-	-	-	-	-	-	-	-	-	-	-	-	-	-	-	-	-	-	-	-	-	-	-	-	-	-	-
	sp|Q9NRP2|COXM2_HUMAN	COX assembly mitochondrial protein 2 homolog	1	79	0	0	0	0	6	6	8	8	0	0	0	0	-	-	-	-	-	-	-	-	-	-	-	-	-	-	-	-	-	-	-	-	-	-	-	-	-	-	-	-	-	-	-	-	-
	sp|Q9NRV9|HEBP1_HUMAN	Heme-binding protein 1	1	189	7	0	0	0	8	0	7	0	0	0	0	0	-	-	-	-	-	-	-	-	-	-	-	-	-	-	-	-	-	-	-	-	-	-	-	-	-	-	-	-	-	-	-	-	-
	sp|Q9NRW7|VPS45_HUMAN	Vacuolar protein sorting-associated protein 45	1	570	0	0	8	7	10	8	0	0	0	0	0	0	-	-	-	-	-	-	-	-	-	-	-	-	-	-	-	-	-	-	-	-	-	-	-	-	-	-	-	-	-	-	-	-	-
	sp|Q9NRX1|PNO1_HUMAN	RNA-binding protein PNO1	1	252	0	0	7	0	8	0	0	0	0	0	0	0	-	-	-	-	-	-	-	-	-	-	-	-	-	-	-	-	-	-	-	-	-	-	-	-	-	-	-	-	-	-	-	-	-
	sp|Q9NT62|ATG3_HUMAN	Ubiquitin-like-conjugating enzyme ATG3	1	314	0	0	0	0	0	0	0	0	0	6	7	0	-	-	-	-	-	-	-	-	-	-	-	-	-	-	-	-	-	-	-	-	-	-	-	-	-	-	-	-	-	-	-	-	-
	sp|Q9NV70|EXOC1_HUMAN	Exocyst complex component 1	1	894	0	0	0	0	0	0	0	0	0	0	8	0	-	-	-	-	-	-	-	-	-	-	-	-	-	-	-	-	-	-	-	-	-	-	-	-	-	-	-	-	-	-	-	-	-
	sp|Q9NVA1|UQCC1_HUMAN	Ubiquinol-cytochrome-c reductase complex assembly factor 1	1	299	8	0	6	0	7	0	0	7	0	0	0	0	-	-	-	-	-	-	-	-	-	-	-	-	-	-	-	-	-	-	-	-	-	-	-	-	-	-	-	-	-	-	-	-	-
	sp|Q9NVG8|TBC13_HUMAN	TBC1 domain family member 13	1	400	0	8	0	0	0	0	0	0	0	6	0	0	-	-	-	-	-	-	-	-	-	-	-	-	-	-	-	-	-	-	-	-	-	-	-	-	-	-	-	-	-	-	-	-	-
	sp|Q9NVP1|DDX18_HUMAN	ATP-dependent RNA helicase DDX18	1	670	0	0	0	0	0	0	0	0	0	0	0	9	-	-	-	-	-	-	-	-	-	-	-	-	-	-	-	-	-	-	-	-	-	-	-	-	-	-	-	-	-	-	-	-	-
	sp|Q9NVS9|PNPO_HUMAN	Pyridoxine-5'-phosphate oxidase	1	261	0	8	0	0	0	0	0	0	0	0	0	0	-	-	-	-	-	-	-	-	-	-	-	-	-	-	-	-	-	-	-	-	-	-	-	-	-	-	-	-	-	-	-	-	-
	sp|Q9NW13|RBM28_HUMAN	RNA-binding protein 28	1	759	0	0	0	0	0	0	0	0	0	0	9	19	-	-	-	-	-	-	-	-	-	-	-	-	-	-	-	-	-	-	-	-	-	-	-	-	-	-	-	-	-	-	-	-	-
	sp|Q9NX24|NHP2_HUMAN	H/ACA ribonucleoprotein complex subunit 2	1	153	10	11	12	10	15	14	15	12	0	0	0	0	-	-	-	-	-	-	-	-	-	-	-	-	-	-	-	-	-	-	-	-	-	-	-	-	-	-	-	-	-	-	-	-	-
	sp|Q9NX58|LYAR_HUMAN	Cell growth-regulating nucleolar protein	1	379	9	7	0	0	0	9	9	12	0	0	0	0	-	-	-	-	-	-	-	-	-	-	-	-	-	-	-	-	-	-	-	-	-	-	-	-	-	-	-	-	-	-	-	-	-
	sp|Q9NX63|MIC19_HUMAN	MICOS complex subunit MIC19	1	227	0	0	9	0	7	11	0	9	0	0	6	6	-	-	-	-	-	-	-	-	-	-	-	-	-	-	-	-	-	-	-	-	-	-	-	-	-	-	-	-	-	-	-	-	-
	sp|Q9NXF1|TEX10_HUMAN	Testis-expressed protein 10	1	929	0	0	0	0	0	0	8	0	0	0	0	0	-	-	-	-	-	-	-	-	-	-	-	-	-	-	-	-	-	-	-	-	-	-	-	-	-	-	-	-	-	-	-	-	-
	sp|Q9NY33|DPP3_HUMAN	Dipeptidyl peptidase 3	1	737	12	13	18	7	18	17	20	15	0	0	0	0	-	-	-	-	-	-	-	-	-	-	-	-	-	-	-	-	-	-	-	-	-	-	-	-	-	-	-	-	-	-	-	-	-
	sp|Q9NY93|DDX56_HUMAN	Probable ATP-dependent RNA helicase DDX56	1	547	6	0	0	0	13	0	9	7	0	0	0	0	-	-	-	-	-	-	-	-	-	-	-	-	-	-	-	-	-	-	-	-	-	-	-	-	-	-	-	-	-	-	-	-	-
	sp|Q9NYF0|DACT1_HUMAN	Dapper homolog 1	1	836	0	0	0	0	0	0	0	10	0	0	0	0	-	-	-	-	-	-	-	-	-	-	-	-	-	-	-	-	-	-	-	-	-	-	-	-	-	-	-	-	-	-	-	-	-
	sp|Q9NYQ8|FAT2_HUMAN	Protocadherin Fat 2	1	4349	0	0	0	0	0	0	0	8	0	0	0	0	-	-	-	-	-	-	-	-	-	-	-	-	-	-	-	-	-	-	-	-	-	-	-	-	-	-	-	-	-	-	-	-	-
	sp|Q9NYV8|T2R14_HUMAN	Taste receptor type 2 member 14	1	317	0	0	0	0	0	7	0	0	0	0	0	0	-	-	-	-	-	-	-	-	-	-	-	-	-	-	-	-	-	-	-	-	-	-	-	-	-	-	-	-	-	-	-	-	-
	sp|Q9NZ01|TECR_HUMAN	Very-long-chain enoyl-CoA reductase	1	308	0	0	0	0	8	0	0	0	0	0	0	16	-	-	-	-	-	-	-	-	-	-	-	-	-	-	-	-	-	-	-	-	-	-	-	-	-	-	-	-	-	-	-	-	-
	sp|Q9NZ45|CISD1_HUMAN	CDGSH iron-sulfur domain-containing protein 1	1	108	0	0	0	0	0	0	0	0	0	0	0	24	-	-	-	-	-	-	-	-	-	-	-	-	-	-	-	-	-	-	-	-	-	-	-	-	-	-	-	-	-	-	-	-	-
	sp|Q9NZB2|F120A_HUMAN	Constitutive coactivator of PPAR-gamma-like protein 1	1	1118	0	0	0	0	0	8	0	0	0	0	0	0	-	-	-	-	-	-	-	-	-	-	-	-	-	-	-	-	-	-	-	-	-	-	-	-	-	-	-	-	-	-	-	-	-
	sp|Q9NZL9|MAT2B_HUMAN	Methionine adenosyltransferase 2 subunit beta	1	334	0	0	0	0	16	10	0	0	0	0	0	0	-	-	-	-	-	-	-	-	-	-	-	-	-	-	-	-	-	-	-	-	-	-	-	-	-	-	-	-	-	-	-	-	-
	sp|Q9NZM1|MYOF_HUMAN	Myoferlin	1	2061	0	0	0	0	0	0	0	7	0	0	0	0	-	-	-	-	-	-	-	-	-	-	-	-	-	-	-	-	-	-	-	-	-	-	-	-	-	-	-	-	-	-	-	-	-
	sp|Q9NZT2|OGFR_HUMAN	Opioid growth factor receptor	1	677	7	0	0	0	0	0	9	0	0	0	0	0	-	-	-	-	-	-	-	-	-	-	-	-	-	-	-	-	-	-	-	-	-	-	-	-	-	-	-	-	-	-	-	-	-
	sp|Q9P015|RM15_HUMAN	39S ribosomal protein L15, mitochondrial	1	296	0	0	0	0	0	0	0	6	6	0	0	0	-	-	-	-	-	-	-	-	-	-	-	-	-	-	-	-	-	-	-	-	-	-	-	-	-	-	-	-	-	-	-	-	-
	sp|Q9P032|NDUF4_HUMAN	NADH dehydrogenase [ubiquinone] 1 alpha subcomplex assembly factor 4	1	175	8	0	11	0	0	0	0	0	9	0	0	0	-	-	-	-	-	-	-	-	-	-	-	-	-	-	-	-	-	-	-	-	-	-	-	-	-	-	-	-	-	-	-	-	-
	sp|Q9P035|HACD3_HUMAN	Very-long-chain (3R)-3-hydroxyacyl-CoA dehydratase 3	1	362	0	0	0	0	0	15	9	9	9	0	0	0	-	-	-	-	-	-	-	-	-	-	-	-	-	-	-	-	-	-	-	-	-	-	-	-	-	-	-	-	-	-	-	-	-
	sp|Q9P0L0|VAPA_HUMAN	Vesicle-associated membrane protein-associated protein A	1	249	0	0	0	0	0	0	0	0	16	7	16	9	-	-	-	-	-	-	-	-	-	-	-	-	-	-	-	-	-	-	-	-	-	-	-	-	-	-	-	-	-	-	-	-	-
	sp|Q9P287|BCCIP_HUMAN	BRCA2 and CDKN1A-interacting protein	1	314	0	0	0	0	0	0	0	0	17	0	17	13	-	-	-	-	-	-	-	-	-	-	-	-	-	-	-	-	-	-	-	-	-	-	-	-	-	-	-	-	-	-	-	-	-
	sp|Q9P2E9|RRBP1_HUMAN	Ribosome-binding protein 1	1	1410	12	0	0	0	0	0	0	0	0	0	0	0	-	-	-	-	-	-	-	-	-	-	-	-	-	-	-	-	-	-	-	-	-	-	-	-	-	-	-	-	-	-	-	-	-
	sp|Q9UBC2|EP15R_HUMAN	Epidermal growth factor receptor substrate 15-like 1	1	864	11	11	11	11	0	0	0	0	0	0	0	0	-	-	-	-	-	-	-	-	-	-	-	-	-	-	-	-	-	-	-	-	-	-	-	-	-	-	-	-	-	-	-	-	-
	sp|Q9UBI6|GBG12_HUMAN	Guanine nucleotide-binding protein G(I)/G(S)/G(O) subunit gamma-12	1	72	0	0	0	0	0	0	0	0	8	8	0	0	-	-	-	-	-	-	-	-	-	-	-	-	-	-	-	-	-	-	-	-	-	-	-	-	-	-	-	-	-	-	-	-	-
	sp|Q9UBL6|CPNE7_HUMAN	Copine-7	8	633	0	0	0	0	0	0	9	0	10	0	0	0	-	-	-	-	-	-	-	-	-	-	-	-	-	-	-	-	-	-	-	-	-	-	-	-	-	-	-	-	-	-	-	-	-
	sp|Q9UBQ0|VPS29_HUMAN	Vacuolar protein sorting-associated protein 29	1	182	0	0	0	0	0	0	0	0	0	0	0	6	-	-	-	-	-	-	-	-	-	-	-	-	-	-	-	-	-	-	-	-	-	-	-	-	-	-	-	-	-	-	-	-	-
	sp|Q9UBT2|SAE2_HUMAN	SUMO-activating enzyme subunit 2	1	640	0	0	6	7	9	13	9	7	0	0	0	0	-	-	-	-	-	-	-	-	-	-	-	-	-	-	-	-	-	-	-	-	-	-	-	-	-	-	-	-	-	-	-	-	-
	sp|Q9UBX3|DIC_HUMAN	Mitochondrial dicarboxylate carrier	1	287	0	0	0	0	0	0	0	0	0	10	0	0	-	-	-	-	-	-	-	-	-	-	-	-	-	-	-	-	-	-	-	-	-	-	-	-	-	-	-	-	-	-	-	-	-
	sp|Q9UDW1|QCR9_HUMAN	Cytochrome b-c1 complex subunit 9	1	63	9	11	0	0	0	0	0	0	8	16	12	14	-	-	-	-	-	-	-	-	-	-	-	-	-	-	-	-	-	-	-	-	-	-	-	-	-	-	-	-	-	-	-	-	-
	sp|Q9UGP8|SEC63_HUMAN	Translocation protein SEC63 homolog	1	760	0	0	0	0	0	0	0	0	0	0	0	8	-	-	-	-	-	-	-	-	-	-	-	-	-	-	-	-	-	-	-	-	-	-	-	-	-	-	-	-	-	-	-	-	-
	sp|Q9UHB6|LIMA1_HUMAN	LIM domain and actin-binding protein 1	1	759	6	0	0	0	0	0	0	0	0	0	0	0	-	-	-	-	-	-	-	-	-	-	-	-	-	-	-	-	-	-	-	-	-	-	-	-	-	-	-	-	-	-	-	-	-
	sp|Q9UHB9|SRP68_HUMAN	Signal recognition particle subunit SRP68	1	627	6	0	0	0	7	9	0	0	0	0	0	0	-	-	-	-	-	-	-	-	-	-	-	-	-	-	-	-	-	-	-	-	-	-	-	-	-	-	-	-	-	-	-	-	-
	sp|Q9UHD1|CHRD1_HUMAN	Cysteine and histidine-rich domain-containing protein 1	1	332	0	0	0	9	0	0	0	0	10	7	0	0	-	-	-	-	-	-	-	-	-	-	-	-	-	-	-	-	-	-	-	-	-	-	-	-	-	-	-	-	-	-	-	-	-
	sp|Q9UHG3|PCYOX_HUMAN	Prenylcysteine oxidase 1	1	505	17	0	10	0	0	0	0	18	0	0	0	0	-	-	-	-	-	-	-	-	-	-	-	-	-	-	-	-	-	-	-	-	-	-	-	-	-	-	-	-	-	-	-	-	-
	sp|Q9UHV9|PFD2_HUMAN	Prefoldin subunit 2	1	154	23	11	13	11	14	13	13	18	0	0	0	0	-	-	-	-	-	-	-	-	-	-	-	-	-	-	-	-	-	-	-	-	-	-	-	-	-	-	-	-	-	-	-	-	-
	sp|Q9UHX1|PUF60_HUMAN	Poly(U)-binding-splicing factor PUF60	1	559	0	0	0	0	0	8	15	0	8	12	15	11	-	-	-	-	-	-	-	-	-	-	-	-	-	-	-	-	-	-	-	-	-	-	-	-	-	-	-	-	-	-	-	-	-
	sp|Q9UIG0|BAZ1B_HUMAN	Tyrosine-protein kinase BAZ1B	1	1483	0	0	0	0	7	0	13	8	0	13	0	15	-	-	-	-	-	-	-	-	-	-	-	-	-	-	-	-	-	-	-	-	-	-	-	-	-	-	-	-	-	-	-	-	-
	sp|Q9UIG8|SO3A1_HUMAN	Solute carrier organic anion transporter family member 3A1	1	710	0	7	0	0	0	8	0	0	0	0	0	0	-	-	-	-	-	-	-	-	-	-	-	-	-	-	-	-	-	-	-	-	-	-	-	-	-	-	-	-	-	-	-	-	-
	sp|Q9UJY5|GGA1_HUMAN	ADP-ribosylation factor-binding protein GGA1	1	639	7	0	0	0	0	0	0	0	0	0	0	0	-	-	-	-	-	-	-	-	-	-	-	-	-	-	-	-	-	-	-	-	-	-	-	-	-	-	-	-	-	-	-	-	-
	sp|Q9UJZ1|STML2_HUMAN	Stomatin-like protein 2, mitochondrial	1	356	0	0	0	0	14	0	0	6	0	0	0	0	-	-	-	-	-	-	-	-	-	-	-	-	-	-	-	-	-	-	-	-	-	-	-	-	-	-	-	-	-	-	-	-	-
	sp|Q9UKF6|CPSF3_HUMAN	Cleavage and polyadenylation specificity factor subunit 3	1	684	0	0	0	8	8	0	0	8	0	0	0	0	-	-	-	-	-	-	-	-	-	-	-	-	-	-	-	-	-	-	-	-	-	-	-	-	-	-	-	-	-	-	-	-	-
	sp|Q9UKK9|NUDT5_HUMAN	ADP-sugar pyrophosphatase	1	219	0	0	0	0	8	0	8	0	9	0	0	0	-	-	-	-	-	-	-	-	-	-	-	-	-	-	-	-	-	-	-	-	-	-	-	-	-	-	-	-	-	-	-	-	-
	sp|Q9UKM9|RALY_HUMAN	RNA-binding protein Raly	1	306	0	0	0	0	0	0	0	0	23	28	21	21	-	-	-	-	-	-	-	-	-	-	-	-	-	-	-	-	-	-	-	-	-	-	-	-	-	-	-	-	-	-	-	-	-
	sp|Q9UKN7|MYO15_HUMAN	Unconventional myosin-XV	1	3530	0	0	0	0	0	0	8	0	0	0	0	0	-	-	-	-	-	-	-	-	-	-	-	-	-	-	-	-	-	-	-	-	-	-	-	-	-	-	-	-	-	-	-	-	-
	sp|Q9UKN8|TF3C4_HUMAN	General transcription factor 3C polypeptide 4	1	822	0	0	0	0	6	0	0	0	0	0	0	0	-	-	-	-	-	-	-	-	-	-	-	-	-	-	-	-	-	-	-	-	-	-	-	-	-	-	-	-	-	-	-	-	-
	sp|Q9UKY7|CDV3_HUMAN	Protein CDV3 homolog	1	258	0	0	0	0	0	0	0	0	0	0	0	8	-	-	-	-	-	-	-	-	-	-	-	-	-	-	-	-	-	-	-	-	-	-	-	-	-	-	-	-	-	-	-	-	-
	sp|Q9ULE4|F184B_HUMAN	Protein FAM184B	1	1060	0	0	0	0	0	0	0	0	0	0	8	0	-	-	-	-	-	-	-	-	-	-	-	-	-	-	-	-	-	-	-	-	-	-	-	-	-	-	-	-	-	-	-	-	-
	sp|Q9ULX3|NOB1_HUMAN	RNA-binding protein NOB1	1	412	0	0	0	0	12	0	0	0	0	0	0	0	-	-	-	-	-	-	-	-	-	-	-	-	-	-	-	-	-	-	-	-	-	-	-	-	-	-	-	-	-	-	-	-	-
	sp|Q9UM00|TMCO1_HUMAN	Calcium load-activated calcium channel	1	239	11	7	13	0	13	10	13	8	0	0	0	0	-	-	-	-	-	-	-	-	-	-	-	-	-	-	-	-	-	-	-	-	-	-	-	-	-	-	-	-	-	-	-	-	-
	sp|Q9UMY4|SNX12_HUMAN	Sorting nexin-12	1	172	7	0	7	0	0	0	8	0	0	0	0	0	-	-	-	-	-	-	-	-	-	-	-	-	-	-	-	-	-	-	-	-	-	-	-	-	-	-	-	-	-	-	-	-	-
	sp|Q9UN86|G3BP2_HUMAN	Ras GTPase-activating protein-binding protein 2	1	482	0	0	0	0	0	0	0	0	0	0	0	7	-	-	-	-	-	-	-	-	-	-	-	-	-	-	-	-	-	-	-	-	-	-	-	-	-	-	-	-	-	-	-	-	-
	sp|Q9UNF0|PACN2_HUMAN	Protein kinase C and casein kinase substrate in neurons protein 2	1	486	0	0	0	0	0	0	0	7	0	0	0	0	-	-	-	-	-	-	-	-	-	-	-	-	-	-	-	-	-	-	-	-	-	-	-	-	-	-	-	-	-	-	-	-	-
	sp|Q9UNZ2|NSF1C_HUMAN	NSFL1 cofactor p47	1	370	0	0	0	0	0	0	0	0	7	0	18	19	-	-	-	-	-	-	-	-	-	-	-	-	-	-	-	-	-	-	-	-	-	-	-	-	-	-	-	-	-	-	-	-	-
	sp|Q9UQ35|SRRM2_HUMAN	Serine/arginine repetitive matrix protein 2	1	2752	0	0	0	0	0	0	0	0	0	0	6	7	-	-	-	-	-	-	-	-	-	-	-	-	-	-	-	-	-	-	-	-	-	-	-	-	-	-	-	-	-	-	-	-	-
	sp|Q9UQE7|SMC3_HUMAN	Structural maintenance of chromosomes protein 3	1	1217	0	7	0	0	10	0	6	6	0	8	9	0	-	-	-	-	-	-	-	-	-	-	-	-	-	-	-	-	-	-	-	-	-	-	-	-	-	-	-	-	-	-	-	-	-
	sp|Q9Y221|NIP7_HUMAN	60S ribosome subunit biogenesis protein NIP7 homolog	1	180	0	0	0	0	0	0	8	0	9	0	8	0	-	-	-	-	-	-	-	-	-	-	-	-	-	-	-	-	-	-	-	-	-	-	-	-	-	-	-	-	-	-	-	-	-
	sp|Q9Y263|PLAP_HUMAN	Phospholipase A-2-activating protein	1	795	0	0	0	0	7	0	0	0	0	0	0	0	-	-	-	-	-	-	-	-	-	-	-	-	-	-	-	-	-	-	-	-	-	-	-	-	-	-	-	-	-	-	-	-	-
	sp|Q9Y2A7|NCKP1_HUMAN	Nck-associated protein 1	1	1128	0	7	0	10	0	0	0	11	0	14	0	0	-	-	-	-	-	-	-	-	-	-	-	-	-	-	-	-	-	-	-	-	-	-	-	-	-	-	-	-	-	-	-	-	-
	sp|Q9Y2L1|RRP44_HUMAN	Exosome complex exonuclease RRP44	1	958	6	0	9	0	0	0	0	0	0	0	0	0	-	-	-	-	-	-	-	-	-	-	-	-	-	-	-	-	-	-	-	-	-	-	-	-	-	-	-	-	-	-	-	-	-
	sp|Q9Y2P8|RCL1_HUMAN	RNA 3'-terminal phosphate cyclase-like protein	1	373	0	0	0	0	0	0	6	0	0	0	0	0	-	-	-	-	-	-	-	-	-	-	-	-	-	-	-	-	-	-	-	-	-	-	-	-	-	-	-	-	-	-	-	-	-
	sp|Q9Y2S7|PDIP2_HUMAN	Polymerase delta-interacting protein 2	1	368	0	7	0	0	7	6	6	7	0	0	0	0	-	-	-	-	-	-	-	-	-	-	-	-	-	-	-	-	-	-	-	-	-	-	-	-	-	-	-	-	-	-	-	-	-
	sp|Q9Y2T3|GUAD_HUMAN	Guanine deaminase	1	454	8	0	0	0	0	0	0	39	0	0	0	0	-	-	-	-	-	-	-	-	-	-	-	-	-	-	-	-	-	-	-	-	-	-	-	-	-	-	-	-	-	-	-	-	-
	sp|Q9Y2V2|CHSP1_HUMAN	Calcium-regulated heat-stable protein 1	1	147	0	0	0	0	0	0	0	0	0	0	10	10	-	-	-	-	-	-	-	-	-	-	-	-	-	-	-	-	-	-	-	-	-	-	-	-	-	-	-	-	-	-	-	-	-
	sp|Q9Y2W1|TR150_HUMAN	Thyroid hormone receptor-associated protein 3	1	955	0	0	0	0	0	8	8	7	10	16	21	12	-	-	-	-	-	-	-	-	-	-	-	-	-	-	-	-	-	-	-	-	-	-	-	-	-	-	-	-	-	-	-	-	-
	sp|Q9Y2Z0|SGT1_HUMAN	Protein SGT1 homolog	1	365	0	0	0	0	0	8	0	0	14	10	15	8	-	-	-	-	-	-	-	-	-	-	-	-	-	-	-	-	-	-	-	-	-	-	-	-	-	-	-	-	-	-	-	-	-
	sp|Q9Y2Z4|SYYM_HUMAN	Tyrosine--tRNA ligase, mitochondrial	1	477	0	0	0	0	0	0	0	6	0	0	6	0	-	-	-	-	-	-	-	-	-	-	-	-	-	-	-	-	-	-	-	-	-	-	-	-	-	-	-	-	-	-	-	-	-
	sp|Q9Y314|NOSIP_HUMAN	Nitric oxide synthase-interacting protein	1	301	0	0	0	0	0	0	0	0	8	8	9	11	-	-	-	-	-	-	-	-	-	-	-	-	-	-	-	-	-	-	-	-	-	-	-	-	-	-	-	-	-	-	-	-	-
	sp|Q9Y316|MEMO1_HUMAN	Protein MEMO1	1	297	8	0	0	0	7	0	0	0	0	0	0	0	-	-	-	-	-	-	-	-	-	-	-	-	-	-	-	-	-	-	-	-	-	-	-	-	-	-	-	-	-	-	-	-	-
	sp|Q9Y3B2|EXOS1_HUMAN	Exosome complex component CSL4	1	195	0	0	0	0	0	0	0	0	6	6	0	7	-	-	-	-	-	-	-	-	-	-	-	-	-	-	-	-	-	-	-	-	-	-	-	-	-	-	-	-	-	-	-	-	-
	sp|Q9Y3B3|TMED7_HUMAN	Transmembrane emp24 domain-containing protein 7	1	224	15	0	0	0	0	0	14	8	0	9	0	0	-	-	-	-	-	-	-	-	-	-	-	-	-	-	-	-	-	-	-	-	-	-	-	-	-	-	-	-	-	-	-	-	-
	sp|Q9Y3B7|RM11_HUMAN	39S ribosomal protein L11, mitochondrial	1	192	6	0	6	0	8	0	0	0	0	0	0	0	-	-	-	-	-	-	-	-	-	-	-	-	-	-	-	-	-	-	-	-	-	-	-	-	-	-	-	-	-	-	-	-	-
	sp|Q9Y3C8|UFC1_HUMAN	Ubiquitin-fold modifier-conjugating enzyme 1	1	167	0	0	0	0	0	0	8	0	0	0	0	0	-	-	-	-	-	-	-	-	-	-	-	-	-	-	-	-	-	-	-	-	-	-	-	-	-	-	-	-	-	-	-	-	-
	sp|Q9Y3D9|RT23_HUMAN	28S ribosomal protein S23, mitochondrial	1	190	0	0	0	0	0	0	0	0	7	0	8	0	-	-	-	-	-	-	-	-	-	-	-	-	-	-	-	-	-	-	-	-	-	-	-	-	-	-	-	-	-	-	-	-	-
	sp|Q9Y3E5|PTH2_HUMAN	Peptidyl-tRNA hydrolase 2, mitochondrial	1	179	0	0	0	0	0	0	0	0	11	15	12	10	-	-	-	-	-	-	-	-	-	-	-	-	-	-	-	-	-	-	-	-	-	-	-	-	-	-	-	-	-	-	-	-	-
	sp|Q9Y3Y2|CHTOP_HUMAN	Chromatin target of PRMT1 protein	1	248	0	0	0	0	0	0	0	0	9	0	0	0	-	-	-	-	-	-	-	-	-	-	-	-	-	-	-	-	-	-	-	-	-	-	-	-	-	-	-	-	-	-	-	-	-
	sp|Q9Y446|PKP3_HUMAN	Plakophilin-3	1	797	0	0	0	0	0	0	0	0	0	16	0	0	-	-	-	-	-	-	-	-	-	-	-	-	-	-	-	-	-	-	-	-	-	-	-	-	-	-	-	-	-	-	-	-	-
	sp|Q9Y512|SAM50_HUMAN	Sorting and assembly machinery component 50 homolog	1	469	0	0	0	0	8	8	0	9	7	0	8	8	-	-	-	-	-	-	-	-	-	-	-	-	-	-	-	-	-	-	-	-	-	-	-	-	-	-	-	-	-	-	-	-	-
	sp|Q9Y570|PPME1_HUMAN	Protein phosphatase methylesterase 1	1	386	0	0	0	0	0	0	0	0	9	0	0	0	-	-	-	-	-	-	-	-	-	-	-	-	-	-	-	-	-	-	-	-	-	-	-	-	-	-	-	-	-	-	-	-	-
	sp|Q9Y5J7|TIM9_HUMAN	Mitochondrial import inner membrane translocase subunit Tim9	1	89	0	0	0	0	0	0	0	0	17	15	11	15	-	-	-	-	-	-	-	-	-	-	-	-	-	-	-	-	-	-	-	-	-	-	-	-	-	-	-	-	-	-	-	-	-
	sp|Q9Y5K3|PCY1B_HUMAN	Choline-phosphate cytidylyltransferase B	2	369	0	0	0	0	6	7	0	0	0	0	0	0	-	-	-	-	-	-	-	-	-	-	-	-	-	-	-	-	-	-	-	-	-	-	-	-	-	-	-	-	-	-	-	-	-
	sp|Q9Y5Y9|SCNAA_HUMAN	Sodium channel protein type 10 subunit alpha	1	1956	0	0	0	0	0	0	0	7	0	0	0	0	-	-	-	-	-	-	-	-	-	-	-	-	-	-	-	-	-	-	-	-	-	-	-	-	-	-	-	-	-	-	-	-	-
	sp|Q9Y676|RT18B_HUMAN	28S ribosomal protein S18b, mitochondrial	1	258	7	0	0	0	8	10	0	9	0	0	0	0	-	-	-	-	-	-	-	-	-	-	-	-	-	-	-	-	-	-	-	-	-	-	-	-	-	-	-	-	-	-	-	-	-
	sp|Q9Y678|COPG1_HUMAN	Coatomer subunit gamma-1	2	874	7	0	7	0	0	0	0	0	0	0	0	0	-	-	-	-	-	-	-	-	-	-	-	-	-	-	-	-	-	-	-	-	-	-	-	-	-	-	-	-	-	-	-	-	-
	sp|Q9Y696|CLIC4_HUMAN	Chloride intracellular channel protein 4	1	253	0	0	0	0	0	0	0	0	0	7	6	0	-	-	-	-	-	-	-	-	-	-	-	-	-	-	-	-	-	-	-	-	-	-	-	-	-	-	-	-	-	-	-	-	-
	sp|Q9Y6A9|SPCS1_HUMAN	Signal peptidase complex subunit 1	1	102	0	0	0	0	0	0	0	0	0	0	11	0	-	-	-	-	-	-	-	-	-	-	-	-	-	-	-	-	-	-	-	-	-	-	-	-	-	-	-	-	-	-	-	-	-
	sp|Q9Y6M9|NDUB9_HUMAN	NADH dehydrogenase [ubiquinone] 1 beta subcomplex subunit 9	1	179	0	0	9	10	12	11	0	10	0	0	0	0	-	-	-	-	-	-	-	-	-	-	-	-	-	-	-	-	-	-	-	-	-	-	-	-	-	-	-	-	-	-	-	-	-
	sp|Q9Y6Y8|S23IP_HUMAN	SEC23-interacting protein	1	1000	6	0	0	0	0	0	0	6	0	0	0	0	-	-	-	-	-	-	-	-	-	-	-	-	-	-	-	-	-	-	-	-	-	-	-	-	-	-	-	-	-	-	-	-	-
	tr|A0A3B3IRV3|A0A3B3IRV3_HUMAN	Malignant T-cell-amplified sequence	2	181	0	0	0	0	0	0	0	0	8	0	0	0	-	-	-	-	-	-	-	-	-	-	-	-	-	-	-	-	-	-	-	-	-	-	-	-	-	-	-	-	-	-	-	-	-
	tr|H0YHG0|H0YHG0_HUMAN	Uncharacterized protein (Fragment)	2	523	0	0	0	0	0	7	8	9	0	0	0	0	-	-	-	-	-	-	-	-	-	-	-	-	-	-	-	-	-	-	-	-	-	-	-	-	-	-	-	-	-	-	-	-	-
	tr|M0R2C6|M0R2C6_HUMAN	Uncharacterized protein (Fragment)	2	588	0	0	0	0	0	0	0	0	7	0	0	0	-	-	-	-	-	-	-	-	-	-	-	-	-	-	-	-	-	-	-	-	-	-	-	-	-	-	-	-	-	-	-	-	-
																	697	697	667	667	677	677	639	639	659	659	651	651	646	646	666	666	660	660	664	664	661	661	648	648	671	671	671	671	651	651	678	678	653
[truncated: 3 more columns]

## Sheet: ePDF data
Chi value	bin center	ePDF	calc PDF	residuals	residuals %	fitting eq.
25.0104	0.003	11.5029	5.10924	-6.3937	-55.5832	y = exp(a - b*x^c)
21.9801	0.005	9.57179	4.69467	-4.87712	-50.9531	a	2.00747	±0.06985
19.8367	0.007	6.42317	4.39533	-2.02784	-31.5708	b	3.7775	±0.08167
19.7613	0.0075	5.58354	4.33148	-1.25206	-22.424	c	0.39698	±0.00714
15.1514	0.009	4.15617	4.15894	0.002769	0.066624	critical values
14.6049	0.009	4.90484	4.15894	-0.745901	-15.2074	Chi	prob
13.991	0.0125	4.25693	3.83497	-0.421962	-9.91235	2.47	0.05
13.9532	0.015	4.18416	3.6487	-0.535456	-12.7972	5.5	0.0100418
13.6299	0.015	3.95046	3.6487	-0.301756	-7.6385	12.08	0.00100033
13.0116	0.0175	4.24013	3.48815	-0.751981	-17.7348	21.55	0.000100199
13.0116	0.021	3.82032	3.2952	-0.525119	-13.7454
12.853	0.0225	3.644	3.22147	-0.422533	-11.5953
12.8447	0.025	3.08564	3.10825	0.0226071	0.732654
12.729	0.027	3.05066	3.02516	-0.025504	-0.836016
12.1302	0.0275	2.99748	3.00531	0.0078254	0.261066
11.7965	0.0325	2.52729	2.82408	0.296794	11.7436
11.6267	0.033	2.4979	2.80749	0.309592	12.3941
11.5942	0.035	2.52729	2.74353	0.216238	8.55612
11.3845	0.0375	2.57767	2.66853	0.0908569	3.52477
11.2722	0.039	2.57487	2.62591	0.0510408	1.98227
11.1206	0.0425	2.52729	2.53264	0.00535091	0.211725
10.7855	0.045	2.37895	2.47074	0.0917897	3.85841
10.7231	0.045	2.4979	2.47074	-0.0271603	-1.08733
10.5203	0.0475	2.29219	2.41232	0.120129	5.24078
10.3138	0.051	2.37196	2.33574	-0.0362158	-1.52683
10.1308	0.0525	2.46851	2.30462	-0.163892	-6.63933
10.0262	0.055	2.20823	2.2548	0.0465657	2.10874
9.85551	0.057	2.37895	2.21666	-0.162287	-6.8218
9.84615	0.0575	2.30898	2.20736	-0.101624	-4.40127
9.75527	0.0625	1.94794	2.11887	0.170928	8.77481
9.61335	0.063	1.87517	2.11045	0.235279	12.5471
9.55261	0.065	1.85978	2.0775	0.217717	11.7066
9.2807	0.0675	1.88917	2.03786	0.148686	7.87043
9.18765	0.069	1.86818	2.01485	0.14667	7.85094
9.17603	0.0725	1.77162	1.96329	0.191666	10.8187
9.08602	0.075	1.8122	1.92815	0.115949	6.39824
9.075	0.075	1.74223	1.92815	0.185919	10.6713
9.02826	0.075	1.62888	1.92815	0.299269	18.3727
9.01333	0.0775	1.64568	1.89432	0.248642	15.1087
8.93023	0.081	1.67226	1.84901	0.17675	10.5695
8.8658	0.0825	1.71285	1.83028	0.117428	6.8557
8.75429	0.085	1.64148	1.79992	0.158439	9.65222
8.72727	0.087	1.66527	1.77637	0.111103	6.67175
8.67267	0.0875	1.71285	1.77058	0.057735	3.3707
8.49123	0.0925	1.57011	1.71477	0.144655	9.21305
8.43544	0.093	1.5813	1.70938	0.12808	8.09966
8.42982	0.095	1.55751	1.68818	0.130668	8.38957
8.42982	0.0975	1.57011	1.66241	0.092303	5.87876
8.33333	0.099	1.52533	1.64733	0.122001	7.9983
8.28872	0.105	1.51134	1.58964	0.078303	5.18103
8.19783	0.105	1.51553	1.58964	0.074113	4.89023
8.18713	0.111	1.48335	1.53583	0.0524801	3.53795
8.16993	0.115	1.35181	1.5019	0.150091	11.103
8.16667	0.117	1.34341	1.48548	0.14207	10.5753
8.14881	0.123	1.18948	1.43824	0.24876	20.9133
8.13717	0.125	1.24265	1.42313	0.180481	14.5239
8.05664	0.125	1.23174	1.42313	0.191391	15.5383
7.94118	0.129	1.29443	1.39381	0.0993781	7.67737
7.63377	0.135	1.31542	1.35192	0.0365024	2.77496
7.51546	0.135	1.25945	1.35192	0.0924724	7.34228
7.48602	0.141	1.21746	1.31235	0.0948943	7.79445
7.45708	0.145	1.20487	1.28716	0.0822933	6.83006
7.4257	0.147	1.09152	1.2749	0.183384	16.8008
7.40741	0.153	1.19647	1.23939	0.0429243	3.58758
7.37068	0.155	1.19647	1.22796	0.0314917	2.63205
7.34783	0.159	1.33641	1.20567	-0.13074	-9.78294
7.33333	0.165	1.23146	1.17359	-0.0578685	-4.69918
7.31684	0.165	1.22586	1.17359	-0.0522685	-4.26383
7.31438	0.171	1.18948	1.14304	-0.0464449	-3.90464
7.29293	0.175	1.15449	1.12345	-0.0310356	-2.68825
7.28571	0.175	0.99244	1.12345	0.131014	13.2012
7.18803	0.177	1.04954	1.11389	0.0643496	6.13122
7.16529	0.183	1.04254	1.08605	0.0435148	4.17392
6.98996	0.185	0.96977	1.07705	0.107282	11.0626
6.97521	0.189	1.10551	1.05944	-0.0460696	-4.16727
6.94826	0.195	0.97957	1.03396	0.0543947	5.55291
6.9358	0.195	0.97817	1.03396	0.0557947	5.70399
6.92181	0.201	0.96558	1.00955	0.0439733	4.55408
6.92181	0.205	1.03694	0.993837	-0.0431034	-4.15679
6.83143	0.207	0.95158	0.986138	0.0345585	3.6317
6.8156	0.213	0.84663	0.963659	0.117029	13.8229
6.73684	0.215	0.85223	0.956363	0.104133	12.2189
6.73684	0.219	0.88861	0.942057	0.053447	6.01468
6.72671	0.225	0.93759	0.921282	-0.0163081	-1.73936
6.68917	0.225	0.82284	0.921282	0.0984419	11.9637
6.66055	0.225	0.79093	0.921282	0.130352	16.4808
6.64066	0.231	0.85362	0.901286	0.0476656	5.58393
6.61376	0.235	0.80605	0.888365	0.0823155	10.2122
6.58503	0.237	0.82564	0.882024	0.056384	6.82913
6.56177	0.243	0.72768	0.863457	0.135777	18.6589
6.51664	0.245	0.75147	0.857415	0.105945	14.0984
6.48503	0.249	0.70669	0.845546	0.138856	19.6488
6.42685	0.255	0.79065	0.828257	0.0376075	4.75653
6.41772	0.255	0.72628	0.828257	0.101977	14.0411
6.35516	0.261	0.65771	0.811559	0.153849	23.3915
6.35395	0.265	0.6843	0.800739	0.116439	17.0157
6.31313	0.267	0.59474	0.795419	0.200679	33.7424
6.31169	0.273	0.66471	0.779812	0.115102	17.3161
6.26294	0.275	0.6885	0.774723	0.086223	12.5233
6.25926	0.275	0.68094	0.774723	0.093783	13.7726
6.22963	0.279	0.77666	0.76471	-0.0119498	-1.53862
6.21768	0.285	0.60174	0.75009	0.14835	24.6535
6.15751	0.285	0.60873	0.75009	0.14136	23.2221
6.09524	0.291	0.51777	0.735928	0.218158	42.1342
6.08108	0.295	0.63812	0.726732	0.0886116	13.8864
6.075	0.297	0.72068	0.722204	0.0015243	0.211508
6.06294	0.303	0.79765	0.708898	-0.0887523	-11.1267
6.04435	0.305	0.75147	0.704552	-0.0469183	-6.24353
6.03015	0.315	0.70109	0.683463	-0.0176265	-2.51416
6	0.325	0.62552	0.663389	0.0378686	6.05394
5.96471	0.325	0.62972	0.663389	0.0336686	5.3466
5.96471	0.335	0.65071	0.644256	-0.00645355	-0.991771
5.95238	0.345	0.62552	0.626003	0.000482859	0.0771932
5.95238	0.355	0.64232	0.608569	-0.0337505	-5.25447
5.937	0.365	0.58354	0.591903	0.00836319	1.43318
5.90769	0.375	0.50798	0.575955	0.0679753	13.3815
5.90191	0.375	0.55332	0.575955	0.0226353	4.09082
5.89261	0.385	0.61293	0.560681	-0.0522486	-8.52439
5.88817	0.395	0.61293	0.546041	-0.0668893	-10.913
5.86992	0.405	0.54996	0.531995	-0.0179645	-3.26652
5.86957	0.415	0.57935	0.518511	-0.0608388	-10.5012
5.81818	0.425	0.49118	0.505556	0.0143759	2.92681
5.79282	0.425	0.47943	0.505556	0.0261259	5.44937
5.7619	0.435	0.42401	0.4931	0.0690901	16.2945
5.73095	0.445	0.49538	0.481116	-0.0142636	-2.87932
5.70776	0.455	0.49118	0.469579	-0.0216006	-4.39769
5.66667	0.465	0.44081	0.458466	0.0176556	4.00527
5.66667	0.475	0.40722	0.447753	0.040533	9.95359
5.64717	0.475	0.43241	0.447753	0.015343	3.54825
5.64245	0.485	0.41982	0.437421	0.0176012	4.19255
5.62979	0.495	0.47859	0.427451	-0.051139	-10.6853
5.59355	0.5	0.38077	0.422596	0.041826	10.9846
5.5814	0.505	0.47439	0.417825	-0.0565652	-11.9238
5.54299	0.525	0.42401	0.399538	-0.0244716	-5.77147
5.52962	0.575	0.37531	0.358794	-0.0165158	-4.40057
5.52962	0.625	0.33753	0.323983	-0.0135468	-4.0135
5.51042	0.675	0.30647	0.293961	-0.0125089	-4.0816
5.50538	0.7	0.26805	0.280466	0.0124156	4.63184
5.48051	0.725	0.28212	0.267858	-0.0142621	-5.05535
5.43049	0.775	0.28463	0.245	-0.0396303	-13.9234
5.38509	0.825	0.22838	0.224857	-0.00352304	-1.54262
5.36646	0.875	0.20739	0.207007	-0.000382904	-0.18463
5.36621	0.9	0.19291	0.198833	0.00592283	3.07026
5.34343	0.925	0.22418	0.191109	-0.0330708	-14.7519
5.33684	0.975	0.21075	0.176885	-0.0338647	-16.0687
5.27801	1.025	0.16709	0.164106	-0.00298371	-1.78569
5.25137	1.075	0.14945	0.152582	0.00313197	2.09567
5.25137	1.1	0.14966	0.14724	-0.00242049	-1.61733
5.20721	1.125	0.15197	0.142153	-0.00981694	-6.45979
5.18627	1.175	0.1461	0.132685	-0.0134148	-9.1819
5.14007	1.225	0.1419	0.124065	-0.0178354	-12.569
5.09548	1.275	0.13938	0.116194	-0.0231864	-16.6354
5.09453	1.3	0.12406	0.112513	-0.0115472	-9.30778
5.0813	1.325	0.1377	0.108989	-0.0287111	-20.8504
5.06001	1.375	0.13266	0.102378	-0.0302816	-22.8265
5.04115	1.425	0.12091	0.0962994	-0.0246106	-20.3545
5.0381	1.475	0.10915	0.0906975	-0.0184525	-16.9056
5.02159	1.5	0.09614	0.0880604	-0.00807955	-8.40395
4.99651	1.525	0.09572	0.0855253	-0.0101947	-10.6506
4.96716	1.575	0.08228	0.0807407	-0.00153929	-1.8708
4.94183	1.625	0.08312	0.0763071	-0.00681291	-8.19648
4.94017	1.675	0.08648	0.0721919	-0.0142881	-16.5219
4.93067	1.7	0.07704	0.0702445	-0.00679551	-8.82076
4.91968	1.725	0.0848	0.0683662	-0.0164338	-19.3795
4.91822	1.775	0.07557	0.0648043	-0.0107657	-14.246
4.91813	1.825	0.08396	0.0614834	-0.0224766	-26.7706
4.91156	1.875	0.07473	0.058383	-0.016347	-21.8747
4.90909	1.9	0.06633	0.0569097	-0.00942029	-14.2022
4.90909	1.925	0.05626	0.0554848	-0.00077523	-1.37794
4.9025	1.975	0.07221	0.0527721	-0.0194379	-26.9185
4.87619	2.025	0.07221	0.0502302	-0.0219798	-30.4387
4.87118	2.075	0.05961	0.0478457	-0.0117643	-19.7355
4.83366	2.1	0.05395	0.0467086	-0.00724142	-13.4225
4.78302	2.125	0.0529	0.0456063	-0.00729367	-13.7877
4.77724	2.175	0.0529	0.0435012	-0.00939885	-17.7672
4.77237	2.225	0.04618	0.0415202	-0.00465984	-10.0906
4.73605	2.275	0.03862	0.0396542	0.00103424	2.678
4.72802	2.3	0.04072	0.0387618	-0.00195818	-4.80888
4.71895	2.325	0.0445	0.0378951	-0.00660488	-14.8424
4.71429	2.375	0.04366	0.0362352	-0.00742478	-17.0059
4.67222	2.425	0.0361	0.0346676	-0.00143239	-3.96785
4.66667	2.475	0.03526	0.0331859	-0.00207406	-5.88218
4.64251	2.5	0.03359	0.0324755	-0.00111449	-3.31793
4.63409	2.5	0.02821	0.0324755	0.00426551	15.1206
4.62821	2.525	0.0361	0.0317844	-0.00431558	-11.9545
4.61261	2.575	0.0361	0.0304577	-0.00564233	-15.6297
4.5977	2.625	0.03191	0.0292008	-0.0027092	-8.49012
4.59383	2.675	0.02771	0.0280093	0.000299279	1.08004
4.56757	2.7	0.02834	0.0274367	-0.000903298	-3.18736
4.56543	2.725	0.03023	0.0268789	-0.00335108	-11.0853
4.55827	2.775	0.02687	0.0258059	-0.00106412	-3.96027
4.54545	2.825	0.02939	0.0247866	-0.00460342	-15.6632
4.54545	2.875	0.02687	0.0238177	-0.00305227	-11.3594
4.53257	2.9	0.02183	0.0233513	0.00152126	6.96869
4.53257	2.925	0.02183	0.0228963	0.00106628	4.88447
4.51765	2.975	0.01931	0.0220194	0.00270938	14.031
4.51765	3.025	0.01595	0.0211844	0.00523441	32.8176
4.50492	3.075	0.02015	0.0203889	0.000238915	1.18568
4.49123	3.1	0.01763	0.0200053	0.00237525	13.4728
4.48267	3.125	0.02015	0.0196306	-0.000519378	-2.57756
4.48148	3.175	0.01847	0.0189074	0.000437412	2.36823
4.48148	3.225	0.01511	0.0182173	0.00310731	20.5646
4.48006	3.275	0.01763	0.0175585	-7.15349e-05	-0.405757
4.47439	3.3	0.01595	0.0172402	0.00129023	8.08919
4.47114	3.325	0.01931	0.0169292	-0.00238084	-12.3295
4.43706	3.375	0.01931	0.0163278	-0.0029822	-15.4438
4.43262	3.425	0.01847	0.0157529	-0.00271714	-14.7111
4.41176	3.475	0.01259	0.0152029	0.00261294	20.7541
4.41176	3.5	0.01658	0.014937	-0.00164305	-9.90983
4.41176	3.5	0.01247	0.014937	0.00246695	19.7831
4.40833	3.525	0.01092	0.0146767	0.00375673	34.4023
4.40833	3.575	0.01092	0.014173	0.00325298	29.7892
4.39612	3.625	0.01427	0.0136905	-0.000579468	-4.06074
4.39068	3.675	0.01679	0.0132283	-0.0035617	-21.2132
4.38813	3.7	0.01574	0.0130044	-0.00273555	-17.3796
4.37576	3.725	0.02267	0.0127853	-0.00988473	-43.6027
4.37063	3.775	0.02183	0.0123605	-0.00946953	-43.3785
4.3672	3.825	0.01679	0.011953	-0.00483701	-28.8089
4.36364	3.875	0.01511	0.011562	-0.00354801	-23.4812
4.35484	3.9	0.01301	0.0113724	-0.00163758	-12.5871
4.34582	3.925	0.00924	0.0111867	0.00194667	21.0678
4.29825	3.975	0.00672	0.0108263	0.00410626	61.105
4.29517	4.025	0.01175	0.0104801	-0.00126995	-10.808
4.2926	4.075	0.01092	0.0101474	-0.000772617	-7.07525
4.28623	4.1	0.01029	0.00998592	-0.000304078	-2.95509
4.27474	4.125	0.01427	0.00982761	-0.00444239	-31.131
4.26667	4.175	0.01259	0.00952013	-0.00306987	-24.3834
4.26667	4.225	0.00756	0.00922438	0.00166438	22.0156
4.249	4.275	0.00672	0.00893983	0.00221983	33.0331
4.21505	4.3	0.00924	0.00880159	-0.000438412	-4.74471
4.19841	4.325	0.00756	0.00866596	0.00110596	14.6291
4.19255	4.375	0.01259	0.0084023	-0.0041877	-33.2621
4.18654	4.425	0.01175	0.00814839	-0.00360161	-30.652
4.18578	4.475	0.01175	0.00790379	-0.00384621	-32.7337
4.18578	4.5	0.00819	0.00778486	-0.000405136	-4.94671
4.18551	4.5	0.00634	0.00778486	0.00144486	22.7897
4.18408	4.525	0.01008	0.00766811	-0.00241189	-23.9274
4.17391	4.575	0.00756	0.00744096	-0.000119044	-1.57465
4.16667	4.625	0.00504	0.00722195	0.00218195	43.2928
4.16017	4.675	0.00504	0.00701076	0.00197076	39.1024
4.15385	4.7	0.00588	0.00690799	0.00102799	17.4827
4.15062	4.725	0.00588	0.00680704	0.00092704	15.766
4.15062	4.775	0.00336	0.00661048	0.00325048	96.7405
4.14085	4.825	0.00252	0.00642078	0.00390078	154.793
4.13801	4.875	0.01008	0.00623765	-0.00384235	-38.1185
4.12903	4.9	0.00504	0.00614847	0.00110847	21.9935
4.12512	4.925	0.01008	0.00606083	-0.00401917	-39.8727
4.09645	4.975	0.0042	0.00589006	0.00169006	40.2394
4.09091	5.025	0.00588	0.00572508	-0.000154918	-2.63466
4.08168	5.075	0.0042	0.00556567	0.00136567	32.516
4.0791	5.1	0.00378	0.00548799	0.00170799	45.1849
4.07547	5.125	0.00168	0.00541161	0.00373161	222.12
4.0744	5.175	0.00168	0.00526268	0.00358268	213.255
4.0628	5.225	0.00336	0.00511867	0.00175867	52.3414
4.05405	5.275	0.0042	0.0049794	0.000779403	18.5572
4.05405	5.3	0.00378	0.00491149	0.00113149	29.9335
4.03118	5.325	0.0042	0.00484468	0.000644684	15.3496
4.02832	5.375	0.00336	0.00471434	0.00135434	40.3078
4.02381	5.425	0.00168	0.0045882	0.0029082	173.107
4.01499	5.475	0.00504	0.00446611	-0.000573887	-11.3866
4	5.5	0.00378	0.00440654	0.000626537	16.5751
3.99631	5.5	0.00357	0.00440654	0.000836537	23.4324
3.99213	5.525	0.00588	0.00434792	-0.00153208	-26.0559
3.98018	5.575	0.0042	0.00423346	3.34639e-05	0.79676
3.94836	5.625	0.0042	0.00412262	-7.73819e-05	-1.84243
3.9328	5.675	0.00336	0.00401524	0.000655244	19.5013
3.93197	5.7	0.00441	0.00396282	-0.000447181	-10.1402
3.93082	5.725	0.00336	0.00391121	0.000551213	16.4052
3.92293	5.775	0.00252	0.0038104	0.0012904	51.2065
3.92157	5.825	0.0042	0.0037127	-0.000487303	-11.6025
3.92	5.875	0.00588	0.00361798	-0.00226202	-38.4697
3.90323	5.9	0.0042	0.00357171	-0.00062829	-14.9593
3.88889	5.925	0.00588	0.00352615	-0.00235385	-40.0315
3.88755	5.975	0.00588	0.00343709	-0.00244291	-41.546
3.87546	6	0.00258	0.00339358	0.000813578	31.534
3.86634	6.025	0.00588	0.00335072	-0.00252928	-43.015
3.86473	6.1	0.00336	0.00322598	-0.000134021	-3.98871
3.8599	6.3	0.00294	0.00291953	-2.04714e-05	-0.696307
3.85944	6.5	0.00273	0.0026472	-8.28045e-05	-3.03313
3.85714	6.5	0.00223	0.0026472	0.000417195	18.7083
3.85322	6.7	0.00315	0.00240459	-0.000745409	-23.6638
3.85185	6.9	0.0021	0.00218797	8.79698e-05	4.18904
3.84615	7.1	0.00189	0.00199412	0.000104123	5.50915
3.84615	7.3	0.00252	0.00182029	-0.000699707	-27.7662
3.84615	7.5	0.00126	0.0016641	0.000404101	32.0715
3.84359	7.5	0.00143	0.0016641	0.000234101	16.3707
3.84018	7.7	0.000419815	0.00152349	0.00110368	262.896
3.83473	7.9	0.00168	0.00139668	-0.000283324	-16.8645
3.83062	8.1	0.00189	0.00128211	-0.000607895	-32.1637
3.82764	8.3	0.00126	0.00117842	-8.15775e-05	-6.4744
3.81549	8.5	0.00147	0.00108444	-0.000385557	-26.2284
3.81179	8.5	0.00126	0.00108444	-0.000175557	-13.9331
3.79259	8.7	0.00105	0.000999128	-5.08722e-05	-4.84497
3.79211	8.9	0.00168	0.000921564	-0.000758436	-45.145
3.78947	9.1	0.00147	0.000850946	-0.000619054	-42.1125
3.78829	9.3	0.000419815	0.000786565	0.00036675	87.3599
3.78788	9.5	0.000629723	0.000727792	9.80692e-05	15.5734
3.78788	9.5	0.000755668	0.000727792	-2.78758e-05	-3.6889
3.78788	9.7	0.000839631	0.000674071	-0.00016556	-19.7182
3.78788	9.9	0.000839631	0.000624907	-0.000214724	-25.5736
3.78788	10	0.000556255	0.000601895	4.56399e-05	8.20486
3.77001	10.1	0.000629723	0.000579861	-4.98622e-05	-7.91811
3.76923	10.5	0.000503778	0.000500594	-3.18444e-06	-0.632112
3.76923	11.5	0.000419815	0.000351602	-6.8213e-05	-16.2484
3.76063	12.5	0.000377834	0.00025146	-0.000126374	-33.4471
3.75715	13.5	0.000251889	0.000182705	-6.91839e-05	-27.466
3.75194	14	0.00013644	0.000156571	2.0131e-05	14.7544
3.75	14.5	8.39631e-05	0.000134617	5.0654e-05	60.3289
3.74515	18	3.14861e-05	5.05847e-05	1.90986e-05	60.6573
3.73846	22	2.09908e-05	1.88581e-05	-2.13271e-06	-10.1602
3.73846
3.73333
3.73333
3.73333
3.72103
3.71082
3.70513
3.7037
3.70073
3.69353
3.68852
3.68817
3.68817
3.67361
3.67361
3.66667
3.65852
3.65297
3.64865
3.64748
3.64069
3.63522
3.6172
3.61357
3.60586
3.6036
3.59925
3.59195
3.58894
3.5654
3.55146
3.54852
3.54545
3.53517
3.52863
3.52611
3.52313
3.52083
3.50303
3.48837
3.48718
3.48299
3.47244
3.46465
3.45882
3.45306
3.44898
3.4402
3.4386
3.4381
3.43137
3.43137
3.43137
3.42857
3.4264
3.4186
3.41798
3.4164
3.4153
3.40485
3.40268
3.39252
3.39103
3.38967
3.37931
3.37785
3.37751
3.36022
3.35428
3.34997
3.34964
3.33913
3.33827
3.33333
3.33183
3.3309
3.33028
3.33028
3.33028
3.32877
3.32474
3.31952
3.30688
3.30094
3.29268
3.29218
3.28378
3.28205
3.28022
3.2768
3.23569
3.23213
3.22689
3.22634
3.22222
3.22066
3.21943
3.21905
3.21365
3.20606
3.20513
3.2
3.18759
3.17501
3.17259
3.17162
3.16766
3.16667
3.16068
3.15847
3.15652
3.15606
3.14907
3.14859
3.14713
3.13932
3.13035
3.12554
3.125
3.11111
3.11043
3.11003
3.10431
3.10256
3.10256
3.10078
3.09576
3.09539
3.09539
3.09474
3.09357
3.07595
3.0636
3.06122
3.0566
3.05042
3.04505
3.04225
3.03876
3.02547
3.02469
3.02469
3
3
3
2.99415
2.99377
2.9887
2.98765
2.98507
2.9697
2.96649
2.96491
2.96296
2.96296
2.9589
2.95627
2.95122
2.95122
2.94875
2.93368
2.93064
2.92825
2.9279
2.92232
2.92014
2.9146
2.91089
2.90909
2.90909
2.90658
2.89714
2.89598
2.8924
2.89071
2.88889
2.88766
2.88235
2.88235
2.88235
2.88193
2.88095
2.8804
2.87268
2.86721
2.86508
2.86108
2.85882
2.85548
2.85388
2.85126
2.84813
2.8481
2.84211
2.84025
2.83437
2.83165
2.83041
2.83019
2.82427
2.82353
2.82353
2.81845
2.81667
2.81299
2.80925
2.7931
2.79227
2.78778
2.78257
2.78161
2.78161
2.77862
2.77778
2.77778
2.77778
2.77778
2.77558
2.77507
2.7541
2.75269
2.75269
2.75238
2.74357
2.73831
2.73279
2.73279
2.73067
2.72727
2.72222
2.72222
2.72168
2.7185
2.7171
2.71627
2.71362
2.71148
2.70899
2.70899
2.70853
2.70419
2.7002
2.6936
2.68889
2.67758
2.67462
2.67273
2.67273
2.67172
2.67033
2.66984
2.66811
2.66811
2.66667
2.65445
2.65163
2.64834
2.64521
2.64481
2.64481
2.64026
2.63713
2.63504
2.63441
2.63415
2.63184
2.63184
2.63184
2.63184
2.62694
2.62016
2.61994
2.61594
2.61333
2.61151
2.60762
2.6062
2.60241
2.60215
2.60215
2.59893
2.59459
2.59459
2.59336
2.58806
2.58586
2.5788
2.5736
2.57202
2.57202
2.57187
2.57014
2.56889
2.56813
2.56813
2.56267
2.56028
2.55556
2.55274
2.54878
2.54784
2.54774
2.54726
2.54717
2.54065
2.54055
2.53846
2.53498
2.53333
2.52632
2.52632
2.52632
2.52231
2.52231
2.52118
2.52118
2.51572
2.51565
2.51282
2.51282
2.51282
2.51282
2.51004
2.4953
2.49077
2.49037
2.48938
2.48357
2.48357
2.48357
2.48276
2.47781
2.47475
2.46914
2.46675
2.46647
2.45578
2.45564
2.45551
2.45383
2.45038
2.44648
2.44444
2.44029
2.43897
2.43882
2.4381
2.43768
2.43768
2.43098
2.42348
2.4229
2.41975
2.41947
2.41947
2.41935
2.41807
2.41617
2.41553
2.41553
2.41553
2.40852
2.40376
2.40376
2.40292
2.4024
2.4
2.4
2.4
2.4
2.39818
2.39464
2.39464
2.38875
2.38791
2.38378
2.38189
2.38095
2.38082
2.37931
2.37527
2.37046
2.36763
2.36742
2.3615
2.35988
2.35948
2.35922
2.35922
2.35643
2.35574
2.35111
2.35111
2.34783
2.34589
2.34417
2.34375
2.34226
2.34194
2.34146
2.34082
2.3379
2.3379
2.33333
2.33333
2.33333
2.33103
2.3304
2.32692
2.32258
2.32129
2.32015
2.3168
2.31496
2.30993
2.30836
2.3059
2.30456
2.30057
2.29932
2.29932
2.29885
2.29365
2.29365
2.2912
2.28762
2.28571
2.28302
2.28194
2.28
2.27556
2.27187
2.27187
2.27044
2.26154
2.25156
2.25
2.25
2.25
2.24436
2.24267
2.24121
2.24014
2.24009
2.23881
2.23881
2.23667
2.23348
2.23256
2.23207
2.23133
2.22879
2.2284
2.2284
2.22699
2.22699
2.2268
2.22222
2.22222
2.22222
2.21645
2.21645
2.21645
2.21521
2.21469
2.21355
2.20915
2.20735
2.2069
2.20611
2.20408
2.20408
2.20386
2.20314
2.19739
2.19739
2.19403
2.19298
2.19298
2.19082
2.18788
2.18788
2.18788
2.1836
2.18182
2.18182
2.1815
2.18132
2.17914
2.17695
2.17695
2.17391
2.17391
2.17365
2.17365
2.17297
2.16683
2.16479
2.16049
2.16034
2.16
2.15054
2.14793
2.14777
2.14777
2.14777
2.1475
2.14599
2.14525
2.14286
2.14241
2.14074
2.13333
2.13333
2.13333
2.13187
2.13158
2.13043
2.13001
2.12579
2.12579
2.1245
2.1245
2.1245
2.1245
2.12281
2.12281
2.12281
2.12281
2.11631
2.11447
2.11111
2.11111
2.10777
2.1039
2.10373
2.10373
2.09974
2.09974
2.09827
2.09709
2.09368
2.09368
2.09275
2.08978
2.08978
2.08642
2.08333
2.08333
2.08333
2.08333
2.07774
2.07568
2.07451
2.07451
2.07429
2.07407
2.07407
2.07407
2.07335
2.07042
2.07042
2.07042
2.07042
2.07042
2.06838
2.06486
2.06396
2.06271
2.05714
2.05714
2.05622
2.05479
2.04965
2.04965
2.04848
2.04623
2.04623
2.04318
2.04255
2.04255
2.04167
2.04034
2.04034
2.03774
2.03758
2.03614
2.03175
2.02935
2.02807
2.02793
2.02703
2.02682
2.02286
2.02286
2.0202
2.0202
2.0202
2.0202
2.01735
2.01679
2.01679
2.01667
2.01667
2.01468
2.01468
2.01468
2.01468
2.0137
2.0137
2.00863
2.00836
2.00826
2.0076
2.00655
2.00414
2.00414
2.00395
2
2
2
2
2
1.99645
1.99362
1.99272
1.99139
1.99005
1.98965
1.98898
1.98832
1.98824
1.98818
1.98818
1.98649
1.9845
1.98361
1.98361
1.98349
1.98238
1.98165
1.98127
1.98127
1.97897
1.9782
1.97408
1.97268
1.97268
1.97268
1.96748
1.96748
1.96734
1.96078
1.96078
1.96
1.95918
1.95681
1.95664
1.95025
1.94843
1.94704
1.94647
1.94253
1.94253
1.94253
1.93939
1.93798
1.92857
1.92857
1.92723
1.92308
1.92063
1.92063
1.92012
1.92
1.91773
1.91557
1.91391
1.91131
1.91045
1.91045
1.91005
1.90934
1.90927
1.90927
1.90877
1.90476
1.90476
1.90476
1.90259
1.89893
1.89873
1.89873
1.89606
1.89606
1.89546
1.89372
1.8935
1.8935
1.89289
1.8927
1.89204
1.88987
1.88889
1.88889
1.88476
1.88235
1.88143
1.88126
1.87826
1.87778
1.87778
1.87597
1.87597
1.87597
1.87597
1.87597
1.87589
1.87546
1.87085
1.87055
1.87053
1.86667
1.86667
1.86563
1.86414
1.86207
1.86207
1.86207
1.86203
1.86154
1.86086
1.86076
1.86076
1.86076
1.86002
1.8595
1.857
1.85614
1.85614
1.85507
1.85507
1.85507
1.85185
1.85164
1.85128
1.85125
1.85061
1.8475
1.8475
1.84699
1.84615
1.84615
1.84615
1.84366
1.84038
1.83051
1.82927
1.82751
1.82729
1.82707
1.82521
1.82521
1.82412
1.82412
1.82143
1.82114
1.82035
1.81787
1.81761
1.81761
1.8172
1.81586
1.8156
1.8156
1.8156
1.81481
1.81481
1.81481
1.81481
1.81481
1.81159
1.81002
1.8086
1.80597
1.8018
1.801
1.8
1.8
1.8
1.79973
1.79878
1.79817
1.79602
1.79602
1.79498
1.79458
1.79336
1.79268
1.79259
1.79259
1.79165
1.79157
1.79045
1.78995
1.78836
1.78836
1.78556
1.78452
1.78272
1.78114
1.78114
1.77778
1.77778
1.77778
1.77778
1.77372
1.77108
1.77108
1.77108
1.77081
1.7698
1.76768
1.76577
1.76554
1.76471
1.7631
1.7631
1.75945
1.75945
1.75669
1.75669
1.75439
1.75433
1.75208
1.75152
1.7507
1.7507
1.74899
1.74587
1.74519
1.74486
1.74419
1.74396
1.74396
1.74338
1.74222
1.74194
1.74194
1.73964
1.73963
1.73951
1.73913
1.73574
1.73333
1.72973
1.72941
1.72891
1.72549
1.72414
1.72366
1.72342
1.7234
1.7234
1.72293
1.72176
1.72176
1.71956
1.7193
1.7193
1.71631
1.71631
1.71631
1.71631
1.71568
1.71541
1.71429
1.71429
1.71197
1.71197
1.71197
1.71197
1.7094
1.7094
1.70911
1.70707
1.70501
1.70455
1.70387
1.7037
1.70142
1.6993
1.69922
1.69484
1.69377
1.69006
1.69006
1.69006
1.68977
1.68977
1.68966
1.68966
1.68966
1.68966
1.68837
1.68602
1.68389
1.68159
1.68038
1.67586
1.67586
1.67536
1.67521
1.67521
1.67185
1.66973
1.66811
1.66667
1.66667
1.66667
1.66475
1.66234
1.66168
1.66154
1.65977
1.65976
1.65939
1.65939
1.65686
1.65686
1.65517
1.65401
1.65379
1.65317
1.65317
1.65306
1.6529
1.65237
1.65169
1.65037
1.6501
1.64885
1.6484
1.64798
1.64798
1.64626
1.64551
1.64274
1.64103
1.64078
1.64078
1.64042
1.6402
1.63714
1.63636
1.63636
1.63636
1.63333
1.63333
1.63333
1.63277
1.63277
1.63237
1.63177
1.63043
1.62984
1.62897
1.6287
1.62613
1.62606
1.62602
1.62602
1.62154
1.62144
1.61905
1.61832
1.61616
1.61538
1.61538
1.61479
1.61317
1.61035
1.61006
1.60972
1.60489
1.60444
1.60444
1.60256
1.6
1.6
1.59639
1.59574
1.59499
1.5937
1.59229
1.58934
1.58919
1.58885
1.58859
1.58859
1.58824
1.58824
1.58824
1.58824
1.58685
1.58516
1.58242
1.5817
1.58065
1.58065
1.58025
1.58025
1.58025
1.58009
1.57944
1.57664
1.5743
1.57143
1.5684
1.56828
1.56816
1.56642
1.5664
1.56522
1.56481
1.56481
1.56481
1.56322
1.56277
1.56277
1.5625
1.56047
1.56047
1.56047
1.55794
1.55556
1.55128
1.55039
1.55039
1.54777
1.54737
1.5447
1.54462
1.54362
1.54338
1.54338
1.54338
1.54321
1.54321
1.54321
1.54286
1.54286
1.54286
1.54286
1.54286
1.54133
1.54103
1.53754
1.53754
1.53754
1.53725
1.53699
1.5327
1.53061
1.53061
1.53061
1.53061
1.5291
1.5291
1.5291
1.5291
1.52381
1.52381
1.52381
1.52381
1.52355
1.52321
1.52321
1.52321
1.52201
1.52192
1.52155
1.52011
1.51938
1.51883
1.51821
1.51797
1.51546
1.51546
1.51515
1.51515
1.51515
1.51515
1.51343
1.51007
1.50712
1.50712
1.50712
1.50605
1.50222
1.50222
1.50192
1.5
1.5
1.49959
1.49959
1.4988
1.49858
1.49555
1.49511
1.49482
1.49383
1.49354
1.49109
1.48694
1.48571
1.4856
1.4856
1.4856
1.48515
1.48485
1.48485
1.48485
1.48485
1.48485
1.48485
1.48485
1.48325
1.48205
1.48205
1.48205
1.48205
1.48205
1.48205
1.48163
1.48148
1.47845
1.4776
1.4776
1.47646
1.47336
1.4733
1.47126
1.47126
1.47126
1.47126
1.47126
1.47069
1.47059
1.47059
1.47059
1.46957
1.46939
1.46816
1.46771
1.46748
1.46714
1.46667
1.46531
1.46397
1.4632
1.46301
1.45946
1.45865
1.45788
1.45688
1.45688
1.45509
1.4525
1.4498
1.4498
1.4498
1.44966
1.44947
1.44928
1.44928
1.44928
1.44928
1.44633
1.44633
1.44622
1.44545
1.44444
1.44444
1.44416
1.44416
1.4434
1.4434
1.44208
1.44149
1.44048
1.43853
1.4383
1.43781
1.43781
1.43781
1.43415
1.43308
1.43284
1.43284
1.43284
1.43284
1.43284
1.43284
1.43284
1.43257
1.42857
1.42823
1.42773
1.42616
1.42301
1.42222
1.42222
1.42222
1.42222
1.42222
1.4216
1.42105
1.42105
1.42105
1.42029
1.42029
1.41956
1.41826
1.41569
1.41569
1.41569
1.41569
1.4152
1.41509
1.41509
1.41509
1.41509
1.41509
1.41509
1.41509
1.41245
1.41142
1.41093
1.41067
1.41067
1.41067
1.41006
1.40633
1.40462
1.40462
1.40462
1.40197
1.4
1.39922
1.39884
1.39821
1.39734
1.39614
1.39605
1.39172
1.3913
1.39114
1.3908
1.39041
1.38895
1.38889
1.38889
1.38857
1.38857
1.38857
1.38845
1.38845
1.38672
1.38604
1.38604
1.38462
1.38462
1.38462
1.38462
1.38317
1.38314
1.38147
1.38095
1.37969
1.37969
1.37634
1.37634
1.37634
1.37634
1.37634
1.37615
1.37544
1.37544
1.37475
1.37143
1.37143
1.36709
1.36709
1.36693
1.36659
1.36643
1.36535
1.36533
1.36364
1.36334
1.36312
1.36111
1.36111
1.36054
1.36054
1.35754
1.35754
1.35743
1.35743
1.35743
1.35722
1.35681
1.35681
1.35206
1.35206
1.35206
1.35206
1.35206
1.35162
1.35138
1.35135
1.3502
1.35
1.35
1.35
1.35
1.34862
1.34862
1.34862
1.34862
1.34844
1.34708
1.34606
1.34606
1.34606
1.34606
1.34477
1.34444
1.34444
1.34409
1.34409
1.34277
1.34266
1.34254
1.34127
1.33947
1.33929
1.33929
1.33929
1.33773
1.33333
1.33333
1.33333
1.33333
1.33333
1.33333
1.33333
1.33136
1.32785
1.32696
1.3259
1.32581
1.32581
1.32581
1.32432
1.32432
1.32234
1.32147
1.32053
1.32
1.31987
1.31963
1.31963
1.31824
1.31824
1.31824
1.31701
1.31612
1.31612
1.31579
1.31579
1.31579
1.31509
1.31508
1.31351
1.31282
1.31027
1.31027
1.31008
1.31008
1.31008
1.31008
1.31008
1.30987
1.30956
1.30787
1.30719
1.30719
1.30719
1.30719
1.30667
1.30617
1.30562
1.30521
1.30388
1.30334
1.3012
1.3012
1.3009
1.30081
1.30058
1.29947
1.2969
1.29634
1.29502
1.29391
1.29391
1.29391
1.29373
1.29293
1.29293
1.2921
1.29181
1.29008
1.28775
1.28699
1.28648
1.28648
1.28648
1.28571
1.2848
1.28441
1.28428
1.28205
1.28205
1.28042
1.2803
1.28
1.27826
1.27476
1.27392
1.27225
1.27207
1.27119
1.27119
1.27079
1.26861
1.26861
1.26859
1.26859
1.26859
1.26812
1.26724
1.26667
1.26667
1.26592
1.2642
1.26419
1.26316
1.26316
1.26263
1.2605
1.2605
1.26042
1.26042
1.2604
1.25993
1.25902
1.25786
1.25721
1.25698
1.25641
1.25641
1.25641
1.25641
1.25621
1.25621
1.25581
1.25581
1.2549
1.2549
1.2549
1.2549
1.2549
1.2549
1.2549
1.2549
1.2549
1.2549
1.25408
1.25106
1.25
1.24873
1.2475
1.24675
1.24643
1.24615
1.24593
1.24469
1.24103
1.24055
1.2381
1.23736
1.2368
1.23529
1.23529
1.23514
1.23504
1.23457
1.23419
1.2335
1.2335
1.2331
1.23274
1.23274
1.2327
1.23077
1.23077
1.23077
1.23051
1.22951
1.22789
1.22782
1.2276
1.22727
1.22727
1.22727
1.22718
1.22718
1.22684
1.22464
1.22464
1.22416
1.22222
1.22222
1.22222
1.22157
1.22118
1.22118
1.22111
1.22111
1.21941
1.21941
1.21941
1.21941
1.21905
1.21832
1.21689
1.21689
1.21609
1.21549
1.21547
1.21547
1.21473
1.21356
1.21212
1.21212
1.21212
1.21212
1.21094
1.21087
1.2104
1.20988
1.20988
1.20988
1.20988
1.20968
1.20968
1.20896
1.20786
1.20511
1.20452
1.20424
1.20398
1.20398
1.20398
1.20333
1.20333
1.20315
1.20268
1.2
1.2
1.2
1.19986
1.19955
1.19878
1.19858
1.19858
1.19858
1.19858
1.19746
1.19717
1.19512
1.19347
1.19291
1.19142
1.19048
1.19016
1.19014
1.1893
1.1893
1.1893
1.1893
1.1893
1.18596
1.18537
1.18519
1.18519
1.18519
1.18519
1.18284
1.18284
1.18218
1.17791
1.17702
1.17701
1.17633
1.17633
1.17567
1.1748
1.17474
1.17474
1.17391
1.17361
1.17361
1.17361
1.17338
1.17294
1.17188
1.17131
1.17073
1.17073
1.16959
1.16951
1.16908
1.16908
1.16777
1.16777
1.16768
1.16496
1.16467
1.16387
1.16376
1.16268
1.16151
1.16115
1.16018
1.16011
1.16011
1.15968
1.15891
1.15663
1.15663
1.15634
1.15542
1.1544
1.15385
1.15385
1.15385
1.15369
1.15348
1.15315
1.15315
1.15251
1.15238
1.15238
1.14966
1.14966
1.14966
1.14966
1.14945
1.14945
1.14943
1.14943
1.14943
1.14894
1.14894
1.14894
1.14683
1.14603
1.14603
1.14603
1.14511
1.14449
1.14422
1.14286
1.14286
1.14286
[truncated: 9,911 more rows]

## Sheet: S1H5vsS2H4
Volcano plot SePr100ng-200ng, HeLa500ng-400ng
accession	description	log2_fc	log10_adj_p-val	feature
tr|A0A7U0RPV8|A0A7U0RPV8_SERPR	CHAGRO	0.983	4.395	SP
tr|A0ABS0TTG3|A0ABS0TTG3_SERPR	FRQF	2.486	4.054	SP
tr|A0A7U0N7C9|A0A7U0N7C9_SERPR	DGMGBPPM	0.936	4.093	SP
tr|A0ABS0TVN6|A0ABS0TVN6_SERPR	BAH22MD	1.877	4.205	SP
tr|A0A7U0NAK8|A0A7U0NAK8_SERPR	ABCTSBP	2.158	4.195	SP
tr|A0A1W5DG40|A0A1W5DG40_SERPR	CITSYN	1.572	3.929	SP
tr|A0A1W5DTE7|A0A1W5DTE7_SERPR	CPD	2.551	3.921	SP
sp|Q15149|PLEC_HUMAN	PLEC	-2.476	3.94	HS
tr|A0A7U0RNK0|A0A7U0RNK0_SERPR	AAL	1.723	3.857	SP
tr|A0ABS0TYB3|A0ABS0TYB3_SERPR	EFG	1.026	3.657	SP
tr|A0ABS0TYV2|A0ABS0TYV2_SERPR	DNADRNAPB	2.518	3.616	SP
tr|A0A7U0N771|A0A7U0N771_SERPR	DPA	0.853	3.635	SP
tr|A0A1W5DH19|A0A1W5DH19_SERPR	GABCTSBPG	2.807	3.461	SP
tr|A0A1W5DTP3|A0A1W5DTP3_SERPR	ATPSA	0.811	3.476	SP
tr|A0ABS0TTQ3|A0ABS0TTQ3_SERPR	BACAD	1.294	3.299	SP
tr|A0A7U0N822|A0A7U0N822_SERPR	AAABCTSBP	0.755	3.314	SP
tr|A0ABS0U1C4|A0ABS0U1C4_SERPR	AHA	3.127	3.1	SP
tr|A0ABS0TQG6|A0ABS0TQG6_SERPR	3OCT	2.121	3.075	SP
tr|A0ABS0TPJ6|A0ABS0TPJ6_SERPR	UROHYD	1.085	2.998	SP
tr|A0A1W5DRJ3|A0A1W5DRJ3_SERPR	SRPB	2.616	2.986	SP
tr|A0A7U0N911|A0A7U0N911_SERPR	ENO	0.961	2.995	SP
tr|A0A4Q4LH82|A0A4Q4LH82_SERPR	SCLADPFB	2.796	2.899	SP
tr|A0A7U0RNV0|A0A7U0RNV0_SERPR	IDNADP	1.089	2.917	SP
tr|A0ABS0TNI3|A0ABS0TNI3_SERPR	SDIS	1.534	2.917	SP
tr|A0A7U0RLG2|A0A7U0RLG2_SERPR	PHOKIN	2.761	2.878	SP
tr|A0ABS0TYY1|A0ABS0TYY1_SERPR	25D56D	2.939	2.886	SP
tr|A0A1W5DT30|A0A1W5DT30_SERPR	GLUSYN	1.913	2.862	SP
tr|A0A5Q2V7Q6|A0A5Q2V7Q6_SERPR	LONPRO	2.054	2.873	SP
tr|A0ABS0TMZ3|A0ABS0TMZ3_SERPR	PADBPP	1.905	2.87	SP
sp|Q01518|CAP1_HUMAN	CAP1	-1.598	2.853	HS
sp|P80723|BASP1_HUMAN	BASP1	-1.085	2.861	HS
tr|A0ABS0TVU5|A0ABS0TVU5_SERPR	CIFBA	1.772	2.781	SP
tr|A0A1W5DPF7|A0A1W5DPF7_SERPR	SRPU	2.835	2.776	SP
tr|A0ABS0TX52|A0ABS0TX52_SERPR	GLPVD	0.925	2.773	SP
tr|A0ABS0TRB3|A0ABS0TRB3_SERPR	ATGD	1.101	2.786	SP
tr|A0A7U0NBD4|A0A7U0NBD4_SERPR	DIHDEH	0.771	2.755	SP
tr|A0ABS0TLN6|A0ABS0TLN6_SERPR	MBLFMH	2.794	2.743	SP
tr|A0ABS0TSD1|A0ABS0TSD1_SERPR	POROMPC	2.127	2.657	SP
tr|A0A1W5DGK8|A0A1W5DGK8_SERPR	SDF	0.927	2.64	SP
sp|Q04637|IF4G1_HUMAN	IF4G1	-2.119	2.597	HS
sp|P12236|ADT3_HUMAN	ADT3	-1.177	2.522	HS
tr|A0ABS0TTV1|A0ABS0TTV1_SERPR	DAAD	1.531	2.526	SP
tr|A0A1W5DS47|A0A1W5DS47_SERPR	SRPU	1.282	2.502	SP
tr|A0A7U0N3E0|A0A7U0N3E0_SERPR	SERHYD	1.138	2.496	SP
tr|A0ABS0TNZ1|A0ABS0TNZ1_SERPR	2ODCDRS	1.5	2.493	SP
tr|A0ABS0TR51|A0ABS0TR51_SERPR	VOCFP	2.132	2.484	SP
tr|A0A1W5DFF6|A0A1W5DFF6_SERPR	PHOISO	2.255	2.458	SP
tr|A0ABS0TRF9|A0ABS0TRF9_SERPR	ABCTSBP	0.934	2.463	SP
sp|P22695|QCR2_HUMAN	QCR2	-1.723	2.433	HS
tr|A0ABS0TSC6|A0ABS0TSC6_SERPR	PCATP	0.637	2.398	SP
sp|P63104|1433Z_HUMAN	1433Z	-0.577	2.379	HS
tr|A0A7U0RPL6|A0A7U0RPL6_SERPR	OIPY	1.796	2.329	SP
sp|P34897|GLYM_HUMAN	GLYM	-2.087	2.304	HS
sp|P11586|C1TC_HUMAN	C1TC	-1.382	2.274	HS
tr|A0A1W5DNZ6|A0A1W5DNZ6_SERPR	2345T26DNS	2.029	2.263	SP
tr|A0A1W5DFV2|A0A1W5DFV2_SERPR	SCLADPFA	1.565	2.264	SP
sp|Q92945|FUBP2_HUMAN	FUBP2	-2.339	2.262	HS
tr|A0ABS0TQ61|A0ABS0TQ61_SERPR	AABCTSBP	2.339	2.269	SP
tr|A0ABS0TY93|A0ABS0TY93_SERPR	THIPER	1.213	2.271	SP
tr|A0ABS0TWN6|A0ABS0TWN6_SERPR	4A2OT	1.517	2.269	SP
sp|P42704|LPPRC_HUMAN	LPPRC	-2.228	2.26	HS
sp|P08621|RU17_HUMAN	RU17	-2.273	2.266	HS
tr|A0ABS0TL22|A0ABS0TL22_SERPR	TPSPT	1.695	2.255	SP
sp|P20700|LMNB1_HUMAN	LMNB1	-1.883	2.257	HS
tr|A0A1W5DS28|A0A1W5DS28_SERPR	SRPU	2.256	2.254	SP
sp|Q9Y4L1|HYOU1_HUMAN	HYOU1	-2.031	2.208	HS
tr|A0ABS0TZH5|A0ABS0TZH5_SERPR	PDD	2.064	2.211	SP
tr|A0A7U0NA76|A0A7U0NA76_SERPR	LT3D	2.379	2.206	SP
tr|A0ABS0TRB6|A0ABS0TRB6_SERPR	GCSAG	1.457	2.166	SP
sp|P05783|K1C18_HUMAN	K1C18	-0.46	2.153	HS
tr|A0A1W5DSI9|A0A1W5DSI9_SERPR	SRPU	2.341	2.155	SP
sp|Q9Y262|EIF3L_HUMAN	EIF3L	-1.51	2.159	HS
tr|A0A1W5DRL9|A0A1W5DRL9_SERPR	SRPU	1.389	2.125	SP
tr|A0ABS0TRR3|A0ABS0TRR3_SERPR	NSCFPT	1.426	2.112	SP
tr|A0A1W5DRK5|A0A1W5DRK5_SERPR	SRPU	1.895	2.112	SP
tr|A0ABS0TSG1|A0ABS0TSG1_SERPR	LTL	2.303	2.115	SP
sp|Q9Y265|RUVB1_HUMAN	RUVB1	-1.105	2.119	HS
tr|A0ABS0TS46|A0ABS0TS46_SERPR	OLIA	1.516	2.104	SP
tr|A0A4Q4LIK9|A0A4Q4LIK9_SERPR	MALDEH	0.639	2.084	SP
sp|Q13813|SPTN1_HUMAN	SPTN1	-1.598	2.082	HS
sp|Q01082|SPTB2_HUMAN	SPTB2	-1.839	2.086	HS
sp|P09429|HMGB1_HUMAN	HMGB1	-1.419	2.076	HS
tr|A0A1W5DSK7|A0A1W5DSK7_SERPR	LRPU	1.205	2.072	SP
sp|P43243|MATR3_HUMAN	MATR3	-1.219	2.077	HS
tr|A0ABS0TN09|A0ABS0TN09_SERPR	PCORP	1.434	2.068	SP
sp|Q09666|AHNK_HUMAN	AHNK	-1.123	2.07	HS
tr|A0ABS0TMF5|A0ABS0TMF5_SERPR	AAFP	0.719	2.052	SP
sp|Q12905|ILF2_HUMAN	ILF2	-1.149	2.049	HS
sp|P12268|IMDH2_HUMAN	IMDH2	-1.5	2.049	HS
sp|P27797|CALR_HUMAN	CALR	-0.821	2.038	HS
sp|P35579|MYH9_HUMAN	MYH9	-0.844	2.034	HS
tr|A0A1W5DS87|A0A1W5DS87_SERPR	LRPU	2.15	2.018	SP
tr|A0A1W5DKS3|A0A1W5DKS3_SERPR	OIPY	1.93	2.01	SP
tr|A0ABS0TTG5|A0ABS0TTG5_SERPR	INODIP	2.181	1.988	SP
sp|P69905|HBA_HUMAN	HBA	-0.674	1.978	HS
tr|A0ABS0U282|A0ABS0U282_SERPR	TRAFRA	0.852	1.973	SP
tr|A0ABS0TQW8|A0ABS0TQW8_SERPR	FAOCAF	0.905	1.969	SP
sp|P31943|HNRH1_HUMAN	HNRH1	-0.661	1.973	HS
sp|P54136|SYRC_HUMAN	SYRC	-1.862	1.972	HS
sp|P40227|TCPZ_HUMAN	TCPZ	-1.17	1.964	HS
sp|P14618|KPYM_HUMAN	KPYM	-0.348	1.965	HS
sp|P56192|SYMC_HUMAN	SYMC	-1.067	1.967	HS
tr|A0A7U0RMY4|A0A7U0RMY4_SERPR	FLA	0.953	1.969	SP
sp|P21333|FLNA_HUMAN	FLNA	-0.366	1.948	HS
sp|P20042|IF2B_HUMAN	IF2B	-1.193	1.941	HS
tr|A0A1W5DTQ8|A0A1W5DTQ8_SERPR	ATPSB	2.115	1.925	SP
tr|A0ABS0TLR3|A0ABS0TLR3_SERPR	TRIFAC	2.115	1.929	SP
tr|A0ABS0TQY8|A0ABS0TQY8_SERPR	XPD	1.856	1.93	SP
tr|A0ABS0TSX3|A0ABS0TSX3_SERPR	G6PI	1.527	1.927	SP
sp|P04075|ALDOA_HUMAN	ALDOA	-0.605	1.92	HS
tr|A0A1W5DRY1|A0A1W5DRY1_SERPR	LRPU	1.277	1.923	SP
sp|P60709|ACTB_HUMAN	ACTB	-0.28	1.926	HS
tr|A0A7U0N7M2|A0A7U0N7M2_SERPR	DNAPDSP	0.944	1.925	SP
tr|A0A1W5DSJ9|A0A1W5DSJ9_SERPR	LRPU	1.241	1.918	SP
tr|A0ABS0TSV1|A0ABS0TSV1_SERPR	FCA	1.132	1.914	SP
tr|A0ABS0TRL2|A0ABS0TRL2_SERPR	EDTTPE	1.175	1.912	SP
sp|P22626|ROA2_HUMAN	ROA2	-0.356	1.903	HS
tr|A0A1W5DIM7|A0A1W5DIM7_SERPR	URIPHO	0.534	1.897	SP
tr|A0ABS0TPV3|A0ABS0TPV3_SERPR	POROMPA	0.476	1.892	SP
tr|A0A1W5DTC9|A0A1W5DTC9_SERPR	TRA	1.258	1.881	SP
sp|P04843|RPN1_HUMAN	RPN1	-1.769	1.876	HS
tr|A0ABS0TUW7|A0ABS0TUW7_SERPR	YFP	1.678	1.873	SP
sp|P78527|PRKDC_HUMAN	PRKDC	-0.456	1.871	HS
tr|A0A1W5DRT7|A0A1W5DRT7_SERPR	LRPU	1.861	1.861	SP
tr|A0A1W5DSZ8|A0A1W5DSZ8_SERPR	PEPS	1.115	1.863	SP
sp|Q5TEC6|H37_HUMAN	H37	-1.079	1.86	HS
tr|A0ABS0TYS9|A0ABS0TYS9_SERPR	ADPGH6E	1.75	1.86	SP
sp|P54819|KAD2_HUMAN	KAD2	-1.365	1.843	HS
sp|P34932|HSP74_HUMAN	HSP74	-0.598	1.828	HS
sp|P17987|TCPA_HUMAN	TCPA	-1.415	1.827	HS
tr|A0A7U0N865|A0A7U0N865_SERPR	CCY	1.666	1.769	SP
sp|P48643|TCPE_HUMAN	TCPE	-1.36	1.745	HS
tr|A0A4Q4LE00|A0A4Q4LE00_SERPR	FBA	1.227	1.738	SP
tr|A0A1W5DIL5|A0A1W5DIL5_SERPR	UNCPRO	1.515	1.728	SP
sp|Q92973|TNPO1_HUMAN	TNPO1	-1.585	1.73	HS
tr|A0A7U0N537|A0A7U0N537_SERPR	POBPO	0.543	1.73	SP
tr|A0ABS0TXS3|A0ABS0TXS3_SERPR	PMFST	1.926	1.71	SP
tr|A0ABS0TWL8|A0ABS0TWL8_SERPR	F0F1ATPSB	0.357	1.707	SP
tr|A0A1W5DGE0|A0A1W5DGE0_SERPR	PAL	0.751	1.701	SP
tr|A0A1W5DFU2|A0A1W5DFU2_SERPR	ATPDCPP	1.183	1.678	SP
sp|P62277|RS13_HUMAN	RS13	-1.252	1.681	HS
sp|Q14204|DYHC1_HUMAN	DYHC1	-1.761	1.669	HS
tr|A0ABS0TTS3|A0ABS0TTS3_SERPR	AMIPEPB	1.284	1.672	SP
sp|P07996|TSP1_HUMAN	TSP1	-1.167	1.675	HS
tr|A0ABS0TQW5|A0ABS0TQW5_SERPR	3HCD	1.232	1.676	SP
tr|A0ABS0TRG7|A0ABS0TRG7_SERPR	CATKATA	1.322	1.667	SP
tr|A0A7U0NB69|A0A7U0NB69_SERPR	LRPU	0.866	1.664	SP
sp|Q8WUM4|PDC6I_HUMAN	PDC6I	-1.585	1.665	HS
sp|P05787|K2C8_HUMAN	K2C8	-0.291	1.668	HS
tr|A0A1W5DLD3|A0A1W5DLD3_SERPR	CSPC	0.848	1.663	SP
sp|P06733|ENOA_HUMAN	ENOA	-0.369	1.647	HS
sp|P06744|G6PI_HUMAN	G6PI	-0.851	1.643	HS
tr|A0ABS0U017|A0ABS0U017_SERPR	EFTF	0.452	1.629	SP
tr|A0ABS0TP60|A0ABS0TP60_SERPR	PCL	1.848	1.631	SP
tr|A0ABS0TKZ6|A0ABS0TKZ6_SERPR	6PHO	1.848	1.634	SP
sp|Q00688|FKBP3_HUMAN	FKBP3	-1.091	1.635	HS
sp|P62753|RS6_HUMAN	RS6	-0.933	1.63	HS
tr|A0A1W5DGV0|A0A1W5DGV0_SERPR	RGMGIATPBP	1.297	1.612	SP
sp|P60842|IF4A1_HUMAN	IF4A1	-0.464	1.608	HS
sp|P15121|ALDR_HUMAN	ALDR	-0.746	1.604	HS
sp|P30153|2AAA_HUMAN	2AAA	-1.563	1.606	HS
tr|A0A7U0N9Q9|A0A7U0N9Q9_SERPR	LRPU	1.821	1.608	SP
sp|P49368|TCPG_HUMAN	TCPG	-0.801	1.605	HS
sp|Q9Y277|VDAC3_HUMAN	VDAC3	-1.35	1.597	HS
sp|P13797|PLST_HUMAN	PLST	-0.809	1.59	HS
sp|Q92499|DDX1_HUMAN	DDX1	-1.36	1.586	HS
sp|Q16891|MIC60_HUMAN	MIC60	-1.635	1.581	HS
tr|A0ABS0TXR0|A0ABS0TXR0_SERPR	CSA	1.663	1.57	SP
tr|A0A1W5DR74|A0A1W5DR74_SERPR	SDIS	1.585	1.557	SP
tr|A0ABS0TS48|A0ABS0TS48_SERPR	PHO	0.627	1.552	SP
sp|P27824|CALX_HUMAN	CALX	-0.603	1.549	HS
tr|A0ABS0TXL1|A0ABS0TXL1_SERPR	FADDM	1.766	1.543	SP
sp|P15531|NDKA_HUMAN	NDKA	-0.638	1.53	HS
sp|P12956|XRCC6_HUMAN	XRCC6	-0.739	1.529	HS
tr|A0ABS0TYV5|A0ABS0TYV5_SERPR	DNADRNAPB	1.147	1.529	SP
tr|A0ABS0TV97|A0ABS0TV97_SERPR	3RPS9	1.585	1.516	SP
tr|A0A4Q4LHS8|A0A4Q4LHS8_SERPR	PEMPS	1.737	1.509	SP
sp|Q9UBQ5|EIF3K_HUMAN	EIF3K	-1.737	1.512	HS
sp|O43707|ACTN4_HUMAN	ACTN4	-0.428	1.505	HS
sp|P08238|HS90B_HUMAN	HS90B	-0.272	1.497	HS
tr|A0ABS0TL43|A0ABS0TL43_SERPR	BDCFP	1.708	1.472	SP
tr|A0ABS0TZ96|A0ABS0TZ96_SERPR	ACL	1.708	1.474	SP
sp|P31327|CPSM_HUMAN	CPSM	-0.304	1.475	HS
tr|A0ABS0TYT0|A0ABS0TYT0_SERPR	GCA	1.248	1.471	SP
tr|A0ABS0TTI6|A0ABS0TTI6_SERPR	PROYEBF	1.379	1.464	SP
sp|P11142|HSP7C_HUMAN	HSP7C	-0.168	1.45	HS
tr|A0A1W5DRL3|A0A1W5DRL3_SERPR	SRPU	1.014	1.434	SP
tr|A0A4Q4LNE2|A0A4Q4LNE2_SERPR	3RPS1	0.973	1.416	SP
sp|P27635|RL10_HUMAN	RL10	-0.878	1.414	HS
sp|P14625|ENPL_HUMAN	ENPL	-0.422	1.409	HS
sp|O43390|HNRPR_HUMAN	HNRPR	-0.375	1.408	HS
tr|A0ABS0TPX2|A0ABS0TPX2_SERPR	AMIN	1.648	1.401	SP
sp|Q99613|EIF3C_HUMAN	EIF3C	-1.648	1.403	HS
sp|P63162|RSMN_HUMAN	RSMN	-1.216	1.393	HS
sp|Q12931|TRAP1_HUMAN	TRAP1	-0.648	1.368	HS
sp|P30041|PRDX6_HUMAN	PRDX6	-0.418	1.348	HS
sp|P50502|F10A1_HUMAN	F10A1	-1.373	1.347	HS
tr|A0A4Q4LD75|A0A4Q4LD75_SERPR	PPCTI	0.708	1.342	SP
sp|P52888|THOP1_HUMAN	THOP1	-1.202	1.342	HS
sp|P49748|ACADV_HUMAN	ACADV	-0.754	1.324	HS
sp|Q9Y285|SYFA_HUMAN	SYFA	-1.245	1.325	HS
sp|P39748|FEN1_HUMAN	FEN1	-0.765	1.325	HS
tr|A0ABS0TPZ4|A0ABS0TPZ4_SERPR	LA2	1.585	1.326	SP
tr|A0A1W5DRB6|A0A1W5DRB6_SERPR	PCA	1.585	1.328	SP
tr|A0A7U0N665|A0A7U0N665_SERPR	PHOSYN	0.907	1.325	SP
sp|Q15365|PCBP1_HUMAN	PCBP1	-0.536	1.324	HS
sp|P11766|ADHX_HUMAN	ADHX	-1.181	1.317	HS
sp|Q16881|TRXR1_HUMAN	TRXR1	-0.969	1.308	HS
tr|A0A4Q4LEN8|A0A4Q4LEN8_SERPR	NDK	0.627	1.308	SP
tr|A0A1W5DU66|A0A1W5DU66_SERPR	CPC	0.698	1.306	SP
tr|A0ABS0TV00|A0ABS0TV00_SERPR	NADDSSD	1.309	1.306	SP
tr|A0ABS0TM41|A0ABS0TM41_SERPR	NADHURNTF	1.309	1.308	SP
tr|A0ABS0TYL1|A0ABS0TYL1_SERPR	5RPL6	0.853	1.304	SP
tr|A0A4Z0E456|A0A4Z0E456_SERPR	LRPB	1.445	1.305	SP
tr|A0ABS0TL45|A0ABS0TL45_SERPR	5OP	1.553	1.301	SP
sp|Q15181|IPYR_HUMAN	IPYR	-0.555	1.302	HS
sp|P07108|ACBP_HUMAN	ACBP	-1.379	1.302	HS
sp|P49915|GUAA_HUMAN	GUAA	-1.379	1.304	HS
tr|A0A1W5DL45|A0A1W5DL45_SERPR	DNASSPPP	1.102	1.306	SP
sp|P04040|CATA_HUMAN	CATA	-0.926	1.291	HS
tr|A0A7U0RM88|A0A7U0RM88_SERPR	YFP	1.336	1.284	SP
sp|P06748|NPM_HUMAN	NPM	0.939	1.285	HS
sp|Q96AE4|FUBP1_HUMAN	FUBP1	-0.784	1.285	HS
tr|A0ABS0TWX6|A0ABS0TWX6_SERPR	NADDME	1.519	1.267	SP
tr|A0A4Q4LAW2|A0A4Q4LAW2_SERPR	I5MD	1.519	1.269	SP
tr|A0ABS0TL28|A0ABS0TL28_SERPR	CUOI	1.519	1.271	SP
sp|Q9Y490|TLN1_HUMAN	TLN1	-1.248	1.267	HS
sp|P47756|CAPZB_HUMAN	CAPZB	-0.887	1.267	HS
sp|Q7L2H7|EIF3M_HUMAN	EIF3M	-1.019	1.256	HS
sp|P53396|ACLY_HUMAN	ACLY	-1.258	1.251	HS
tr|A0ABS0TP34|A0ABS0TP34_SERPR	4H3MO	0.473	1.244	SP
tr|A0ABS0TY50|A0ABS0TY50_SERPR	YFP	1.485	1.23	SP
sp|P30740|ILEU_HUMAN	ILEU	-1.485	1.232	HS
sp|P11940|PABP1_HUMAN	PABP1	-0.493	1.227	HS
tr|A0A7U0N5E3|A0A7U0N5E3_SERPR	ATL	0.749	1.21	SP
sp|P31949|S10AB_HUMAN	S10AB	-0.606	1.21	HS
sp|P53985|MOT1_HUMAN	MOT1	-1.426	1.207	HS
sp|Q99880|H2B1L_HUMAN	H2B1L	-0.466	1.207	HS
tr|A0ABS0TP41|A0ABS0TP41_SERPR	5C2HSD	0.891	1.205	SP
tr|A0ABS0TSQ7|A0ABS0TSQ7_SERPR	PYRKIN	0.963	1.204	SP
sp|Q06830|PRDX1_HUMAN	PRDX1	-0.286	1.201	HS
sp|P55072|TERA_HUMAN	TERA	-0.391	1.199	HS
tr|A0ABS0U1Y2|A0ABS0U1Y2_SERPR	NADPDODMD	1.451	1.197	SP
tr|A0ABS0TSH9|A0ABS0TSH9_SERPR	ABCTATPBP	1.451	1.199	SP
tr|A0ABS0TP74|A0ABS0TP74_SERPR	PNP	0.621	1.186	SP
sp|P49327|FAS_HUMAN	FAS	-0.684	1.188	HS
tr|A0ABS0TPX6|A0ABS0TPX6_SERPR	ITL	1.1	1.171	SP
sp|P14866|HNRPL_HUMAN	HNRPL	-0.64	1.167	HS
sp|Q9H3N1|TMX1_HUMAN	TMX1	-1.17	1.167	HS
sp|Q9UQ80|PA2G4_HUMAN	PA2G4	-0.392	1.165	HS
sp|P22314|UBA1_HUMAN	UBA1	-0.329	1.157	HS
tr|A0ABS0TM56|A0ABS0TM56_SERPR	NTNADHQRA	1.415	1.159	SP
tr|A0A4Q4LIA8|A0A4Q4LIA8_SERPR	ABCTSBP	1.415	1.16	SP
tr|A0ABS0TT50|A0ABS0TT50_SERPR	CNHFP	1.339	1.155	SP
sp|P07237|PDIA1_HUMAN	PDIA1	-0.405	1.147	HS
sp|Q16576|RBBP7_HUMAN	RBBP7	-0.678	1.143	HS
tr|A0ABS0TSK8|A0ABS0TSK8_SERPR	G3PD	0.197	1.142	SP
tr|A0A7U0N484|A0A7U0N484_SERPR	ACEKIN	1.143	1.134	SP
tr|A0ABS0TQ69|A0ABS0TQ69_SERPR	SERHYD	1.379	1.116	SP
tr|A0ABS0TLL7|A0ABS0TLL7_SERPR	MCH	1.379	1.117	SP
sp|Q12965|MYO1E_HUMAN	MYO1E	-1	1.119	HS
sp|P21796|VDAC1_HUMAN	VDAC1	-0.477	1.119	HS
tr|A0ABS0TP63|A0ABS0TP63_SERPR	DPA	1.024	1.114	SP
sp|P07355|ANXA2_HUMAN	ANXA2	-0.272	1.112	HS
sp|P20073|ANXA7_HUMAN	ANXA7	-0.904	1.098	HS
sp|P51858|HDGF_HUMAN	HDGF	-0.453	1.095	HS
sp|P63000|RAC1_HUMAN	RAC1	-1.202	1.095	HS
sp|P00338|LDHA_HUMAN	LDHA	-0.348	1.092	HS
sp|P32320|CDD_HUMAN	CDD	-1.084	1.082	HS
tr|A0ABS0TX06|A0ABS0TX06_SERPR	DUF4214PRO	1.341	1.078	SP
tr|A0A4Q4LGE3|A0A4Q4LGE3_SERPR	FHCI	1.341	1.08	SP
tr|A0A7U0N687|A0A7U0N687_SERPR	TTL	1.162	1.078	SP
sp|P22234|PUR6_HUMAN	PUR6	-0.631	1.058	HS
tr|A0A7U0N9A6|A0A7U0N9A6_SERPR	FHFP	1.126	1.057	SP
sp|Q13011|ECH1_HUMAN	ECH1	-1.126	1.059	HS
sp|Q00610|CLH1_HUMAN	CLH1	-0.274	1.054	HS
tr|A0A7U0RLX9|A0A7U0RLX9_SERPR	NNFNCNTT	1.303	1.032	SP
sp|Q5SSJ5|HP1B3_HUMAN	HP1B3	-1.303	1.034	HS
sp|Q08J23|NSUN2_HUMAN	NSUN2	-0.649	1.033	HS
sp|Q14974|IMB1_HUMAN	IMB1	-0.395	1.032	HS
sp|P13639|EF2_HUMAN	EF2	-0.27	1.023	HS
sp|P78371|TCPB_HUMAN	TCPB	-0.614	1.015	HS
sp|Q99829|CPNE1_HUMAN	CPNE1	-1	1.015	HS
sp|P62318|SMD3_HUMAN	SMD3	-0.521	1.01	HS
sp|Q9BRA2|TXD17_HUMAN	TXD17	-1.029	1.009	HS
sp|P61247|RS3A_HUMAN	RS3A	-0.495	1.005	HS
sp|P63244|RACK1_HUMAN	RACK1	-0.361	1.006	HS
sp|P99999|CYC_HUMAN	CYC	-0.743	1.006	HS
sp|Q9NR30|DDX21_HUMAN	DDX21	-0.524	1.006	HS
sp|P05198|IF2A_HUMAN	IF2A	-0.828	0.995	HS
tr|A0A1W5DHR6|A0A1W5DHR6_SERPR	LRRP	1.263	0.996	SP
tr|A0A1W5DMX5|A0A1W5DMX5_SERPR	14D2NCS	1.263	0.997	SP
sp|Q9UKK9|NUDT5_HUMAN	NUDT5	-1.263	0.999	HS
tr|A0ABS0TTE9|A0ABS0TTE9_SERPR	FKBPPPCTI	1.263	1	SP
tr|A0ABS0TL93|A0ABS0TL93_SERPR	AAABCTATPBP	1.263	1.002	SP
sp|O00410|IPO5_HUMAN	IPO5	-0.684	1	HS
tr|A0A1W5DSR5|A0A1W5DSR5_SERPR	LRPU	0.949	0.998	SP
sp|P00966|ASSY_HUMAN	ASSY	-0.466	0.992	HS
sp|P26639|SYTC_HUMAN	SYTC	-0.484	0.992	HS
sp|P07954|FUMH_HUMAN	FUMH	-0.537	0.993	HS
tr|A0A4V1WJ11|A0A4V1WJ11_SERPR	SPNT	0.973	0.993	SP
tr|A0ABS0TU84|A0ABS0TU84_SERPR	SSDNABPSSB1	0.973	0.994	SP
sp|Q14697|GANAB_HUMAN	GANAB	-0.47	0.991	HS
sp|Q16181|SEPT7_HUMAN	SEPT7	-1	0.987	HS
tr|A0ABS0TTU7|A0ABS0TTU7_SERPR	XPA	1.209	0.987	SP
tr|A0A4Q4LFV2|A0A4Q4LFV2_SERPR	TVISSTPH	0.948	0.981	SP
sp|P31942|HNRH3_HUMAN	HNRH3	-0.867	0.976	HS
tr|A0A1W5DNJ5|A0A1W5DNJ5_SERPR	PTSSGSEIIA	0.749	0.973	SP
sp|Q00839|HNRPU_HUMAN	HNRPU	-0.285	0.969	HS
sp|P62906|RL10A_HUMAN	RL10A	-0.376	0.968	HS
sp|P21291|CSRP1_HUMAN	CSRP1	-0.457	0.966	HS
tr|A0ABS0TP27|A0ABS0TP27_SERPR	FHFP	1.222	0.967	SP
tr|A0ABS0TYK5|A0ABS0TYK5_SERPR	STTS	1.222	0.969	SP
tr|A0ABS0TNX7|A0ABS0TNX7_SERPR	FAOCAF	1.222	0.97	SP
tr|A0A1W5DFL3|A0A1W5DFL3_SERPR	FLA	1.222	0.972	SP
tr|A0A7U0NAF8|A0A7U0NAF8_SERPR	GLYKIN	0.9	0.96	SP
sp|P0DME0|SETLP_HUMAN	SETLP	-0.557	0.957	HS
sp|P11387|TOP1_HUMAN	TOP1	-0.764	0.953	HS
sp|Q99714|HCD2_HUMAN	HCD2	-0.48	0.954	HS
sp|Q00325|S25A3_HUMAN	S25A3	-0.551	0.936	HS
sp|P23396|RS3_HUMAN	RS3	-0.444	0.931	HS
tr|A0ABS0TZ56|A0ABS0TZ56_SERPR	CIIFH	1.181	0.921	SP
sp|P40939|ECHA_HUMAN	ECHA	-0.744	0.917	HS
sp|Q5VTE0|EF1A3_HUMAN	EF1A3	-0.225	0.911	HS
sp|Q06033|ITIH3_HUMAN	ITIH3	-0.819	0.908	HS
sp|Q9Y617|SERC_HUMAN	SERC	-0.914	0.896	HS
sp|P47897|SYQ_HUMAN	SYQ	-0.87	0.894	HS
tr|A0ABS0TUF5|A0ABS0TUF5_SERPR	PDATH	0.939	0.885	SP
sp|P50395|GDIB_HUMAN	GDIB	-0.397	0.878	HS
sp|P39023|RL3_HUMAN	RL3	-0.429	0.874	HS
sp|P31930|QCR1_HUMAN	QCR1	-0.768	0.873	HS
tr|A0ABS0TKZ5|A0ABS0TKZ5_SERPR	MABCTSBP	1.138	0.874	SP
tr|A0ABS0TN11|A0ABS0TN11_SERPR	PCOP	1.138	0.875	SP
sp|O43598|DNPH1_HUMAN	DNPH1	-1.138	0.876	HS
sp|Q9NQR4|NIT2_HUMAN	NIT2	-1.138	0.877	HS
sp|P46013|KI67_HUMAN	KI67	-1.138	0.879	HS
sp|P00734|THRB_HUMAN	THRB	0.518	0.88	HS
tr|A0A4Z0DWB8|A0A4Z0DWB8_SERPR	GZ2TMP	1	0.873	SP
sp|P00558|PGK1_HUMAN	PGK1	-0.2	0.873	HS
sp|O75489|NDUS3_HUMAN	NDUS3	-1.04	0.865	HS
tr|A0ABS0TLR7|A0ABS0TLR7_SERPR	PLPDCSFP	0.885	0.864	SP
sp|P62942|FKB1A_HUMAN	FKB1A	-0.842	0.864	HS
sp|Q9Y5S9|RBM8A_HUMAN	RBM8A	-0.737	0.862	HS
sp|P18621|RL17_HUMAN	RL17	0.466	0.853	HS
sp|Q9Y5B9|SP16H_HUMAN	SP16H	-0.466	0.854	HS
sp|P62136|PP1A_HUMAN	PP1A	-0.433	0.855	HS
sp|P40926|MDHM_HUMAN	MDHM	-0.412	0.856	HS
sp|Q08211|DHX9_HUMAN	DHX9	-0.362	0.854	HS
sp|P00441|SODC_HUMAN	SODC	-0.69	0.853	HS
sp|Q16658|FSCN1_HUMAN	FSCN1	-0.619	0.854	HS
tr|A0A1W5DGX6|A0A1W5DGX6_SERPR	THI	0.557	0.851	SP
sp|P18206|VINC_HUMAN	VINC	-0.837	0.843	HS
tr|A0A1W5DJM8|A0A1W5DJM8_SERPR	3KCT	1.093	0.838	SP
tr|A0A1W5DS42|A0A1W5DS42_SERPR	SRPU	1.093	0.839	SP
tr|A0ABS0TWN2|A0ABS0TWN2_SERPR	F0F1ATPSA	1.093	0.84	SP
sp|P61201|CSN2_HUMAN	CSN2	-1.093	0.842	HS
tr|A0A4Q4LJG8|A0A4Q4LJG8_SERPR	LRAFB	1.093	0.843	SP
tr|A0A7U0N544|A0A7U0N544_SERPR	CABCTSBP	1.093	0.844	SP
sp|P09874|PARP1_HUMAN	PARP1	-0.495	0.842	HS
sp|P04792|HSPB1_HUMAN	HSPB1	-0.444	0.842	HS
sp|Q14152|EIF3A_HUMAN	EIF3A	0.781	0.841	HS
sp|P56537|IF6_HUMAN	IF6	-0.658	0.815	HS
sp|O43776|SYNC_HUMAN	SYNC	-0.504	0.802	HS
sp|Q96FW1|OTUB1_HUMAN	OTUB1	-0.535	0.801	HS
sp|Q99623|PHB2_HUMAN	PHB2	-0.535	0.803	HS
sp|P62829|RL23_HUMAN	RL23	-0.493	0.793	HS
tr|A0ABS0TS16|A0ABS0TS16_SERPR	DAD	1.047	0.792	SP
tr|A0A1W5DSA9|A0A1W5DSA9_SERPR	CSDPM	1.047	0.793	SP
sp|Q13057|COASY_HUMAN	COASY	-1.047	0.794	HS
sp|P23528|COF1_HUMAN	COF1	-0.367	0.795	HS
sp|P18124|RL7_HUMAN	RL7	0.323	0.786	HS
sp|O43242|PSMD3_HUMAN	PSMD3	-0.959	0.785	HS
sp|P78330|SERB_HUMAN	SERB	-0.959	0.786	HS
sp|P53999|TCP4_HUMAN	TCP4	0.568	0.786	HS
sp|Q07020|RL18_HUMAN	RL18	-0.338	0.779	HS
sp|P62244|RS15A_HUMAN	RS15A	-0.56	0.78	HS
tr|A0A1W5DG97|A0A1W5DG97_SERPR	2ODE1	0.585	0.762	SP
tr|A0A4Q4LHZ1|A0A4Q4LHZ1_SERPR	THIPER	0.354	0.755	SP
tr|A0A4Q4LCE2|A0A4Q4LCE2_SERPR	SRPU	0.379	0.751	SP
sp|P16104|H2AX_HUMAN	H2AX	-0.386	0.748	HS
sp|P35237|SPB6_HUMAN	SPB6	-0.402	0.742	HS
sp|Q8NBS9|TXND5_HUMAN	TXND5	-0.517	0.74	HS
sp|P35637|FUS_HUMAN	FUS	0.48	0.739	HS
sp|P33992|MCM5_HUMAN	MCM5	-0.856	0.735	HS
sp|P61313|RL15_HUMAN	RL15	-0.483	0.725	HS
sp|Q15717|ELAV1_HUMAN	ELAV1	-0.585	0.725	HS
sp|Q99832|TCPH_HUMAN	TCPH	-0.331	0.726	HS
sp|P52565|GDIR1_HUMAN	GDIR1	-0.497	0.725	HS
sp|P50454|SERPH_HUMAN	SERPH	-0.663	0.722	HS
sp|P35659|DEK_HUMAN	DEK	-0.431	0.723	HS
tr|A0ABS0TRX1|A0ABS0TRX1_SERPR	2OGFDFP	0.881	0.724	SP
tr|A0ABS0TXY5|A0ABS0TXY5_SERPR	TPI	0.596	0.718	SP
tr|A0ABS0TUG1|A0ABS0TUG1_SERPR	PDCDRA	0.329	0.716	SP
sp|P19338|NUCL_HUMAN	NUCL	-0.337	0.716	HS
sp|P14314|GLU2B_HUMAN	GLU2B	-0.283	0.71	HS
tr|A0ABS0TTF1|A0ABS0TTF1_SERPR	B23CN2P3N	0.556	0.709	SP
tr|A0A1W5DNL7|A0A1W5DNL7_SERPR	PROGRPE	0.532	0.709	SP
tr|A0ABS0TWM1|A0ABS0TWM1_SERPR	GF6PTI	0.951	0.697	SP
tr|A0A1W5DPM2|A0A1W5DPM2_SERPR	LIP	0.951	0.698	SP
tr|A0ABS0TLM9|A0ABS0TLM9_SERPR	MERNDTPAS	0.951	0.699	SP
tr|A0ABS0TM47|A0ABS0TM47_SERPR	NTNADHQRC	0.951	0.7	SP
sp|P33176|KINH_HUMAN	KINH	-0.951	0.701	HS
sp|Q9NQC3|RTN4_HUMAN	RTN4	-0.817	0.697	HS
sp|P46783|RS10_HUMAN	RS10	-0.401	0.698	HS
sp|Q13283|G3BP1_HUMAN	G3BP1	-0.388	0.699	HS
sp|P50990|TCPQ_HUMAN	TCPQ	-0.397	0.696	HS
tr|A0ABS0TNS4|A0ABS0TNS4_SERPR	HABCTSBPH	0.609	0.695	SP
sp|Q9BXP5|SRRT_HUMAN	SRRT	-0.574	0.691	HS
sp|Q92841|DDX17_HUMAN	DDX17	-0.204	0.691	HS
tr|A0A4Z0DPY5|A0A4Z0DPY5_SERPR	LRPB	0.788	0.686	SP
sp|P62269|RS18_HUMAN	RS18	-0.459	0.687	HS
sp|P10909|CLUS_HUMAN	CLUS	-0.907	0.688	HS
tr|A0ABS0TNG9|A0ABS0TNG9_SERPR	CDPC	0.623	0.688	SP
sp|O00231|PSD11_HUMAN	PSD11	-0.564	0.688	HS
sp|P20618|PSB1_HUMAN	PSB1	-0.467	0.679	HS
sp|P54577|SYYC_HUMAN	SYYC	-0.61	0.68	HS
tr|A0A7U0NBJ6|A0A7U0NBJ6_SERPR	NADHQOCD	0.807	0.671	SP
sp|O00299|CLIC1_HUMAN	CLIC1	0.376	0.663	HS
sp|Q14566|MCM6_HUMAN	MCM6	-0.778	0.654	HS
tr|A0A1W5DTB3|A0A1W5DTB3_SERPR	ARGSYN	0.9	0.653	SP
tr|A0ABS0TWV5|A0ABS0TWV5_SERPR	PM4FP	0.9	0.654	SP
tr|A0ABS0TPI9|A0ABS0TPI9_SERPR	BKACPSI	0.9	0.655	SP
tr|A0A1W5DIG7|A0A1W5DIG7_SERPR	EACPRNADH	0.83	0.655	SP
sp|P55884|EIF3B_HUMAN	EIF3B	-0.543	0.654	HS
sp|P46781|RS9_HUMAN	RS9	-0.351	0.652	HS
sp|O96000|NDUBA_HUMAN	NDUBA	-0.666	0.649	HS
tr|A0A1W5DFW2|A0A1W5DFW2_SERPR	STACY	0.666	0.65	SP
sp|P30044|PRDX5_HUMAN	PRDX5	-0.264	0.649	HS
sp|P00505|AATM_HUMAN	AATM	-0.326	0.649	HS
sp|P14384|CBPM_HUMAN	CBPM	-0.796	0.642	HS
sp|O75340|PDCD6_HUMAN	PDCD6	-0.613	0.643	HS
sp|P62910|RL32_HUMAN	RL32	-0.648	0.642	HS
sp|O75821|EIF3G_HUMAN	EIF3G	-0.648	0.643	HS
sp|P23246|SFPQ_HUMAN	SFPQ	-0.35	0.642	HS
sp|P16070|CD44_HUMAN	CD44	-0.573	0.641	HS
sp|P36578|RL4_HUMAN	RL4	-0.243	0.638	HS
sp|O75533|SF3B1_HUMAN	SF3B1	-0.561	0.632	HS
sp|P51149|RAB7A_HUMAN	RAB7A	-0.506	0.633	HS
sp|Q13263|TIF1B_HUMAN	TIF1B	-0.531	0.633	HS
sp|Q13185|CBX3_HUMAN	CBX3	-0.585	0.629	HS
sp|P49419|AL7A1_HUMAN	AL7A1	-0.585	0.63	HS
sp|Q9UNL2|SSRG_HUMAN	SSRG	-0.7	0.627	HS
sp|P25398|RS12_HUMAN	RS12	-0.295	0.628	HS
sp|P40429|RL13A_HUMAN	RL13A	-0.615	0.629	HS
sp|O15355|PPM1G_HUMAN	PPM1G	-0.615	0.63	HS
sp|O75367|H2AY_HUMAN	H2AY	-0.431	0.629	HS
tr|A0A4Q4LNS7|A0A4Q4LNS7_SERPR	2I2ID	0.737	0.622	SP
sp|P54578|UBP14_HUMAN	UBP14	-0.737	0.623	HS
sp|P26599|PTBP1_HUMAN	PTBP1	-0.349	0.623	HS
sp|P29401|TKT_HUMAN	TKT	0.213	0.621	HS
sp|Q96QK1|VPS35_HUMAN	VPS35	-0.678	0.621	HS
tr|A0ABS0TSQ6|A0ABS0TSQ6_SERPR	USP	0.784	0.62	SP
sp|P04080|CYTB_HUMAN	CYTB	-0.528	0.619	HS
tr|A0ABS0TPJ3|A0ABS0TPJ3_SERPR	MGL	0.848	0.619	SP
tr|A0ABS0TR02|A0ABS0TR02_SERPR	EFT	-0.848	0.62	SP
tr|A0ABS0TZR6|A0ABS0TZR6_SERPR	TRPF	0.848	0.621	SP
tr|A0A7U0RNM9|A0A7U0RNM9_SERPR	GBPG	0.848	0.622	SP
sp|P13798|ACPH_HUMAN	ACPH	-0.848	0.623	HS
tr|A0ABS0TWU4|A0ABS0TWU4_SERPR	OMCPT	0.848	0.624	SP
sp|Q7Z6P3|RAB44_HUMAN	RAB44	0.848	0.625	HS
sp|Q99497|PARK7_HUMAN	PARK7	-0.451	0.623	HS
sp|P50991|TCPD_HUMAN	TCPD	-0.307	0.621	HS
sp|P33316|DUT_HUMAN	DUT	-0.35	0.62	HS
sp|P67809|YBOX1_HUMAN	YBOX1	-0.341	0.609	HS
tr|A0ABS0TV87|A0ABS0TV87_SERPR	LFACLF	0.686	0.606	SP
sp|P04083|ANXA1_HUMAN	ANXA1	-0.203	0.603	HS
sp|P49411|EFTU_HUMAN	EFTU	-0.322	0.602	HS
sp|P55060|XPO2_HUMAN	XPO2	-0.227	0.601	HS
sp|Q9Y3E5|PTH2_HUMAN	PTH2	-0.722	0.599	HS
sp|P26038|MOES_HUMAN	MOES	-0.167	0.599	HS
sp|P10809|CH60_HUMAN	CH60	0.148	0.599	HS
sp|P62913|RL11_HUMAN	RL11	0.619	0.599	HS
sp|Q2VIR3|IF2GL_HUMAN	IF2GL	0.421	0.581	HS
sp|P18754|RCC1_HUMAN	RCC1	0.543	0.572	HS
sp|P62306|RUXF_HUMAN	RUXF	-0.67	0.571	HS
tr|A0A7U0N6L6|A0A7U0N6L6_SERPR	NADGK	0.794	0.57	SP
tr|A0A7U0RNK8|A0A7U0RNK8_SERPR	LIP	0.794	0.571	SP
tr|A0ABS0TQX0|A0ABS0TQX0_SERPR	PTL	0.794	0.572	SP
tr|A0ABS0TRD3|A0ABS0TRD3_SERPR	DFL	0.794	0.573	SP
tr|A0ABS0TW97|A0ABS0TW97_SERPR	AGR	0.794	0.574	SP
tr|A0A1W5DT85|A0A1W5DT85_SERPR	ATPSG	0.794	0.575	SP
tr|A0ABS0TY26|A0ABS0TY26_SERPR	4HTS	0.794	0.575	SP
sp|O75955|FLOT1_HUMAN	FLOT1	-0.476	0.576	HS
sp|Q16401|PSMD5_HUMAN	PSMD5	-0.427	0.576	HS
sp|P38117|ETFB_HUMAN	ETFB	-0.569	0.574	HS
tr|A0ABS0TXE6|A0ABS0TXE6_SERPR	POLAMI	0.706	0.568	SP
sp|Q9Y383|LC7L2_HUMAN	LC7L2	0.646	0.567	HS
sp|P41250|GARS_HUMAN	GARS	-0.646	0.568	HS
sp|P62917|RL8_HUMAN	RL8	-0.49	0.568	HS
sp|P16152|CBR1_HUMAN	CBR1	-0.49	0.569	HS
sp|P78417|GSTO1_HUMAN	GSTO1	-0.518	0.567	HS
tr|A0A1W5DLG6|A0A1W5DLG6_SERPR	HCTP	0.451	0.56	SP
sp|P25788|PSA3_HUMAN	PSA3	-0.72	0.545	HS
tr|A0A1W5DPQ0|A0A1W5DPQ0_SERPR	DNABPHUA	0.403	0.537	SP
tr|A0A1W5DR98|A0A1W5DR98_SERPR	DUF883PRO	0.347	0.537	SP
sp|P31153|METK2_HUMAN	METK2	-0.339	0.529	HS
tr|A0ABS0TSG0|A0ABS0TSG0_SERPR	PTS	0.737	0.518	SP
tr|A0ABS0TZS1|A0ABS0TZS1_SERPR	TOBEPF	0.737	0.519	SP
tr|A0ABS0TQW4|A0ABS0TQW4_SERPR	OMPAFB	0.737	0.52	SP
tr|A0ABS0TVE8|A0ABS0TVE8_SERPR	NADDSSD	0.737	0.521	SP
sp|Q9Y266|NUDC_HUMAN	NUDC	-0.38	0.52	HS
sp|P61604|CH10_HUMAN	CH10	-0.447	0.516	HS
sp|P37802|TAGL2_HUMAN	TAGL2	0.229	0.517	HS
sp|P05556|ITB1_HUMAN	ITB1	-0.349	0.509	HS
tr|A0A7U0N3U3|A0A7U0N3U3_SERPR	GTL	0.7	0.506	SP
sp|P26641|EF1G_HUMAN	EF1G	-0.211	0.499	HS
sp|P02786|TFR1_HUMAN	TFR1	-0.164	0.499	HS
sp|Q15293|RCN1_HUMAN	RCN1	-0.474	0.491	HS
sp|P07910|HNRPC_HUMAN	HNRPC	0.242	0.488	HS
sp|P62937|PPIA_HUMAN	PPIA	-0.159	0.47	HS
sp|P36955|PEDF_HUMAN	PEDF	-0.326	0.469	HS
sp|Q9NR45|SIAS_HUMAN	SIAS	-0.564	0.467	HS
tr|A0A7U0N8W2|A0A7U0N8W2_SERPR	TRM	0.61	0.461	SP
tr|A0A1W5DLQ1|A0A1W5DLQ1_SERPR	PTSMTIID	0.678	0.461	SP
tr|A0ABS0TQV4|A0ABS0TQV4_SERPR	4H3PD	0.678	0.462	SP
sp|P04844|RPN2_HUMAN	RPN2	-0.678	0.463	HS
sp|P61978|HNRPK_HUMAN	HNRPK	-0.152	0.46	HS
sp|P61353|RL27_HUMAN	RL27	0.345	0.455	HS
sp|Q15819|UB2V2_HUMAN	UB2V2	-0.585	0.452	HS
tr|A0ABS0TKD8|A0ABS0TKD8_SERPR	BAD	0.585	0.452	SP
sp|O00629|IMA3_HUMAN	IMA3	-0.526	0.45	HS
sp|P42330|AK1C3_HUMAN	AK1C3	-0.284	0.447	HS
sp|P05455|LA_HUMAN	LA	0.472	0.445	HS
sp|Q15393|SF3B3_HUMAN	SF3B3	-0.434	0.445	HS
sp|O14979|HNRDL_HUMAN	HNRDL	-0.184	0.441	HS
sp|Q08945|SSRP1_HUMAN	SSRP1	-0.424	0.439	HS
sp|Q10567|AP1B1_HUMAN	AP1B1	-0.424	0.44	HS
sp|O00303|EIF3F_HUMAN	EIF3F	-0.478	0.423	HS
sp|Q969M3|YIPF5_HUMAN	YIPF5	-0.585	0.423	HS
sp|Q9HB71|CYBP_HUMAN	CYBP	-0.397	0.42	HS
sp|P14174|MIF_HUMAN	MIF	-0.302	0.42	HS
sp|P09382|LEG1_HUMAN	LEG1	-0.244	0.42	HS
sp|P62424|RL7A_HUMAN	RL7A	-0.21	0.416	HS
sp|Q9H3P7|GCP60_HUMAN	GCP60	-0.503	0.413	HS
sp|Q02543|RL18A_HUMAN	RL18A	-0.261	0.411	HS
sp|P45880|VDAC2_HUMAN	VDAC2	0.247	0.411	HS
sp|P32969|RL9_HUMAN	RL9	-0.381	0.412	HS
sp|Q9Y2Z0|SGT1_HUMAN	SGT1	-0.451	0.412	HS
tr|A0A4Q4LMM2|A0A4Q4LMM2_SERPR	TIFIF3	0.617	0.409	SP
tr|A0ABS0TVQ6|A0ABS0TVQ6_SERPR	E3UPL	-0.617	0.41	SP
sp|P27695|APEX1_HUMAN	APEX1	-0.305	0.411	HS
sp|P05387|RLA2_HUMAN	RLA2	-0.179	0.41	HS
sp|P60174|TPIS_HUMAN	TPIS	-0.13	0.409	HS
sp|O60664|PLIN3_HUMAN	PLIN3	0.344	0.409	HS
sp|P13645|K1C10_HUMAN	K1C10	-0.469	0.4	HS
tr|A0ABS0TL60|A0ABS0TL60_SERPR	ADGPSP	0.379	0.391	SP
sp|Q9Y3U8|RL36_HUMAN	RL36	-0.272	0.38	HS
sp|P49756|RBM25_HUMAN	RBM25	-0.476	0.374	HS
sp|P08865|RSSA_HUMAN	RSSA	-0.184	0.373	HS
sp|Q8NHW5|RLA0L_HUMAN	RLA0L	0.186	0.364	HS
sp|P62280|RS11_HUMAN	RS11	0.226	0.363	HS
sp|P36952|SPB5_HUMAN	SPB5	-0.139	0.362	HS
sp|P68871|HBB_HUMAN	HBB	0.222	0.36	HS
sp|P30046|DOPD_HUMAN	DOPD	-0.334	0.36	HS
sp|P62304|RUXE_HUMAN	RUXE	-0.334	0.361	HS
sp|P05543|THBG_HUMAN	THBG	-0.334	0.362	HS
sp|Q14498|RBM39_HUMAN	RBM39	-0.231	0.357	HS
sp|P17931|LEG3_HUMAN	LEG3	-0.206	0.356	HS
sp|P62805|H4_HUMAN	H4	-0.117	0.355	HS
tr|A0A1W5DI04|A0A1W5DI04_SERPR	CRPC	0.553	0.352	SP
tr|A0A1W5DT27|A0A1W5DT27_SERPR	ARGLYA	0.553	0.353	SP
tr|A0ABS0TS92|A0ABS0TS92_SERPR	G1PA	0.553	0.354	SP
tr|A0ABS0TY36|A0ABS0TY36_SERPR	GBLPABCTSBPP	0.553	0.354	SP
tr|A0ABS0U0Q4|A0ABS0U0Q4_SERPR	PPPP	0.553	0.355	SP
tr|A0ABS0TQE1|A0ABS0TQE1_SERPR	ANS	0.553	0.356	SP
tr|A0A1W5DRM7|A0A1W5DRM7_SERPR	LRPU	0.553	0.357	SP
tr|A0ABS0TN94|A0ABS0TN94_SERPR	BG1PIP	0.553	0.357	SP
tr|A0ABS0TTN4|A0ABS0TTN4_SERPR	AAP	0.553	0.358	SP
sp|P62495|ERF1_HUMAN	ERF1	-0.382	0.357	HS
sp|P30050|RL12_HUMAN	RL12	-0.198	0.355	HS
sp|P62266|RS23_HUMAN	RS23	0.329	0.344	HS
sp|P26368|U2AF2_HUMAN	U2AF2	-0.402	0.344	HS
sp|P00491|PNPH_HUMAN	PNPH	-0.24	0.344	HS
sp|P17812|PYRG1_HUMAN	PYRG1	0.354	0.34	HS
sp|P62263|RS14_HUMAN	RS14	-0.206	0.338	HS
sp|O95373|IPO7_HUMAN	IPO7	-0.29	0.337	HS
sp|P24534|EF1B_HUMAN	EF1B	-0.247	0.337	HS
sp|P60866|RS20_HUMAN	RS20	0.431	0.335	HS
sp|Q02878|RL6_HUMAN	RL6	-0.153	0.332	HS
sp|Q8TDN6|BRX1_HUMAN	BRX1	-0.337	0.332	HS
sp|Q16719|KYNU_HUMAN	KYNU	-0.127	0.328	HS
sp|P13667|PDIA4_HUMAN	PDIA4	-0.368	0.328	HS
tr|A0A1W5DTV1|A0A1W5DTV1_SERPR	LRPB	0.474	0.328	SP
sp|P08195|4F2_HUMAN	4F2	-0.139	0.321	HS
tr|A0A1W5DU65|A0A1W5DU65_SERPR	SRL	0.287	0.319	SP
sp|P78386|KRT85_HUMAN	KRT85	0.315	0.319	HS
sp|Q86V81|THOC4_HUMAN	THOC4	-0.348	0.318	HS
sp|P62249|RS16_HUMAN	RS16	-0.194	0.317	HS
sp|P84098|RL19_HUMAN	RL19	0.387	0.316	HS
sp|P67936|TPM4_HUMAN	TPM4	0.179	0.313	HS
sp|P08243|ASNS_HUMAN	ASNS	-0.302	0.312	HS
sp|Q9UNX3|RL26L_HUMAN	RL26L	-0.302	0.312	HS
sp|P14324|FPPS_HUMAN	FPPS	-0.166	0.311	HS
sp|Q12906|ILF3_HUMAN	ILF3	-0.33	0.31	HS
tr|A0A1W5DHD9|A0A1W5DHD9_SERPR	GABCTATPBPG	0.485	0.304	SP
tr|A0A1W5DLG3|A0A1W5DLG3_SERPR	STKY	0.485	0.305	SP
tr|A0A7U0N4H9|A0A7U0N4H9_SERPR	VOCFP	0.485	0.306	SP
tr|A0ABS0TNS5|A0ABS0TNS5_SERPR	DLD	0.485	0.307	SP
tr|A0ABS0TUF0|A0ABS0TUF0_SERPR	OSDP	0.485	0.307	SP
tr|A0ABS0TWX5|A0ABS0TWX5_SERPR	CYTDEA	0.485	0.308	SP
tr|A0ABS0TPC5|A0ABS0TPC5_SERPR	5CIRM	0.485	0.309	SP
tr|A0ABS0TSH5|A0ABS0TSH5_SERPR	MTOABCTATPBPO	0.485	0.31	SP
sp|Q9P258|RCC2_HUMAN	RCC2	-0.189	0.306	HS
sp|P46776|RL27A_HUMAN	RL27A	0.217	0.305	HS
sp|P02545|LMNA_HUMAN	LMNA	-0.121	0.303	HS
sp|P62826|RAN_HUMAN	RAN	-0.134	0.294	HS
sp|P46940|IQGA1_HUMAN	IQGA1	-0.101	0.291	HS
sp|P50914|RL14_HUMAN	RL14	-0.174	0.29	HS
sp|Q9NPG2|NGB_HUMAN	NGB	-0.415	0.279	HS
sp|O75390|CISY_HUMAN	CISY	-0.274	0.278	HS
sp|P15328|FOLR1_HUMAN	FOLR1	0.202	0.275	HS
sp|P0CG48|UBC_HUMAN	UBC	0.109	0.275	HS
sp|P13010|XRCC5_HUMAN	XRCC5	-0.14	0.273	HS
sp|O14737|PDCD5_HUMAN	PDCD5	-0.333	0.268	HS
sp|P42166|LAP2A_HUMAN	LAP2A	-0.258	0.269	HS
tr|A0A1W5DU88|A0A1W5DU88_SERPR	LRPB	0.193	0.251	SP
sp|Q92688|AN32B_HUMAN	AN32B	-0.175	0.25	HS
tr|A0A1W5DP81|A0A1W5DP81_SERPR	YYFL	0.415	0.247	SP
tr|A0A1W5DR29|A0A1W5DR29_SERPR	LRPB	0.415	0.248	SP
tr|A0A7U0N816|A0A7U0N816_SERPR	GAIPPG	0.415	0.248	SP
tr|A0A7U0N9F1|A0A7U0N9F1_SERPR	TTAPN	0.415	0.249	SP
tr|A0ABS0TMM9|A0ABS0TMM9_SERPR	TTRPDLGGSD	0.415	0.25	SP
tr|A0ABS0TQL6|A0ABS0TQL6_SERPR	SPSP	0.415	0.25	SP
sp|Q15084|PDIA6_HUMAN	PDIA6	-0.102	0.249	HS
sp|P22102|PUR2_HUMAN	PUR2	-0.226	0.249	HS
tr|A0A7U0N9U7|A0A7U0N9U7_SERPR	DUF1471PRO	0.322	0.239	SP
tr|A0A1W5DQV8|A0A1W5DQV8_SERPR	CCG	0.241	0.24	SP
sp|P23381|SYWC_HUMAN	SYWC	-0.159	0.239	HS
sp|P46778|RL21_HUMAN	RL21	0.19	0.239	HS
sp|P26373|RL13_HUMAN	RL13	-0.158	0.238	HS
sp|P0DMN0|ST1A4_HUMAN	ST1A4	0.236	0.239	HS
sp|Q969H8|MYDGF_HUMAN	MYDGF	-0.263	0.235	HS
sp|P08758|ANXA5_HUMAN	ANXA5	-0.14	0.233	HS
sp|O43852|CALU_HUMAN	CALU	0.3	0.231	HS
sp|P49588|SYAC_HUMAN	SYAC	-0.102	0.226	HS
tr|A0A1W5DS66|A0A1W5DS66_SERPR	SRPU	0.244	0.224	SP
sp|Q9NS69|TOM22_HUMAN	TOM22	-0.244	0.224	HS
sp|P62241|RS8_HUMAN	RS8	-0.106	0.224	HS
tr|A0A1W5DIW4|A0A1W5DIW4_SERPR	NADPHFR	0.337	0.223	SP
sp|P26447|S10A4_HUMAN	S10A4	-0.145	0.215	HS
sp|Q7RTV0|PHF5A_HUMAN	PHF5A	-0.227	0.215	HS
sp|Q96AG4|LRC59_HUMAN	LRC59	-0.13	0.213	HS
sp|O43143|DHX15_HUMAN	DHX15	-0.255	0.21	HS
sp|Q9UBL6|CPNE7_HUMAN	CPNE7	-0.248	0.206	HS
tr|A0A1W5DRD7|A0A1W5DRD7_SERPR	PEMPS	0.341	0.193	SP
tr|A0ABS0TL80|A0ABS0TL80_SERPR	PFP	0.341	0.193	SP
tr|A0ABS0TSJ1|A0ABS0TSJ1_SERPR	UDPGGDPMDFP	0.341	0.194	SP
tr|A0ABS0TUN1|A0ABS0TUN1_SERPR	ADP	0.341	0.195	SP
tr|A0A1W5DIH1|A0A1W5DIH1_SERPR	RNACP	0.341	0.195	SP
tr|A0ABS0TZE9|A0ABS0TZE9_SERPR	AGM	0.341	0.196	SP
sp|O43324|MCA3_HUMAN	MCA3	0.341	0.197	HS
sp|P25786|PSA1_HUMAN	PSA1	-0.167	0.195	HS
sp|P08670|VIME_HUMAN	VIME	-0.055	0.195	HS
sp|P10412|H14_HUMAN	H14	-0.101	0.194	HS
sp|O15144|ARPC2_HUMAN	ARPC2	-0.263	0.194	HS
tr|A0ABS0TLZ7|A0ABS0TLZ7_SERPR	LTL	-0.212	0.19	SP
sp|P04632|CPNS1_HUMAN	CPNS1	0.212	0.19	HS
sp|P31948|STIP1_HUMAN	STIP1	0.135	0.184	HS
sp|P49755|TMEDA_HUMAN	TMEDA	-0.167	0.18	HS
sp|E9PAV3|NACAM_HUMAN	NACAM	-0.116	0.18	HS
sp|P62851|RS25_HUMAN	RS25	-0.188	0.177	HS
sp|O75643|U520_HUMAN	U520	-0.181	0.172	HS
sp|P11413|G6PD_HUMAN	G6PD	0.085	0.164	HS
sp|P25789|PSA4_HUMAN	PSA4	0.204	0.165	HS
sp|Q96QD8|S38A2_HUMAN	S38A2	0.204	0.165	HS
tr|A0ABS0TP69|A0ABS0TP69_SERPR	THYPHO	0.252	0.164	SP
sp|P52272|HNRPM_HUMAN	HNRPM	-0.081	0.161	HS
tr|A0ABS0TUC5|A0ABS0TUC5_SERPR	ALDDEH	0.241	0.16	SP
sp|P10599|THIO_HUMAN	THIO	-0.082	0.153	HS
sp|Q9BUH6|PAXX_HUMAN	PAXX	0.222	0.152	HS
sp|P29692|EF1D_HUMAN	EF1D	0.078	0.15	HS
sp|P35613|BASI_HUMAN	BASI	-0.214	0.149	HS
tr|A0A1W5DJ79|A0A1W5DJ79_SERPR	MOMLL	0.099	0.141	SP
tr|A0A1W5DR53|A0A1W5DR53_SERPR	POLNUC	0.263	0.141	SP
tr|A0ABS0TQT2|A0ABS0TQT2_SERPR	SPPPY	0.263	0.142	SP
tr|A0ABS0TR36|A0ABS0TR36_SERPR	ATAA	0.263	0.143	SP
tr|A0ABS0TT41|A0ABS0TT41_SERPR	AABCTATPBPA	0.263	0.143	SP
tr|A0ABS0TTY0|A0ABS0TTY0_SERPR	AGRCG	0.263	0.144	SP
tr|A0ABS0TUW5|A0ABS0TUW5_SERPR	ABH	0.263	0.145	SP
tr|A0ABS0TWD3|A0ABS0TWD3_SERPR	PBPM	0.263	0.145	SP
tr|A0ABS0TZE3|A0ABS0TZE3_SERPR	ALDDEH	0.263	0.146	SP
tr|A0A1W5DSQ8|A0A1W5DSQ8_SERPR	CAP	0.263	0.146	SP
sp|Q99584|S10AD_HUMAN	S10AD	0.127	0.144	HS
sp|P51571|SSRD_HUMAN	SSRD	0.186	0.142	HS
sp|Q15063|POSTN_HUMAN	POSTN	-0.103	0.139	HS
sp|Q8NC51|SERB1_HUMAN	SERB1	0.119	0.139	HS
sp|P07737|PROF1_HUMAN	PROF1	-0.054	0.138	HS
sp|P12429|ANXA3_HUMAN	ANXA3	-0.128	0.129	HS
sp|P46782|RS5_HUMAN	RS5	-0.104	0.128	HS
tr|A0ABS0TTJ5|A0ABS0TTJ5_SERPR	TIFIF2	0.123	0.127	SP
tr|A0ABS0TVW7|A0ABS0TVW7_SERPR	DUF1161PRO	0.202	0.126	SP
sp|P00367|DHE3_HUMAN	DHE3	-0.141	0.121	HS
sp|P42765|THIM_HUMAN	THIM	-0.112	0.121	HS
sp|O14980|XPO1_HUMAN	XPO1	-0.112	0.121	HS
sp|P19823|ITIH2_HUMAN	ITIH2	-0.054	0.119	HS
sp|Q6IS14|IF5AL_HUMAN	IF5AL	-0.068	0.12	HS
sp|Q01650|LAT1_HUMAN	LAT1	-0.134	0.12	HS
sp|P62633|CNBP_HUMAN	CNBP	-0.075	0.119	HS
sp|P48444|COPD_HUMAN	COPD	-0.17	0.117	HS
sp|Q9BQE3|TBA1C_HUMAN	TBA1C	-0.031	0.111	HS
tr|A0A1W5DFH6|A0A1W5DFH6_SERPR	DNABPHUB	0.118	0.112	SP
sp|P63279|UBC9_HUMAN	UBC9	-0.142	0.105	HS
sp|P52569|CTR2_HUMAN	CTR2	-0.138	0.104	HS
sp|P30048|PRDX3_HUMAN	PRDX3	-0.073	0.096	HS
tr|A0A1W5DKK7|A0A1W5DKK7_SERPR	DNABP	0.181	0.096	SP
tr|A0A7U0NAE5|A0A7U0NAE5_SERPR	FDNA	0.181	0.097	SP
tr|A0ABS0TRL1|A0ABS0TRL1_SERPR	3D8PS	0.181	0.097	SP
tr|A0ABS0TY11|A0ABS0TY11_SERPR	NAGGPR	0.181	0.098	SP
sp|P62888|RL30_HUMAN	RL30	-0.057	0.095	HS
sp|P68371|TBB4B_HUMAN	TBB4B	0.021	0.094	HS
tr|A0ABS0TQQ8|A0ABS0TQQ8_SERPR	GLYPHO	-0.152	0.09	SP
sp|P07195|LDHB_HUMAN	LDHB	0.043	0.09	HS
tr|A0A1W5DIH5|A0A1W5DIH5_SERPR	SABCTSBP	0.144	0.088	SP
sp|Q9BSJ8|ESYT1_HUMAN	ESYT1	0.138	0.086	HS
sp|P13987|CD59_HUMAN	CD59	0.053	0.085	HS
sp|P38159|RBMX_HUMAN	RBMX	0.082	0.082	HS
sp|P15880|RS2_HUMAN	RS2	0.06	0.081	HS
sp|Q07955|SRSF1_HUMAN	SRSF1	-0.074	0.078	HS
sp|O14950|ML12B_HUMAN	ML12B	-0.107	0.077	HS
sp|Q07666|KHDR1_HUMAN	KHDR1	-0.07	0.077	HS
sp|P30040|ERP29_HUMAN	ERP29	0.052	0.078	HS
sp|P61009|SPCS3_HUMAN	SPCS3	0.103	0.078	HS
sp|P83731|RL24_HUMAN	RL24	0.05	0.077	HS
sp|P55209|NP1L1_HUMAN	NP1L1	0.048	0.076	HS
sp|P30101|PDIA3_HUMAN	PDIA3	0.026	0.074	HS
tr|A0ABS0TRK8|A0ABS0TRK8_SERPR	LLPL	0.09	0.075	SP
sp|P62861|RS30_HUMAN	RS30	-0.09	0.075	HS
sp|P12004|PCNA_HUMAN	PCNA	-0.043	0.074	HS
sp|O43175|SERA_HUMAN	SERA	0.024	0.075	HS
sp|Q13838|DX39B_HUMAN	DX39B	0.042	0.075	HS
sp|P67775|PP2AA_HUMAN	PP2AA	0.074	0.071	HS
sp|P18669|PGAM1_HUMAN	PGAM1	0.037	0.071	HS
sp|Q9UDW1|QCR9_HUMAN	QCR9	-0.072	0.071	HS
sp|Q9NZL4|HPBP1_HUMAN	HPBP1	-0.07	0.071	HS
sp|Q15008|PSMD6_HUMAN	PSMD6	-0.07	0.072	HS
sp|Q7KZF4|SND1_HUMAN	SND1	0.066	0.07	HS
sp|P49257|LMAN1_HUMAN	LMAN1	0.055	0.066	HS
sp|P50995|ANX11_HUMAN	ANX11	0.054	0.066	HS
sp|P07814|SYEP_HUMAN	SYEP	-0.048	0.064	HS
tr|A0A7U0RR55|A0A7U0RR55_SERPR	METPMBA	0.093	0.064	SP
tr|A0ABS0TNL7|A0ABS0TNL7_SERPR	DNATATPHA	0.093	0.064	SP
tr|A0ABS0TPH8|A0ABS0TPH8_SERPR	G1S21A	0.093	0.065	SP
tr|A0ABS0TSG9|A0ABS0TSG9_SERPR	AS1	0.093	0.065	SP
tr|A0ABS0TY30|A0ABS0TY30_SERPR	OMPAFB	0.087	0.065	SP
tr|A0ABS0TST5|A0ABS0TST5_SERPR	GLU2	-0.087	0.065	SP
sp|P60900|PSA6_HUMAN	PSA6	0.04	0.064	HS
sp|P46777|RL5_HUMAN	RL5	-0.023	0.061	HS
tr|A0ABS0TTD1|A0ABS0TTD1_SERPR	PORSYN	0.064	0.061	SP
tr|A0ABS0TVY6|A0ABS0TVY6_SERPR	YFP	-0.057	0.06	SP
sp|Q9BY32|ITPA_HUMAN	ITPA	0.042	0.056	HS
sp|P0DP25|CALM3_HUMAN	CALM3	0.018	0.055	HS
sp|P39019|RS19_HUMAN	RS19	0.036	0.055	HS
sp|P42126|ECI1_HUMAN	ECI1	0.035	0.056	HS
sp|Q07021|C1QBP_HUMAN	C1QBP	-0.027	0.054	HS
sp|Q1KMD3|HNRL2_HUMAN	HNRL2	0.027	0.054	HS
tr|A0ABS0TTD7|A0ABS0TTD7_SERPR	FPAMH	-0.024	0.054	SP
sp|P23284|PPIB_HUMAN	PPIB	0.012	0.054	HS
sp|P62857|RS28_HUMAN	RS28	0.021	0.054	HS
sp|P60660|MYL6_HUMAN	MYL6	0.013	0.052	HS
sp|Q15185|TEBP_HUMAN	TEBP	0.013	0.052	HS
sp|Q9Y230|RUVB2_HUMAN	RUVB2	0	0.044	HS
sp|P30086|PEBP1_HUMAN	PEBP1	0	0.045	HS
sp|P25787|PSA2_HUMAN	PSA2	0	0.045	HS
tr|A0ABS0TQF4|A0ABS0TQF4_SERPR	NADPHQO	0	0.046	SP
tr|A0A7U0RP75|A0A7U0RP75_SERPR	67D8RS	0	0.046	SP
sp|P23526|SAHH_HUMAN	SAHH	0	0.047	HS
sp|P01008|ANT3_HUMAN	ANT3	0	0.047	HS
sp|P00403|COX2_HUMAN	COX2	0	0.048	HS
tr|A0A1W5DL23|A0A1W5DL23_SERPR	OMPW	0	0.049	SP

## Sheet: S1H5vsS4H2
Volcano plot SePr100ng-400ng, HeLa500ng-200ng
accession	description	log2_fc	log10_adj_p-val	feature
tr|A0A7U0RPV8|A0A7U0RPV8_SERPR	CHAGRO	1.608	9.482	SP
sp|P21333|FLNA_HUMAN	FLNA	-2.747	9.604	HS
tr|A0A7U0N7C9|A0A7U0N7C9_SERPR	DGMGBPPM	1.573	8.975	SP
tr|A0A1W5DTE7|A0A1W5DTE7_SERPR	CPD	3.987	8.692	SP
tr|A0A7U0NAK8|A0A7U0NAK8_SERPR	ABCTSBP	3.24	8.517	SP
tr|A0ABS0TVN6|A0ABS0TVN6_SERPR	BAH22MD	2.786	8.393	SP
sp|P11142|HSP7C_HUMAN	HSP7C	-1.072	8.457	HS
tr|A0ABS0TYV2|A0ABS0TYV2_SERPR	DNADRNAPB	4.046	8.497	SP
tr|A0ABS0TYB3|A0ABS0TYB3_SERPR	EFG	1.761	8.152	SP
tr|A0A7U0RNK0|A0A7U0RNK0_SERPR	AAL	2.674	7.96	SP
tr|A0A7U0N771|A0A7U0N771_SERPR	DPA	1.456	7.846	SP
tr|A0A1W5DG40|A0A1W5DG40_SERPR	CITSYN	2.326	7.749	SP
sp|P78527|PRKDC_HUMAN	PRKDC	-2.579	7.633	HS
tr|A0ABS0TTG3|A0ABS0TTG3_SERPR	FRQF	3.192	7.426	SP
tr|A0A1W5DTP3|A0A1W5DTP3_SERPR	ATPSA	1.337	7.216	SP
sp|Q92841|DDX17_HUMAN	DDX17	-3.566	7.239	HS
sp|O43707|ACTN4_HUMAN	ACTN4	-3.021	7.051	HS
tr|A0ABS0TTQ3|A0ABS0TTQ3_SERPR	BACAD	2.067	6.965	SP
tr|A0A7U0NBD4|A0A7U0NBD4_SERPR	DIHDEH	1.499	6.855	SP
tr|A0A7U0N822|A0A7U0N822_SERPR	AAABCTSBP	1.237	6.873	SP
tr|A0ABS0TPJ6|A0ABS0TPJ6_SERPR	UROHYD	1.813	6.664	SP
tr|A0ABS0TRB3|A0ABS0TRB3_SERPR	ATGD	2.004	6.672	SP
sp|P34932|HSP74_HUMAN	HSP74	-3.378	6.636	HS
tr|A0A7U0RNV0|A0A7U0RNV0_SERPR	IDNADP	1.858	6.643	SP
sp|P55072|TERA_HUMAN	TERA	-3.437	6.563	HS
tr|A0A7U0N537|A0A7U0N537_SERPR	POBPO	1.568	6.576	SP
tr|A0A1W5DH19|A0A1W5DH19_SERPR	GABCTSBPG	3.82	6.58	SP
tr|A0ABS0TX52|A0ABS0TX52_SERPR	GLPVD	1.629	6.326	SP
tr|A0ABS0TMF5|A0ABS0TMF5_SERPR	AAFP	1.678	6.337	SP
tr|A0ABS0TPV3|A0ABS0TPV3_SERPR	POROMPA	1.258	6.331	SP
sp|P60709|ACTB_HUMAN	ACTB	-0.915	6.31	HS
tr|A0ABS0TNI3|A0ABS0TNI3_SERPR	SDIS	2.429	6.309	SP
sp|Q06830|PRDX1_HUMAN	PRDX1	-1.708	6.224	HS
tr|A0ABS0U282|A0ABS0U282_SERPR	TRAFRA	1.977	6.234	SP
tr|A0A4Q4LE00|A0A4Q4LE00_SERPR	FBA	2.945	6.119	SP
sp|Q00610|CLH1_HUMAN	CLH1	-1.856	6.084	HS
tr|A0A1W5DGK8|A0A1W5DGK8_SERPR	SDF	1.627	6.078	SP
sp|P05787|K2C8_HUMAN	K2C8	-1.077	6.051	HS
tr|A0ABS0TSG1|A0ABS0TSG1_SERPR	LTL	4.202	6.042	SP
tr|A0ABS0TRF9|A0ABS0TRF9_SERPR	ABCTSBP	1.713	6.002	SP
sp|P31327|CPSM_HUMAN	CPSM	-1.3	5.962	HS
tr|A0ABS0U1C4|A0ABS0U1C4_SERPR	AHA	4.165	5.972	SP
tr|A0A1W5DPF7|A0A1W5DPF7_SERPR	SRPU	4.159	5.968	SP
sp|P08238|HS90B_HUMAN	HS90B	-1.104	5.942	HS
tr|A0A4Q4LIK9|A0A4Q4LIK9_SERPR	MALDEH	1.376	5.91	SP
tr|A0ABS0TXY5|A0ABS0TXY5_SERPR	TPI	2.883	5.881	SP
tr|A0ABS0TSC6|A0ABS0TSC6_SERPR	PCATP	1.195	5.864	SP
sp|Q15149|PLEC_HUMAN	PLEC	-4.093	5.836	HS
tr|A0ABS0TWL8|A0ABS0TWL8_SERPR	F0F1ATPSB	0.956	5.81	SP
tr|A0ABS0TRR3|A0ABS0TRR3_SERPR	NSCFPT	2.694	5.698	SP
sp|P80723|BASP1_HUMAN	BASP1	-2.289	5.681	HS
tr|A0ABS0TQ12|A0ABS0TQ12_SERPR	BAHD	4.012	5.654	SP
tr|A0ABS0TNZ1|A0ABS0TNZ1_SERPR	2ODCDRS	2.443	5.586	SP
tr|A0A1W5DRJ3|A0A1W5DRJ3_SERPR	SRPB	3.465	5.543	SP
tr|A0ABS0TRL2|A0ABS0TRL2_SERPR	EDTTPE	2.455	5.545	SP
sp|P60842|IF4A1_HUMAN	IF4A1	-1.788	5.526	HS
tr|A0ABS0TL22|A0ABS0TL22_SERPR	TPSPT	2.892	5.458	SP
tr|A0A4Q4LNE2|A0A4Q4LNE2_SERPR	3RPS1	2.549	5.457	SP
tr|A0A4Q4LH82|A0A4Q4LH82_SERPR	SCLADPFB	3.694	5.442	SP
tr|A0A7U0NA76|A0A7U0NA76_SERPR	LT3D	3.907	5.442	SP
sp|O43390|HNRPR_HUMAN	HNRPR	-1.547	5.417	HS
sp|P05783|K1C18_HUMAN	K1C18	-1.091	5.42	HS
tr|A0ABS0TWM1|A0ABS0TWM1_SERPR	GF6PTI	3.874	5.38	SP
tr|A0A7U0RLG2|A0A7U0RLG2_SERPR	PHOKIN	3.657	5.377	SP
sp|Q01518|CAP1_HUMAN	CAP1	-3.861	5.36	HS
sp|P63104|1433Z_HUMAN	1433Z	-1.203	5.33	HS
tr|A0ABS0TYV5|A0ABS0TYV5_SERPR	DNADRNAPB	2.721	5.308	SP
tr|A0ABS0TQG6|A0ABS0TQG6_SERPR	3OCT	2.693	5.296	SP
sp|P35579|MYH9_HUMAN	MYH9	-2.67	5.3	HS
tr|A0A1W5DFF6|A0A1W5DFF6_SERPR	PHOISO	3.386	5.302	SP
tr|A0ABS0TTV1|A0ABS0TTV1_SERPR	DAAD	2.34	5.306	SP
sp|P22314|UBA1_HUMAN	UBA1	-1.642	5.309	HS
sp|P22626|ROA2_HUMAN	ROA2	-0.953	5.311	HS
sp|P31943|HNRH1_HUMAN	HNRH1	-1.916	5.311	HS
tr|A0ABS0TQW8|A0ABS0TQW8_SERPR	FAOCAF	1.789	5.289	SP
tr|A0ABS0TYY1|A0ABS0TYY1_SERPR	25D56D	3.8	5.273	SP
sp|Q15365|PCBP1_HUMAN	PCBP1	-2.78	5.249	HS
tr|A0A1W5DI19|A0A1W5DI19_SERPR	ACP	3.766	5.197	SP
tr|A0A1W5DT30|A0A1W5DT30_SERPR	GLUSYN	2.543	5.156	SP
tr|A0A1W5DRL9|A0A1W5DRL9_SERPR	SRPU	2.394	5.137	SP
tr|A0ABS0TS48|A0ABS0TS48_SERPR	PHO	1.536	5.127	SP
sp|Q12931|TRAP1_HUMAN	TRAP1	-3.73	5.13	HS
tr|A0ABS0TP63|A0ABS0TP63_SERPR	DPA	2.957	5.107	SP
sp|P11940|PABP1_HUMAN	PABP1	-2.624	5.108	HS
tr|A0ABS0TMY8|A0ABS0TMY8_SERPR	12PCEA	3.715	5.11	SP
tr|A0A7U0N3E0|A0A7U0N3E0_SERPR	SERHYD	1.731	5.105	SP
sp|P13639|EF2_HUMAN	EF2	-1.367	5.102	HS
tr|A0A1W5DG97|A0A1W5DG97_SERPR	2ODE1	2.413	5.081	SP
sp|P14314|GLU2B_HUMAN	GLU2B	-2.521	5.075	HS
sp|Q9Y265|RUVB1_HUMAN	RUVB1	-3.474	5.054	HS
tr|A0A1W5DIM7|A0A1W5DIM7_SERPR	URIPHO	1.1	5.034	SP
tr|A0ABS0TKZ5|A0ABS0TKZ5_SERPR	MABCTSBP	3.655	4.997	SP
tr|A0ABS0TZH5|A0ABS0TZH5_SERPR	PDD	3.213	4.967	SP
sp|P46940|IQGA1_HUMAN	IQGA1	-1.752	4.968	HS
sp|P15121|ALDR_HUMAN	ALDR	-3.115	4.964	HS
tr|A0A7U0RNK8|A0A7U0RNK8_SERPR	LIP	3.632	4.96	SP
tr|A0ABS0TQY8|A0ABS0TQY8_SERPR	XPD	3.252	4.955	SP
tr|A0ABS0TUF5|A0ABS0TUF5_SERPR	PDATH	3.109	4.959	SP
tr|A0ABS0TS46|A0ABS0TS46_SERPR	OLIA	2.528	4.953	SP
tr|A0A7U0N911|A0A7U0N911_SERPR	ENO	1.207	4.949	SP
tr|A0A7U0NB69|A0A7U0NB69_SERPR	LRPU	1.862	4.95	SP
sp|P13010|XRCC5_HUMAN	XRCC5	-3.617	4.948	HS
tr|A0ABS0TSV1|A0ABS0TSV1_SERPR	FCA	2.122	4.939	SP
tr|A0A1W5DRB6|A0A1W5DRB6_SERPR	PCA	3.609	4.938	SP
sp|P26038|MOES_HUMAN	MOES	-1.412	4.941	HS
sp|Q9UQ80|PA2G4_HUMAN	PA2G4	-1.807	4.929	HS
sp|P14625|ENPL_HUMAN	ENPL	-1.51	4.925	HS
tr|A0ABS0TR51|A0ABS0TR51_SERPR	VOCFP	2.993	4.917	SP
sp|P21796|VDAC1_HUMAN	VDAC1	-2.642	4.917	HS
tr|A0ABS0TQW5|A0ABS0TQW5_SERPR	3HCD	2.499	4.91	SP
sp|P06733|ENOA_HUMAN	ENOA	-1.039	4.9	HS
sp|P39023|RL3_HUMAN	RL3	-3.577	4.894	HS
sp|P49588|SYAC_HUMAN	SYAC	-2.405	4.882	HS
tr|A0ABS0TLN6|A0ABS0TLN6_SERPR	MBLFMH	3.569	4.882	SP
tr|A0ABS0TTG5|A0ABS0TTG5_SERPR	INODIP	3.561	4.866	SP
tr|A0ABS0TMZ3|A0ABS0TMZ3_SERPR	PADBPP	2.394	4.858	SP
tr|A0ABS0U017|A0ABS0U017_SERPR	EFTF	1.024	4.859	SP
sp|P63244|RACK1_HUMAN	RACK1	-1.867	4.798	HS
tr|A0ABS0TN09|A0ABS0TN09_SERPR	PCORP	2.37	4.797	SP
tr|A0A1W5DS47|A0A1W5DS47_SERPR	SRPU	1.801	4.765	SP
tr|A0A1W5DSK7|A0A1W5DSK7_SERPR	LRPU	2	4.745	SP
tr|A0ABS0TXL1|A0ABS0TXL1_SERPR	FADDM	3.477	4.694	SP
tr|A0ABS0TRB6|A0ABS0TRB6_SERPR	GCSAG	2.252	4.665	SP
sp|Q15181|IPYR_HUMAN	IPYR	-2.322	4.668	HS
tr|A0A1W5DGV0|A0A1W5DGV0_SERPR	RGMGIATPBP	2.585	4.664	SP
tr|A0ABS0TY36|A0ABS0TY36_SERPR	GBLPABCTSBPP	3.459	4.668	SP
sp|P49368|TCPG_HUMAN	TCPG	-2.992	4.656	HS
tr|A0A1W5DL45|A0A1W5DL45_SERPR	DNASSPPP	2.599	4.638	SP
sp|P43243|MATR3_HUMAN	MATR3	-3.442	4.637	HS
tr|A0A5Q2V7Q6|A0A5Q2V7Q6_SERPR	LONPRO	2.469	4.636	SP
sp|P26639|SYTC_HUMAN	SYTC	-3.024	4.635	HS
sp|Q99832|TCPH_HUMAN	TCPH	-2.592	4.632	HS
sp|P02786|TFR1_HUMAN	TFR1	-1.54	4.63	HS
tr|A0ABS0TSD1|A0ABS0TSD1_SERPR	POROMPC	2.708	4.63	SP
tr|A0A7U0RMY4|A0A7U0RMY4_SERPR	FLA	1.65	4.6	SP
tr|A0ABS0TR05|A0ABS0TR05_SERPR	FLA	3.406	4.577	SP
sp|P08670|VIME_HUMAN	VIME	-1.067	4.552	HS
tr|A0ABS0TPX6|A0ABS0TPX6_SERPR	ITL	2.74	4.549	SP
tr|A0ABS0TVY6|A0ABS0TVY6_SERPR	YFP	2.807	4.54	SP
sp|P14618|KPYM_HUMAN	KPYM	-0.698	4.511	HS
sp|P13797|PLST_HUMAN	PLST	-2.824	4.489	HS
tr|A0A4Q4LGE3|A0A4Q4LGE3_SERPR	FHCI	3.36	4.491	SP
tr|A0A7U0N484|A0A7U0N484_SERPR	ACEKIN	2.85	4.458	SP
sp|Q00839|HNRPU_HUMAN	HNRPU	-1.277	4.442	HS
tr|A0A1W5DU66|A0A1W5DU66_SERPR	CPC	1.671	4.441	SP
tr|A0ABS0TVU5|A0ABS0TVU5_SERPR	CIFBA	2.124	4.441	SP
tr|A0A7U0RP75|A0A7U0RP75_SERPR	67D8RS	2.924	4.437	SP
sp|Q14974|IMB1_HUMAN	IMB1	-1.775	4.414	HS
sp|P11586|C1TC_HUMAN	C1TC	-2.782	4.408	HS
tr|A0A1W5DTQ8|A0A1W5DTQ8_SERPR	ATPSB	3.312	4.407	SP
tr|A0A1W5DR53|A0A1W5DR53_SERPR	POLNUC	3.303	4.388	SP
sp|P35237|SPB6_HUMAN	SPB6	-3.303	4.39	HS
sp|P07954|FUMH_HUMAN	FUMH	-3.303	4.393	HS
tr|A0ABS0TP34|A0ABS0TP34_SERPR	4H3MO	1.208	4.359	SP
sp|P14324|FPPS_HUMAN	FPPS	-2.79	4.344	HS
sp|P25398|RS12_HUMAN	RS12	-2.433	4.341	HS
tr|A0ABS0TP60|A0ABS0TP60_SERPR	PCL	3.273	4.338	SP
tr|A0ABS0TP74|A0ABS0TP74_SERPR	PNP	1.585	4.304	SP
sp|O43175|SERA_HUMAN	SERA	-1.304	4.291	HS
tr|A0A1W5DS87|A0A1W5DS87_SERPR	LRPU	3.18	4.294	SP
tr|A0ABS0TRG7|A0ABS0TRG7_SERPR	CATKATA	2.385	4.292	SP
sp|P22695|QCR2_HUMAN	QCR2	-3.243	4.285	HS
tr|A0A7U0RPL6|A0A7U0RPL6_SERPR	OIPY	2.377	4.276	SP
sp|P62136|PP1A_HUMAN	PP1A	-2.675	4.275	HS
sp|P68371|TBB4B_HUMAN	TBB4B	-0.705	4.277	HS
tr|A0ABS0TPZ4|A0ABS0TPZ4_SERPR	LA2	3.222	4.25	SP
sp|Q12905|ILF2_HUMAN	ILF2	-2.528	4.251	HS
sp|P23246|SFPQ_HUMAN	SFPQ	-3.082	4.241	HS
tr|A0A1W5DKS3|A0A1W5DKS3_SERPR	OIPY	2.865	4.242	SP
tr|A0ABS0TPX2|A0ABS0TPX2_SERPR	AMIN	3.212	4.238	SP
tr|A0ABS0TV97|A0ABS0TV97_SERPR	3RPS9	2.962	4.236	SP
tr|A0ABS0TSX3|A0ABS0TSX3_SERPR	G6PI	2.404	4.237	SP
sp|P21291|CSRP1_HUMAN	CSRP1	-2.307	4.238	HS
tr|A0ABS0TPI9|A0ABS0TPI9_SERPR	BKACPSI	3.202	4.225	SP
tr|A0A1W5DJM8|A0A1W5DJM8_SERPR	3KCT	3.191	4.204	SP
sp|Q5VTE0|EF1A3_HUMAN	EF1A3	-0.939	4.18	HS
tr|A0ABS0TYL1|A0ABS0TYL1_SERPR	5RPL6	1.891	4.179	SP
sp|P56192|SYMC_HUMAN	SYMC	-2.372	4.166	HS
sp|P49327|FAS_HUMAN	FAS	-3.17	4.168	HS
sp|Q9Y5B9|SP16H_HUMAN	SP16H	-2.858	4.138	HS
sp|P27824|CALX_HUMAN	CALX	-1.595	4.136	HS
tr|A0ABS0TT50|A0ABS0TT50_SERPR	CNHFP	3.021	4.137	SP
tr|A0ABS0TR36|A0ABS0TR36_SERPR	ATAA	3.148	4.13	SP
sp|P50395|GDIB_HUMAN	GDIB	-2	4.121	HS
sp|P10809|CH60_HUMAN	CH60	-0.985	4.117	HS
sp|P12236|ADT3_HUMAN	ADT3	-1.629	4.112	HS
sp|Q9Y262|EIF3L_HUMAN	EIF3L	-3.127	4.092	HS
sp|P09429|HMGB1_HUMAN	HMGB1	-3.127	4.095	HS
sp|P40227|TCPZ_HUMAN	TCPZ	-2.614	4.094	HS
tr|A0ABS0TTF1|A0ABS0TTF1_SERPR	B23CN2P3N	2	4.09	SP
tr|A0A1W5DU65|A0A1W5DU65_SERPR	SRL	2.014	4.09	SP
sp|P04075|ALDOA_HUMAN	ALDOA	-1.158	4.086	HS
tr|A0A1W5DSI9|A0A1W5DSI9_SERPR	SRPU	3.115	4.082	SP
tr|A0A7U0N5E3|A0A7U0N5E3_SERPR	ATL	1.737	4.066	SP
sp|Q08211|DHX9_HUMAN	DHX9	-1.779	4.043	HS
tr|A0ABS0TTR7|A0ABS0TTR7_SERPR	CDP	3.093	4.041	SP
sp|Q16576|RBBP7_HUMAN	RBBP7	-3.093	4.043	HS
tr|A0A1W5DFU2|A0A1W5DFU2_SERPR	ATPDCPP	2.022	4.036	SP
sp|O14979|HNRDL_HUMAN	HNRDL	-1.662	4.037	HS
sp|Q07020|RL18_HUMAN	RL18	-1.827	4.03	HS
sp|P22234|PUR6_HUMAN	PUR6	-3.082	4.027	HS
tr|A0A1W5DNZ6|A0A1W5DNZ6_SERPR	2345T26DNS	2.566	4.007	SP
sp|Q04637|IF4G1_HUMAN	IF4G1	-3.07	4.007	HS
tr|A0ABS0TL43|A0ABS0TL43_SERPR	BDCFP	3.07	4.01	SP
sp|Q16719|KYNU_HUMAN	KYNU	-1.409	4	HS
tr|A0ABS0TUC5|A0ABS0TUC5_SERPR	ALDDEH	2.68	4.001	SP
tr|A0A7U0N7M2|A0A7U0N7M2_SERPR	DNAPDSP	1.466	3.997	SP
sp|P49748|ACADV_HUMAN	ACADV	-2.595	3.999	HS
sp|P00338|LDHA_HUMAN	LDHA	-1.182	3.989	HS
sp|P09874|PARP1_HUMAN	PARP1	-3.047	3.973	HS
tr|A0A1W5DIL5|A0A1W5DIL5_SERPR	UNCPRO	2.441	3.974	SP
tr|A0A1W5DSJ9|A0A1W5DSJ9_SERPR	LRPU	1.884	3.962	SP
tr|A0ABS0TLR3|A0ABS0TLR3_SERPR	TRIFAC	3.036	3.954	SP
sp|P27797|CALR_HUMAN	CALR	-1.41	3.927	HS
sp|P09382|LEG1_HUMAN	LEG1	-2.684	3.926	HS
tr|A0A7U0RM88|A0A7U0RM88_SERPR	YFP	2.684	3.928	SP
tr|A0ABS0TYT0|A0ABS0TYT0_SERPR	GCA	2.295	3.914	SP
sp|P08865|RSSA_HUMAN	RSSA	-1.913	3.893	HS
tr|A0ABS0TNL7|A0ABS0TNL7_SERPR	DNATATPHA	3	3.891	SP
sp|P61978|HNRPK_HUMAN	HNRPK	-1.152	3.881	HS
tr|A0ABS0TY93|A0ABS0TY93_SERPR	THIPER	1.529	3.866	SP
sp|P40926|MDHM_HUMAN	MDHM	-1.976	3.86	HS
tr|A0A1W5DRK5|A0A1W5DRK5_SERPR	SRPU	2.485	3.858	SP
tr|A0A1W5DS28|A0A1W5DS28_SERPR	SRPU	2.796	3.858	SP
tr|A0ABS0TSQ7|A0ABS0TSQ7_SERPR	PYRKIN	2.079	3.848	SP
sp|P62318|SMD3_HUMAN	SMD3	-2.118	3.845	HS
tr|A0ABS0TXR0|A0ABS0TXR0_SERPR	CSA	2.784	3.838	SP
sp|P23396|RS3_HUMAN	RS3	-1.917	3.838	HS
tr|A0A1W5DGE0|A0A1W5DGE0_SERPR	PAL	1.252	3.823	SP
sp|P20042|IF2B_HUMAN	IF2B	-2.363	3.82	HS
sp|P12268|IMDH2_HUMAN	IMDH2	-2.951	3.812	HS
sp|Q08J23|NSUN2_HUMAN	NSUN2	-2.951	3.814	HS
sp|Q9NR30|DDX21_HUMAN	DDX21	-2.121	3.81	HS
sp|Q9P258|RCC2_HUMAN	RCC2	-2.761	3.801	HS
sp|P35659|DEK_HUMAN	DEK	-2.706	3.798	HS
sp|Q00688|FKBP3_HUMAN	FKBP3	-2.939	3.795	HS
sp|Q15084|PDIA6_HUMAN	PDIA6	-1.337	3.788	HS
sp|Q13283|G3BP1_HUMAN	G3BP1	-2.374	3.786	HS
tr|A0A4Z0E456|A0A4Z0E456_SERPR	LRPB	2.749	3.784	SP
sp|Q14697|GANAB_HUMAN	GANAB	-1.846	3.784	HS
sp|P12956|XRCC6_HUMAN	XRCC6	-1.804	3.778	HS
tr|A0ABS0U1Y2|A0ABS0U1Y2_SERPR	NADPDODMD	2.926	3.78	SP
tr|A0ABS0TX06|A0ABS0TX06_SERPR	DUF4214PRO	2.926	3.782	SP
sp|P69905|HBA_HUMAN	HBA	-1.095	3.767	HS
tr|A0ABS0TN94|A0ABS0TN94_SERPR	BG1PIP	2.913	3.759	SP
tr|A0ABS0TR02|A0ABS0TR02_SERPR	EFT	2.354	3.751	SP
sp|P18669|PGAM1_HUMAN	PGAM1	-2.106	3.738	HS
sp|P07355|ANXA2_HUMAN	ANXA2	-0.794	3.738	HS
tr|A0ABS0TTY0|A0ABS0TTY0_SERPR	AGRCG	2.9	3.74	SP
sp|Q13813|SPTN1_HUMAN	SPTN1	-2.9	3.741	HS
tr|A0A7U0RLX9|A0A7U0RLX9_SERPR	NNFNCNTT	2.9	3.743	SP
sp|P19823|ITIH2_HUMAN	ITIH2	-1.373	3.742	HS
sp|P67809|YBOX1_HUMAN	YBOX1	-2.411	3.739	HS
tr|A0A1W5DRT7|A0A1W5DRT7_SERPR	LRPU	2.659	3.728	SP
tr|A0A4Q4LEN8|A0A4Q4LEN8_SERPR	NDK	1.273	3.73	SP
tr|A0A7U0N687|A0A7U0N687_SERPR	TTL	2.562	3.726	SP
tr|A0A1W5DPM2|A0A1W5DPM2_SERPR	LIP	2.888	3.727	SP
sp|P46781|RS9_HUMAN	RS9	-2.165	3.726	HS
sp|Q99714|HCD2_HUMAN	HCD2	-1.949	3.709	HS
sp|P55060|XPO2_HUMAN	XPO2	-1.319	3.708	HS
sp|P07996|TSP1_HUMAN	TSP1	-2.874	3.707	HS
tr|A0ABS0TWN6|A0ABS0TWN6_SERPR	4A2OT	1.819	3.704	SP
sp|Q09666|AHNK_HUMAN	AHNK	-1.761	3.653	HS
sp|P0DP25|CALM3_HUMAN	CALM3	-1.955	3.637	HS
tr|A0A7U0N9A6|A0A7U0N9A6_SERPR	FHFP	2.471	3.634	SP
sp|P20700|LMNB1_HUMAN	LMNB1	-2.835	3.633	HS
sp|P36578|RL4_HUMAN	RL4	-1.267	3.611	HS
tr|A0ABS0TTS3|A0ABS0TTS3_SERPR	AMIPEPB	1.981	3.612	SP
tr|A0ABS0TLL7|A0ABS0TLL7_SERPR	MCH	2.821	3.611	SP
sp|P62280|RS11_HUMAN	RS11	-2.821	3.612	HS
sp|P07237|PDIA1_HUMAN	PDIA1	-1.153	3.612	HS
sp|P30050|RL12_HUMAN	RL12	-2.04	3.608	HS
sp|P15531|NDKA_HUMAN	NDKA	-1.375	3.6	HS
sp|Q92688|AN32B_HUMAN	AN32B	-2.807	3.591	HS
tr|A0ABS0U0Q4|A0ABS0U0Q4_SERPR	PPPP	2.807	3.593	SP
tr|A0A1W5DFV2|A0A1W5DFV2_SERPR	SCLADPFA	1.816	3.593	SP
sp|P30101|PDIA3_HUMAN	PDIA3	-1.011	3.541	HS
tr|A0ABS0TVE8|A0ABS0TVE8_SERPR	NADDSSD	2.78	3.541	SP
sp|P54819|KAD2_HUMAN	KAD2	-2.78	3.543	HS
sp|P45880|VDAC2_HUMAN	VDAC2	-2.654	3.535	HS
sp|Q14498|RBM39_HUMAN	RBM39	-2.453	3.526	HS
sp|P34897|GLYM_HUMAN	GLYM	-2.766	3.519	HS
tr|A0ABS0TWX6|A0ABS0TWX6_SERPR	NADDME	2.766	3.521	SP
sp|P61247|RS3A_HUMAN	RS3A	-1.676	3.513	HS
sp|P51858|HDGF_HUMAN	HDGF	-1.337	3.504	HS
tr|A0A1W5DRY1|A0A1W5DRY1_SERPR	LRPU	1.717	3.489	SP
tr|A0ABS0TNS4|A0ABS0TNS4_SERPR	HABCTSBPH	1.897	3.471	SP
tr|A0A1W5DKK7|A0A1W5DKK7_SERPR	DNABP	2.737	3.472	SP
sp|Q96FW1|OTUB1_HUMAN	OTUB1	-2.737	3.473	HS
sp|P62906|RL10A_HUMAN	RL10A	-1.231	3.461	HS
sp|Q96AE4|FUBP1_HUMAN	FUBP1	-2.199	3.46	HS
tr|A0A1W5DR74|A0A1W5DR74_SERPR	SDIS	2.459	3.462	SP
tr|A0A7U0N865|A0A7U0N865_SERPR	CCY	2.322	3.433	SP
sp|P06744|G6PI_HUMAN	G6PI	-1.644	3.433	HS
sp|P47756|CAPZB_HUMAN	CAPZB	-2.708	3.424	HS
tr|A0A7U0RNM9|A0A7U0RNM9_SERPR	GBPG	2.708	3.426	SP
sp|P33316|DUT_HUMAN	DUT	-2.068	3.424	HS
sp|P39748|FEN1_HUMAN	FEN1	-1.93	3.422	HS
sp|Q5TEC6|H37_HUMAN	H37	-1.837	3.423	HS
sp|P61313|RL15_HUMAN	RL15	-2.585	3.424	HS
sp|P23526|SAHH_HUMAN	SAHH	-2.206	3.419	HS
tr|A0ABS0TYS9|A0ABS0TYS9_SERPR	ADPGH6E	2.348	3.418	SP
tr|A0ABS0TY26|A0ABS0TY26_SERPR	4HTS	2.693	3.406	SP
sp|P30041|PRDX6_HUMAN	PRDX6	-0.893	3.388	HS
sp|P17987|TCPA_HUMAN	TCPA	-2.678	3.38	HS
sp|E9PAV3|NACAM_HUMAN	NACAM	-2.011	3.36	HS
sp|P48643|TCPE_HUMAN	TCPE	-2.663	3.353	HS
sp|P62263|RS14_HUMAN	RS14	-2	3.336	HS
sp|P46777|RL5_HUMAN	RL5	-1.463	3.335	HS
sp|Q9Y4L1|HYOU1_HUMAN	HYOU1	-2.648	3.327	HS
tr|A0ABS0TP41|A0ABS0TP41_SERPR	5C2HSD	1.7	3.326	SP
sp|P42330|AK1C3_HUMAN	AK1C3	-2.222	3.32	HS
sp|P36952|SPB5_HUMAN	SPB5	-1.051	3.32	HS
sp|P00558|PGK1_HUMAN	PGK1	-0.634	3.319	HS
sp|Q01082|SPTB2_HUMAN	SPTB2	-2.632	3.304	HS
sp|Q9Y3U8|RL36_HUMAN	RL36	-2.632	3.306	HS
sp|P31948|STIP1_HUMAN	STIP1	-2.617	3.277	HS
sp|Q16881|TRXR1_HUMAN	TRXR1	-2.617	3.278	HS
tr|A0ABS0TZ96|A0ABS0TZ96_SERPR	ACL	2.617	3.279	SP
sp|Q15063|POSTN_HUMAN	POSTN	-2.35	3.271	HS
sp|P50914|RL14_HUMAN	RL14	-1.874	3.264	HS
tr|A0A1W5DSM0|A0A1W5DSM0_SERPR	SSPA	2.601	3.253	SP
sp|Q02878|RL6_HUMAN	RL6	-1.292	3.245	HS
tr|A0ABS0TM56|A0ABS0TM56_SERPR	NTNADHQRA	2.585	3.225	SP
sp|P00505|AATM_HUMAN	AATM	-1.534	3.225	HS
sp|P52272|HNRPM_HUMAN	HNRPM	-1.274	3.225	HS
tr|A0A7U0NBJ6|A0A7U0NBJ6_SERPR	NADHQOCD	2.322	3.221	SP
sp|Q99623|PHB2_HUMAN	PHB2	-2.322	3.222	HS
tr|A0A1W5DTC9|A0A1W5DTC9_SERPR	TRA	1.613	3.221	SP
sp|Q9BQE3|TBA1C_HUMAN	TBA1C	-0.63	3.21	HS
sp|P50991|TCPD_HUMAN	TCPD	-1.526	3.208	HS
sp|P42704|LPPRC_HUMAN	LPPRC	-2.569	3.204	HS
tr|A0A1W5DU46|A0A1W5DU46_SERPR	PRORECA	2.569	3.206	SP
tr|A0A4Q4LHZ1|A0A4Q4LHZ1_SERPR	THIPER	1.019	3.204	SP
sp|Q8NBS9|TXND5_HUMAN	TXND5	-2.452	3.203	HS
sp|P05556|ITB1_HUMAN	ITB1	-2.452	3.205	HS
tr|A0A1W5DT27|A0A1W5DT27_SERPR	ARGLYA	2.553	3.179	SP
tr|A0ABS0TQ61|A0ABS0TQ61_SERPR	AABCTSBP	2.436	3.176	SP
sp|P20618|PSB1_HUMAN	PSB1	-2.385	3.176	HS
tr|A0ABS0TXE6|A0ABS0TXE6_SERPR	POLAMI	2.337	3.177	SP
sp|P29692|EF1D_HUMAN	EF1D	-1.337	3.176	HS
sp|P26447|S10A4_HUMAN	S10A4	-1.988	3.173	HS
tr|A0ABS0TZR6|A0ABS0TZR6_SERPR	TRPF	2.536	3.156	SP
sp|P08621|RU17_HUMAN	RU17	-2.536	3.157	HS
tr|A0ABS0TQ69|A0ABS0TQ69_SERPR	SERHYD	2.536	3.158	SP
sp|O75367|H2AY_HUMAN	H2AY	-2.369	3.154	HS
sp|Q96AG4|LRC59_HUMAN	LRC59	-1.693	3.154	HS
tr|A0ABS0TV87|A0ABS0TV87_SERPR	LFACLF	2.149	3.131	SP
tr|A0ABS0TNQ4|A0ABS0TNQ4_SERPR	NADPDSSD	2.519	3.131	SP
tr|A0ABS0TT41|A0ABS0TT41_SERPR	AABCTATPBPA	2.519	3.133	SP
tr|A0ABS0TKZ6|A0ABS0TKZ6_SERPR	6PHO	2.519	3.134	SP
sp|P23381|SYWC_HUMAN	SYWC	-1.939	3.132	HS
sp|P00491|PNPH_HUMAN	PNPH	-2.222	3.133	HS
tr|A0ABS0TQQ8|A0ABS0TQQ8_SERPR	GLYPHO	2.263	3.133	SP
sp|P07737|PROF1_HUMAN	PROF1	-0.901	3.129	HS
sp|P04083|ANXA1_HUMAN	ANXA1	-0.904	3.125	HS
sp|P31949|S10AB_HUMAN	S10AB	-1.407	3.12	HS
tr|A0A1W5DSZ8|A0A1W5DSZ8_SERPR	PEPS	1.407	3.121	SP
tr|A0A7U0N5K0|A0A7U0N5K0_SERPR	TSB	2.503	3.112	SP
tr|A0ABS0TWV5|A0ABS0TWV5_SERPR	PM4FP	2.485	3.08	SP
tr|A0ABS0TN11|A0ABS0TN11_SERPR	PCOP	2.485	3.082	SP
tr|A0ABS0TP27|A0ABS0TP27_SERPR	FHFP	2.485	3.083	SP
sp|Q92945|FUBP2_HUMAN	FUBP2	-2.426	3.082	HS
sp|Q99880|H2B1L_HUMAN	H2B1L	-1.016	3.07	HS
sp|P04040|CATA_HUMAN	CATA	-2.178	3.055	HS
tr|A0ABS0TSG0|A0ABS0TSG0_SERPR	PTS	2.468	3.055	SP
tr|A0ABS0TXC6|A0ABS0TXC6_SERPR	TDIPD	2.468	3.056	SP
tr|A0A1W5DNJ5|A0A1W5DNJ5_SERPR	PTSSGSEIIA	1.585	3.051	SP
tr|A0ABS0TTD7|A0ABS0TTD7_SERPR	FPAMH	1.418	3.032	SP
tr|A0A4Z0DPY5|A0A4Z0DPY5_SERPR	LRPB	2.126	3.032	SP
tr|A0ABS0TS16|A0ABS0TS16_SERPR	DAD	2.451	3.028	SP
sp|Q9Y266|NUDC_HUMAN	NUDC	-2.451	3.029	HS
tr|A0A1W5DLD3|A0A1W5DLD3_SERPR	CSPC	1.151	3.028	SP
tr|A0ABS0TU84|A0ABS0TU84_SERPR	SSDNABPSSB1	1.959	3.025	SP
sp|P13987|CD59_HUMAN	CD59	-1.629	3.023	HS
tr|A0ABS0TQX0|A0ABS0TQX0_SERPR	PTL	2.433	3.001	SP
tr|A0ABS0TW97|A0ABS0TW97_SERPR	AGR	2.433	3.002	SP
tr|A0ABS0TUW5|A0ABS0TUW5_SERPR	ABH	2.433	3.003	SP
sp|P23284|PPIB_HUMAN	PPIB	-1.059	3.003	HS
sp|P99999|CYC_HUMAN	CYC	-2.273	3.004	HS
sp|P62244|RS15A_HUMAN	RS15A	-2.273	3.005	HS
sp|O00410|IPO5_HUMAN	IPO5	-2.03	2.989	HS
tr|A0ABS0TX32|A0ABS0TX32_SERPR	VTL	2.415	2.975	SP
tr|A0ABS0TXD4|A0ABS0TXD4_SERPR	CDPDSOP	2.415	2.976	SP
sp|P54136|SYRC_HUMAN	SYRC	-2.415	2.977	HS
sp|P46776|RL27A_HUMAN	RL27A	-2.415	2.979	HS
tr|A0A7U0N8V3|A0A7U0N8V3_SERPR	CTPSYN	2.415	2.98	SP
tr|A0ABS0TYK5|A0ABS0TYK5_SERPR	STTS	2.415	2.981	SP
tr|A0A1W5DRM7|A0A1W5DRM7_SERPR	LRPU	2.415	2.982	SP
tr|A0A4Q4LIA8|A0A4Q4LIA8_SERPR	ABCTSBP	2.415	2.983	SP
tr|A0A4V1WJ11|A0A4V1WJ11_SERPR	SPNT	1.932	2.983	SP
sp|P62753|RS6_HUMAN	RS6	-1.472	2.974	HS
sp|P30040|ERP29_HUMAN	ERP29	-1.848	2.972	HS
sp|P14866|HNRPL_HUMAN	HNRPL	-1.455	2.96	HS
sp|Q9Y277|VDAC3_HUMAN	VDAC3	-2.397	2.955	HS
tr|A0ABS0TPJ3|A0ABS0TPJ3_SERPR	MGL	2.397	2.956	SP
tr|A0A1W5DQZ5|A0A1W5DQZ5_SERPR	PROHFLC	2.397	2.957	SP
tr|A0A7U0N9Q9|A0A7U0N9Q9_SERPR	LRPU	2.397	2.958	SP
sp|Q92499|DDX1_HUMAN	DDX1	-2.36	2.891	HS
sp|Q7L2H7|EIF3M_HUMAN	EIF3M	-2.36	2.892	HS
tr|A0A7U0N544|A0A7U0N544_SERPR	CABCTSBP	2.36	2.893	SP
sp|P50990|TCPQ_HUMAN	TCPQ	-1.501	2.867	HS
tr|A0ABS0TLR7|A0ABS0TLR7_SERPR	PLPDCSFP	1.899	2.864	SP
tr|A0ABS0TRD3|A0ABS0TRD3_SERPR	DFL	2.341	2.862	SP
tr|A0ABS0TV00|A0ABS0TV00_SERPR	NADDSSD	1.984	2.85	SP
sp|P00966|ASSY_HUMAN	ASSY	-1.159	2.845	HS
sp|P10599|THIO_HUMAN	THIO	-1.129	2.838	HS
tr|A0A7U0N665|A0A7U0N665_SERPR	PHOSYN	1.382	2.835	SP
tr|A0A7U0NAF8|A0A7U0NAF8_SERPR	GLYKIN	1.78	2.835	SP
tr|A0A7U0RNJ8|A0A7U0RNJ8_SERPR	GTG	2.322	2.833	SP
sp|P04843|RPN1_HUMAN	RPN1	-2.322	2.834	HS
sp|Q92973|TNPO1_HUMAN	TNPO1	-2.322	2.835	HS
tr|A0A1W5DSD8|A0A1W5DSD8_SERPR	BIOCAR	2.322	2.836	SP
sp|Q16401|PSMD5_HUMAN	PSMD5	-2.198	2.804	HS
tr|A0ABS0TPL7|A0ABS0TPL7_SERPR	2CMDE24CS	2.303	2.803	SP
sp|P31153|METK2_HUMAN	METK2	-1.714	2.795	HS
tr|A0A4Q4LAW2|A0A4Q4LAW2_SERPR	I5MD	2.283	2.769	SP
sp|P25786|PSA1_HUMAN	PSA1	-2.283	2.77	HS
sp|P11387|TOP1_HUMAN	TOP1	-2.283	2.771	HS
sp|Q6IS14|IF5AL_HUMAN	IF5AL	-1.184	2.768	HS
sp|P19338|NUCL_HUMAN	NUCL	-1.109	2.754	HS
sp|P40939|ECHA_HUMAN	ECHA	-2.263	2.738	HS
sp|P78371|TCPB_HUMAN	TCPB	-1.462	2.722	HS
sp|P62269|RS18_HUMAN	RS18	-1.722	2.722	HS
tr|A0A7U0NBN5|A0A7U0NBN5_SERPR	RIBPR	2.243	2.705	SP
sp|P56537|IF6_HUMAN	IF6	-2.243	2.706	HS
tr|A0A1W5DFL3|A0A1W5DFL3_SERPR	FLA	2.243	2.707	SP
sp|P46778|RL21_HUMAN	RL21	-2.243	2.708	HS
tr|A0ABS0TUW7|A0ABS0TUW7_SERPR	YFP	1.832	2.687	SP
sp|P63162|RSMN_HUMAN	RSMN	-2.17	2.675	HS
tr|A0ABS0TQY4|A0ABS0TQY4_SERPR	NADPDPD	2.222	2.674	SP
tr|A0ABS0TRL1|A0ABS0TRL1_SERPR	3D8PS	2.222	2.675	SP
tr|A0ABS0TNG9|A0ABS0TNG9_SERPR	CDPC	1.559	2.673	SP
sp|P20073|ANXA7_HUMAN	ANXA7	-2.102	2.646	HS
tr|A0ABS0TTU7|A0ABS0TTU7_SERPR	XPA	2.15	2.644	SP
sp|P62805|H4_HUMAN	H4	-0.658	2.645	HS
sp|Q8WUM4|PDC6I_HUMAN	PDC6I	-2.202	2.643	HS
tr|A0A4Q4LHS8|A0A4Q4LHS8_SERPR	PEMPS	2.202	2.644	SP
tr|A0ABS0TY50|A0ABS0TY50_SERPR	YFP	2.202	2.645	SP
sp|O43776|SYNC_HUMAN	SYNC	-1.485	2.62	HS
sp|P62888|RL30_HUMAN	RL30	-1.189	2.614	HS
sp|P17931|LEG3_HUMAN	LEG3	-1.253	2.615	HS
sp|P11766|ADHX_HUMAN	ADHX	-2.181	2.612	HS
tr|A0ABS0TL28|A0ABS0TL28_SERPR	CUOI	2.181	2.613	SP
tr|A0ABS0TWN0|A0ABS0TWN0_SERPR	YFP	2.181	2.614	SP
sp|P00734|THRB_HUMAN	THRB	-1.759	2.609	HS
sp|Q16658|FSCN1_HUMAN	FSCN1	-1.782	2.602	HS
sp|P11413|G6PD_HUMAN	G6PD	-1	2.58	HS
tr|A0A1W5DRJ6|A0A1W5DRJ6_SERPR	DNADRNAPA	2.159	2.58	SP
tr|A0ABS0TV77|A0ABS0TV77_SERPR	OABCTSBPO	2.159	2.581	SP
tr|A0ABS0TWX5|A0ABS0TWX5_SERPR	CYTDEA	2.159	2.582	SP
sp|P55884|EIF3B_HUMAN	EIF3B	-2.159	2.583	HS
sp|O14980|XPO1_HUMAN	XPO1	-2.159	2.584	HS
sp|Q9BXP5|SRRT_HUMAN	SRRT	-2.159	2.585	HS
tr|A0ABS0TM41|A0ABS0TM41_SERPR	NADHURNTF	1.816	2.558	SP
tr|A0A1W5DFL0|A0A1W5DFL0_SERPR	FURP	2.138	2.548	SP
tr|A0ABS0TZS1|A0ABS0TZS1_SERPR	TOBEPF	2.138	2.549	SP
sp|P27695|APEX1_HUMAN	APEX1	-1.748	2.542	HS
sp|P05198|IF2A_HUMAN	IF2A	-1.98	2.526	HS
tr|A0A1W5DR98|A0A1W5DR98_SERPR	DUF883PRO	1.07	2.527	SP
tr|A0ABS0TUG1|A0ABS0TUG1_SERPR	PDCDRA	0.792	2.518	SP
tr|A0A1W5DTF5|A0A1W5DTF5_SERPR	ATPSD	2.115	2.515	SP
sp|P30153|2AAA_HUMAN	2AAA	-2.115	2.516	HS
sp|Q99584|S10AD_HUMAN	S10AD	-2.115	2.517	HS
sp|P62937|PPIA_HUMAN	PPIA	-0.664	2.517	HS
sp|P05387|RLA2_HUMAN	RLA2	-0.874	2.502	HS
tr|A0ABS0TSQ6|A0ABS0TSQ6_SERPR	USP	1.959	2.496	SP
sp|O00231|PSD11_HUMAN	PSD11	-2	2.491	HS
sp|O75955|FLOT1_HUMAN	FLOT1	-2.093	2.483	HS
tr|A0A1W5DS42|A0A1W5DS42_SERPR	SRPU	2.093	2.483	SP
sp|Q12965|MYO1E_HUMAN	MYO1E	-2.093	2.484	HS
sp|Q9Y285|SYFA_HUMAN	SYFA	-2.093	2.485	HS
sp|P26641|EF1G_HUMAN	EF1G	-0.854	2.478	HS
sp|P60660|MYL6_HUMAN	MYL6	-1.397	2.475	HS
tr|A0ABS0TL60|A0ABS0TL60_SERPR	ADGPSP	1.406	2.462	SP
tr|A0A7U0N3U3|A0A7U0N3U3_SERPR	GTL	2.022	2.454	SP
sp|Q9Y5S9|RBM8A_HUMAN	RBM8A	-2.022	2.455	HS
tr|A0ABS0TTI6|A0ABS0TTI6_SERPR	PROYEBF	1.696	2.453	SP
tr|A0ABS0TMM9|A0ABS0TMM9_SERPR	TTRPDLGGSD	2.07	2.452	SP
tr|A0ABS0TST2|A0ABS0TST2_SERPR	ATL	2.07	2.453	SP
sp|Q15717|ELAV1_HUMAN	ELAV1	-1.848	2.447	HS
sp|P37802|TAGL2_HUMAN	TAGL2	-0.984	2.44	HS
sp|P08195|4F2_HUMAN	4F2	-0.802	2.43	HS
tr|A0A1W5DQV8|A0A1W5DQV8_SERPR	CCG	1.335	2.43	SP
sp|P67936|TPM4_HUMAN	TPM4	-1.204	2.423	HS
sp|P31942|HNRH3_HUMAN	HNRH3	-2.047	2.418	HS
tr|A0ABS0TP12|A0ABS0TP12_SERPR	BUDPSH5N	2.047	2.419	SP
sp|Q2VIR3|IF2GL_HUMAN	IF2GL	-2.047	2.42	HS
tr|A0A7U0N9F1|A0A7U0N9F1_SERPR	TTAPN	2.047	2.421	SP
sp|P22102|PUR2_HUMAN	PUR2	-2.047	2.422	HS
sp|P60900|PSA6_HUMAN	PSA6	-1.828	2.418	HS
sp|P62249|RS16_HUMAN	RS16	-1.207	2.414	HS
sp|P23528|COF1_HUMAN	COF1	-0.914	2.402	HS
sp|P08758|ANXA5_HUMAN	ANXA5	-1.117	2.395	HS
sp|Q14204|DYHC1_HUMAN	DYHC1	-2.024	2.386	HS
sp|O95373|IPO7_HUMAN	IPO7	-1.874	2.367	HS
sp|P52565|GDIR1_HUMAN	GDIR1	-1.415	2.36	HS
sp|P27635|RL10_HUMAN	RL10	-1.184	2.358	HS
sp|P51149|RAB7A_HUMAN	RAB7A	-1.757	2.357	HS
tr|A0A1W5DT85|A0A1W5DT85_SERPR	ATPSG	2	2.349	SP
tr|A0ABS0TW66|A0ABS0TW66_SERPR	SDF	2	2.35	SP
tr|A0A1W5DMX5|A0A1W5DMX5_SERPR	14D2NCS	2	2.351	SP
sp|P83731|RL24_HUMAN	RL24	-1.248	2.346	HS
tr|A0A4Q4LD75|A0A4Q4LD75_SERPR	PPCTI	0.904	2.338	SP
sp|Q9Y230|RUVB2_HUMAN	RUVB2	-1.71	2.334	HS
tr|A0A1W5DRL3|A0A1W5DRL3_SERPR	SRPU	1.214	2.317	SP
sp|P49411|EFTU_HUMAN	EFTU	-1.051	2.314	HS
tr|A0ABS0TSG9|A0ABS0TSG9_SERPR	AS1	1.976	2.315	SP
sp|Q16891|MIC60_HUMAN	MIC60	-1.976	2.316	HS
tr|A0ABS0TNX7|A0ABS0TNX7_SERPR	FAOCAF	1.976	2.317	SP
tr|A0ABS0U1Z5|A0ABS0U1Z5_SERPR	23BIPM	1.976	2.317	SP
sp|P52888|THOP1_HUMAN	THOP1	-1.716	2.29	HS
tr|A0A4Z0DWB8|A0A4Z0DWB8_SERPR	GZ2TMP	1.744	2.28	SP
sp|P30046|DOPD_HUMAN	DOPD	-1.951	2.278	HS
tr|A0ABS0TP75|A0ABS0TP75_SERPR	PROCREA	1.951	2.279	SP
tr|A0ABS0TL80|A0ABS0TL80_SERPR	PFP	1.951	2.28	SP
sp|P07195|LDHB_HUMAN	LDHB	-0.779	2.28	HS
sp|P31930|QCR1_HUMAN	QCR1	-1.807	2.265	HS
sp|P30044|PRDX5_HUMAN	PRDX5	-0.733	2.259	HS
tr|A0ABS0TP69|A0ABS0TP69_SERPR	THYPHO	1.695	2.257	SP
sp|P02545|LMNA_HUMAN	LMNA	-0.676	2.248	HS
sp|P00441|SODC_HUMAN	SODC	-1.626	2.243	HS
sp|Q9Y490|TLN1_HUMAN	TLN1	-1.926	2.243	HS
sp|P50454|SERPH_HUMAN	SERPH	-1.926	2.244	HS
tr|A0A7U0N7H5|A0A7U0N7H5_SERPR	CBP	1.926	2.245	SP
tr|A0ABS0TXS3|A0ABS0TXS3_SERPR	PMFST	1.926	2.246	SP
sp|P50502|F10A1_HUMAN	F10A1	-1.926	2.246	HS
tr|A0ABS0TWN2|A0ABS0TWN2_SERPR	F0F1ATPSA	1.926	2.247	SP
sp|P62241|RS8_HUMAN	RS8	-0.765	2.227	HS
sp|Q13263|TIF1B_HUMAN	TIF1B	-1.7	2.214	HS
tr|A0A7U0N8I3|A0A7U0N8I3_SERPR	ACAD	1.9	2.207	SP
tr|A0A1W5DHR6|A0A1W5DHR6_SERPR	LRRP	1.9	2.208	SP
sp|Q07666|KHDR1_HUMAN	KHDR1	-1.729	2.205	HS
tr|A0A4Q4LFV2|A0A4Q4LFV2_SERPR	TVISSTPH	1.478	2.204	SP
sp|Q00325|S25A3_HUMAN	S25A3	-1.07	2.196	HS
sp|P62917|RL8_HUMAN	RL8	-1.795	2.186	HS
tr|A0A7U0NAE5|A0A7U0NAE5_SERPR	FDNA	1.874	2.168	SP
tr|A0A1W5DLQ1|A0A1W5DLQ1_SERPR	PTSMTIID	1.874	2.169	SP
sp|P42765|THIM_HUMAN	THIM	-1.607	2.164	HS
sp|Q8NC51|SERB1_HUMAN	SERB1	-1.544	2.152	HS
tr|A0A1W5DSR5|A0A1W5DSR5_SERPR	LRPU	1.427	2.149	SP
tr|A0ABS0TSK8|A0ABS0TSK8_SERPR	G3PD	0.276	2.145	SP
tr|A0ABS0TKD8|A0ABS0TKD8_SERPR	BAD	1.655	2.142	SP
tr|A0A1W5DIH5|A0A1W5DIH5_SERPR	SABCTSBP	1.683	2.13	SP
sp|P49419|AL7A1_HUMAN	AL7A1	-1.848	2.131	HS
sp|Q9H3N1|TMX1_HUMAN	TMX1	-1.848	2.131	HS
sp|Q9HB71|CYBP_HUMAN	CYBP	-1.848	2.132	HS
sp|P0CG48|UBC_HUMAN	UBC	-0.64	2.121	HS
sp|O75533|SF3B1_HUMAN	SF3B1	-1.713	2.122	HS
sp|P26599|PTBP1_HUMAN	PTBP1	-0.968	2.096	HS
tr|A0ABS0TRX1|A0ABS0TRX1_SERPR	2OGFDFP	1.659	2.093	SP
tr|A0A7U0N4H9|A0A7U0N4H9_SERPR	VOCFP	1.821	2.091	SP
sp|P47897|SYQ_HUMAN	SYQ	-1.821	2.092	HS
sp|P78417|GSTO1_HUMAN	GSTO1	-1.821	2.093	HS
sp|P32320|CDD_HUMAN	CDD	-1.821	2.094	HS
tr|A0ABS0TRZ7|A0ABS0TRZ7_SERPR	CIIHD	1.821	2.095	SP
tr|A0ABS0TSH9|A0ABS0TSH9_SERPR	ABCTATPBP	1.821	2.095	SP
sp|P04792|HSPB1_HUMAN	HSPB1	-0.899	2.09	HS
tr|A0A7U0N9U7|A0A7U0N9U7_SERPR	DUF1471PRO	1.503	2.086	SP
tr|A0A1W5DPQ0|A0A1W5DPQ0_SERPR	DNABPHUA	1.024	2.073	SP
tr|A0A1W5DGX6|A0A1W5DGX6_SERPR	THI	0.948	2.063	SP
tr|A0ABS0TWD3|A0ABS0TWD3_SERPR	PBPM	1.794	2.054	SP
tr|A0ABS0TUF0|A0ABS0TUF0_SERPR	OSDP	1.794	2.055	SP
sp|P07108|ACBP_HUMAN	ACBP	-1.794	2.056	HS
sp|P62942|FKB1A_HUMAN	FKB1A	-1.794	2.056	HS
tr|A0ABS0TR82|A0ABS0TR82_SERPR	ATPDCPATPBC	1.794	2.057	SP
tr|A0ABS0TM47|A0ABS0TM47_SERPR	NTNADHQRC	1.794	2.058	SP
tr|A0ABS0TLM9|A0ABS0TLM9_SERPR	MERNDTPAS	1.794	2.059	SP
tr|A0ABS0TQV4|A0ABS0TQV4_SERPR	4H3PD	1.794	2.059	SP
sp|P49915|GUAA_HUMAN	GUAA	-1.794	2.06	HS
tr|A0A1W5DIH1|A0A1W5DIH1_SERPR	RNACP	1.794	2.061	SP
sp|P42166|LAP2A_HUMAN	LAP2A	-1.694	2.04	HS
sp|P54577|SYYC_HUMAN	SYYC	-1.61	2.023	HS
tr|A0ABS0TS19|A0ABS0TS19_SERPR	KAR	1.766	2.017	SP
tr|A0ABS0TZ56|A0ABS0TZ56_SERPR	CIIFH	1.766	2.018	SP
tr|A0A7U0RNI8|A0A7U0RNI8_SERPR	ADESYN	1.766	2.019	SP
sp|Q08945|SSRP1_HUMAN	SSRP1	-1.766	2.02	HS
sp|P49257|LMAN1_HUMAN	LMAN1	-1.766	2.02	HS
sp|P29401|TKT_HUMAN	TKT	-0.575	1.989	HS
sp|P0DME0|SETLP_HUMAN	SETLP	-0.934	1.989	HS
sp|O60664|PLIN3_HUMAN	PLIN3	-1.7	1.989	HS
sp|P50995|ANX11_HUMAN	ANX11	-1.7	1.99	HS
sp|O75390|CISY_HUMAN	CISY	-1.7	1.99	HS
sp|P04080|CYTB_HUMAN	CYTB	-1.495	1.99	HS
tr|A0ABS0TWG8|A0ABS0TWG8_SERPR	URAPHO	1.737	1.979	SP
tr|A0ABS0TWH8|A0ABS0TWH8_SERPR	GTLB	1.737	1.98	SP
tr|A0A1W5DU10|A0A1W5DU10_SERPR	SRPB	1.737	1.981	SP
tr|A0ABS0TS32|A0ABS0TS32_SERPR	AOMBBP	1.737	1.981	SP
sp|Q15393|SF3B3_HUMAN	SF3B3	-1.737	1.982	HS
sp|Q9UBQ5|EIF3K_HUMAN	EIF3K	-1.737	1.983	HS
tr|A0A1W5DTQ6|A0A1W5DTQ6_SERPR	ATPDPATPASEH	1.737	1.984	SP
sp|P18206|VINC_HUMAN	VINC	-1.737	1.984	HS
sp|P12004|PCNA_HUMAN	PCNA	-0.889	1.983	HS
sp|P62857|RS28_HUMAN	RS28	-1.387	1.981	HS
sp|O75643|U520_HUMAN	U520	-1.672	1.953	HS
tr|A0ABS0TLZ7|A0ABS0TLZ7_SERPR	LTL	1.095	1.943	SP
tr|A0ABS0TMD3|A0ABS0TMD3_SERPR	NSD	1.708	1.941	SP
sp|P33241|LSP1_HUMAN	LSP1	1.708	1.942	HS
sp|Q9Y617|SERC_HUMAN	SERC	-1.708	1.942	HS
sp|O15355|PPM1G_HUMAN	PPM1G	-1.708	1.943	HS
tr|A0ABS0TL93|A0ABS0TL93_SERPR	AAABCTATPBP	1.708	1.944	SP
sp|P18124|RL7_HUMAN	RL7	-0.7	1.932	HS
sp|Q15293|RCN1_HUMAN	RCN1	-1.644	1.912	HS
sp|P53396|ACLY_HUMAN	ACLY	-1.533	1.912	HS
tr|A0ABS0TWR0|A0ABS0TWR0_SERPR	GAMGLU	1.678	1.899	SP
sp|Q8TDN6|BRX1_HUMAN	BRX1	-1.678	1.9	HS
tr|A0A1W5DR29|A0A1W5DR29_SERPR	LRPB	1.678	1.9	SP
tr|A0ABS0TNS5|A0ABS0TNS5_SERPR	DLD	1.678	1.901	SP
sp|Q13011|ECH1_HUMAN	ECH1	-1.678	1.902	HS
tr|A0A4Q4LEB0|A0A4Q4LEB0_SERPR	LRPU	1.678	1.903	SP
sp|P30048|PRDX3_HUMAN	PRDX3	-1	1.885	HS
sp|P16152|CBR1_HUMAN	CBR1	-1.423	1.88	HS
tr|A0A1W5DLG6|A0A1W5DLG6_SERPR	HCTP	1.015	1.88	SP
tr|A0ABS0TXV1|A0ABS0TXV1_SERPR	BKACPSII	1.648	1.857	SP
tr|A0ABS0TQT2|A0ABS0TQT2_SERPR	SPPPY	1.648	1.858	SP
sp|Q99613|EIF3C_HUMAN	EIF3C	-1.648	1.858	HS
sp|P62910|RL32_HUMAN	RL32	-1.648	1.859	HS
sp|O75821|EIF3G_HUMAN	EIF3G	-1.648	1.86	HS
tr|A0A1W5DNL7|A0A1W5DNL7_SERPR	PROGRPE	0.948	1.859	SP
sp|P16070|CD44_HUMAN	CD44	-1.399	1.841	HS
sp|Q10567|AP1B1_HUMAN	AP1B1	-1.503	1.815	HS
sp|Q9BRA2|TXD17_HUMAN	TXD17	-1.503	1.815	HS
sp|P38117|ETFB_HUMAN	ETFB	-1.617	1.814	HS
tr|A0ABS0TN69|A0ABS0TN69_SERPR	AKADFP	1.617	1.815	SP
tr|A0A1W5DSA9|A0A1W5DSA9_SERPR	CSDPM	1.617	1.815	SP
sp|P63000|RAC1_HUMAN	RAC1	-1.617	1.816	HS
sp|O96000|NDUBA_HUMAN	NDUBA	-1.617	1.817	HS
tr|A0ABS0TL45|A0ABS0TL45_SERPR	5OP	1.617	1.818	SP
tr|A0A1W5DLG3|A0A1W5DLG3_SERPR	STKY	1.617	1.818	SP
sp|P62277|RS13_HUMAN	RS13	-0.943	1.78	HS
sp|P68871|HBB_HUMAN	HBB	-0.897	1.774	HS
tr|A0ABS0TLG5|A0ABS0TLG5_SERPR	PIB	1.585	1.77	SP
tr|A0ABS0TMD2|A0ABS0TMD2_SERPR	SSD	1.585	1.771	SP
tr|A0A1W5DR03|A0A1W5DR03_SERPR	LRPB	1.585	1.772	SP
sp|Q9NS69|TOM22_HUMAN	TOM22	-1.585	1.772	HS
sp|Q99497|PARK7_HUMAN	PARK7	-1.036	1.737	HS
tr|A0A1W5DIG7|A0A1W5DIG7_SERPR	EACPRNADH	1.445	1.729	SP
tr|A0ABS0TQL6|A0ABS0TQL6_SERPR	SPSP	1.553	1.724	SP
sp|Q12906|ILF3_HUMAN	ILF3	-1.553	1.725	HS
tr|A0A1W5DS61|A0A1W5DS61_SERPR	LRPU	1.553	1.725	SP
tr|A0A1W5DTB3|A0A1W5DTB3_SERPR	ARGSYN	1.553	1.726	SP
tr|A0ABS0TQY9|A0ABS0TQY9_SERPR	12PCEB	1.553	1.727	SP
sp|Q16181|SEPT7_HUMAN	SEPT7	-1.396	1.705	HS
sp|P08243|ASNS_HUMAN	ASNS	-1.336	1.699	HS
sp|P38159|RBMX_HUMAN	RBMX	-1.35	1.678	HS
sp|Q7KZF4|SND1_HUMAN	SND1	-1.519	1.678	HS
tr|A0ABS0TZE9|A0ABS0TZE9_SERPR	AGM	1.519	1.678	SP
sp|P62495|ERF1_HUMAN	ERF1	-1.519	1.679	HS
sp|P53985|MOT1_HUMAN	MOT1	-1.519	1.68	HS
sp|P00367|DHE3_HUMAN	DHE3	-1.519	1.68	HS
tr|A0ABS0TY11|A0ABS0TY11_SERPR	NAGGPR	1.519	1.681	SP
tr|A0ABS0TPH8|A0ABS0TPH8_SERPR	G1S21A	1.485	1.63	SP
tr|A0ABS0TR10|A0ABS0TR10_SERPR	TIMA	1.485	1.63	SP
sp|Q9NZL4|HPBP1_HUMAN	HPBP1	-1.485	1.631	HS
sp|Q86V81|THOC4_HUMAN	THOC4	-1.485	1.632	HS
tr|A0ABS0TZE3|A0ABS0TZE3_SERPR	ALDDEH	1.485	1.632	SP
tr|A0ABS0TWV9|A0ABS0TWV9_SERPR	GABCTSBPG	1.485	1.633	SP
sp|P30740|ILEU_HUMAN	ILEU	-1.485	1.634	HS
sp|Q7RTV0|PHF5A_HUMAN	PHF5A	-1.337	1.617	HS
sp|P26373|RL13_HUMAN	RL13	-0.771	1.615	HS
sp|Q99829|CPNE1_HUMAN	CPNE1	-1.231	1.613	HS
sp|O00299|CLIC1_HUMAN	CLIC1	-0.818	1.609	HS
tr|A0ABS0TTJ5|A0ABS0TTJ5_SERPR	TIFIF2	0.837	1.609	SP
sp|P18621|RL17_HUMAN	RL17	-0.807	1.599	HS
sp|P62913|RL11_HUMAN	RL11	1.123	1.597	HS
sp|P62829|RL23_HUMAN	RL23	-0.767	1.596	HS
tr|A0ABS0TVW7|A0ABS0TVW7_SERPR	DUF1161PRO	1.293	1.595	SP
tr|A0A1W5DSQ8|A0A1W5DSQ8_SERPR	CAP	1.451	1.587	SP
tr|A0A4Q4LMM2|A0A4Q4LMM2_SERPR	TIFIF3	1.451	1.588	SP
sp|P42126|ECI1_HUMAN	ECI1	-1.451	1.588	HS
tr|A0ABS0TWA5|A0ABS0TWA5_SERPR	LACLYA	1.451	1.589	SP
sp|Q9UDW1|QCR9_HUMAN	QCR9	-1.451	1.59	HS
sp|Q9Y2Z0|SGT1_HUMAN	SGT1	-1.451	1.59	HS
sp|Q02543|RL18A_HUMAN	RL18A	-0.758	1.591	HS
sp|P62826|RAN_HUMAN	RAN	-0.516	1.589	HS
sp|P12429|ANXA3_HUMAN	ANXA3	-1.128	1.58	HS
sp|P35637|FUS_HUMAN	FUS	-0.963	1.58	HS
tr|A0A7U0N8W2|A0A7U0N8W2_SERPR	TRM	1.307	1.579	SP
sp|Q1KMD3|HNRL2_HUMAN	HNRL2	-1.204	1.577	HS
sp|P62633|CNBP_HUMAN	CNBP	-0.666	1.556	HS
sp|P62424|RL7A_HUMAN	RL7A	-0.573	1.541	HS
sp|Q96QK1|VPS35_HUMAN	VPS35	-1.415	1.542	HS
sp|P13667|PDIA4_HUMAN	PDIA4	-1.415	1.543	HS
sp|Q15185|TEBP_HUMAN	TEBP	-0.741	1.539	HS
tr|A0A1W5DIW4|A0A1W5DIW4_SERPR	NADPHFR	1.276	1.532	SP
sp|P10412|H14_HUMAN	H14	-0.541	1.525	HS
sp|P61604|CH10_HUMAN	CH10	-1.049	1.501	HS
tr|A0ABS0TP53|A0ABS0TP53_SERPR	NNFCC	1.379	1.491	SP
tr|A0A7U0N816|A0A7U0N816_SERPR	GAIPPG	1.379	1.492	SP
sp|O00303|EIF3F_HUMAN	EIF3F	-1.379	1.492	HS
sp|Q9UNL2|SSRG_HUMAN	SSRG	-1.379	1.493	HS
sp|P15328|FOLR1_HUMAN	FOLR1	-0.862	1.476	HS
tr|A0A4Q4LCE2|A0A4Q4LCE2_SERPR	SRPU	0.525	1.46	SP
sp|Q06033|ITIH3_HUMAN	ITIH3	-1	1.44	HS
tr|A0A1W5DI04|A0A1W5DI04_SERPR	CRPC	1.341	1.439	SP
tr|A0ABS0TWU4|A0ABS0TWU4_SERPR	OMCPT	1.341	1.44	SP
sp|Q9UBL6|CPNE7_HUMAN	CPNE7	-1.341	1.441	HS
sp|P33992|MCM5_HUMAN	MCM5	-1.341	1.441	HS
tr|A0ABS0TQR3|A0ABS0TQR3_SERPR	SRPDPF	1.341	1.442	SP
sp|P61353|RL27_HUMAN	RL27	-0.933	1.392	HS
sp|P32969|RL9_HUMAN	RL9	-1	1.389	HS
tr|A0ABS0TTE9|A0ABS0TTE9_SERPR	FKBPPPCTI	1.303	1.387	SP
sp|O75489|NDUS3_HUMAN	NDUS3	-1.303	1.388	HS
tr|A0A1W5DHD9|A0A1W5DHD9_SERPR	GABCTATPBPG	1.303	1.388	SP
tr|A0ABS0TZF5|A0ABS0TZF5_SERPR	DUF485PRO	1.303	1.389	SP
sp|O43143|DHX15_HUMAN	DHX15	-1.303	1.39	HS
sp|Q9NQC3|RTN4_HUMAN	RTN4	-1.303	1.39	HS
sp|P49755|TMEDA_HUMAN	TMEDA	-0.913	1.38	HS
sp|P60174|TPIS_HUMAN	TPIS	-0.314	1.375	HS
sp|P07814|SYEP_HUMAN	SYEP	-0.931	1.369	HS
sp|P67775|PP2AA_HUMAN	PP2AA	-1.248	1.363	HS
sp|P0DMN0|ST1A4_HUMAN	ST1A4	-1.1	1.343	HS
tr|A0A1W5DSY6|A0A1W5DSY6_SERPR	ATPD6P	1.263	1.336	SP
sp|P17812|PYRG1_HUMAN	PYRG1	-1.263	1.337	HS
sp|O00629|IMA3_HUMAN	IMA3	-1.263	1.337	HS
sp|Q14566|MCM6_HUMAN	MCM6	-1.263	1.338	HS
sp|Q9UKK9|NUDT5_HUMAN	NUDT5	-1.263	1.338	HS
sp|P41250|GARS_HUMAN	GARS	-1.263	1.339	HS
tr|A0ABS0TSJ1|A0ABS0TSJ1_SERPR	UDPGGDPMDFP	1.263	1.34	SP
sp|P13645|K1C10_HUMAN	K1C10	-1.263	1.34	HS
sp|P36955|PEDF_HUMAN	PEDF	-0.697	1.33	HS
sp|P55209|NP1L1_HUMAN	NP1L1	-0.591	1.29	HS
sp|P04632|CPNS1_HUMAN	CPNS1	-1.16	1.285	HS
sp|P78330|SERB_HUMAN	SERB	-1.222	1.284	HS
tr|A0ABS0TQW4|A0ABS0TQW4_SERPR	OMPAFB	1.222	1.284	SP
tr|A0ABS0TKM1|A0ABS0TKM1_SERPR	ABCTSBP	1.222	1.285	SP
sp|O43242|PSMD3_HUMAN	PSMD3	-1.222	1.286	HS
sp|P54578|UBP14_HUMAN	UBP14	-1.222	1.286	HS
tr|A0A4Q4LJG8|A0A4Q4LJG8_SERPR	LRAFB	1.222	1.287	SP
sp|P46783|RS10_HUMAN	RS10	-0.537	1.244	HS
tr|A0ABS0TQF4|A0ABS0TQF4_SERPR	NADPHQO	1.074	1.239	SP
sp|O14737|PDCD5_HUMAN	PDCD5	-1.181	1.229	HS
tr|A0ABS0TUP1|A0ABS0TUP1_SERPR	DUF2594FP	1.181	1.229	SP
sp|Q9H3P7|GCP60_HUMAN	GCP60	-1.181	1.23	HS
sp|P01008|ANT3_HUMAN	ANT3	-1.181	1.231	HS
tr|A0ABS0TTA4|A0ABS0TTA4_SERPR	TRAREG	1.181	1.231	SP
sp|Q9BY32|ITPA_HUMAN	ITPA	-1.181	1.232	HS
sp|P78386|KRT85_HUMAN	KRT85	-1.036	1.219	HS
sp|O75340|PDCD6_HUMAN	PDCD6	-0.893	1.217	HS
sp|P18754|RCC1_HUMAN	RCC1	-1.129	1.205	HS
sp|P62306|RUXF_HUMAN	RUXF	-1.129	1.206	HS
sp|P15880|RS2_HUMAN	RS2	-0.624	1.201	HS
sp|Q13838|DX39B_HUMAN	DX39B	-0.507	1.195	HS
sp|P62304|RUXE_HUMAN	RUXE	-0.814	1.187	HS
tr|A0ABS0TUN1|A0ABS0TUN1_SERPR	ADP	1.138	1.175	SP
sp|Q9Y3E5|PTH2_HUMAN	PTH2	-1.138	1.176	HS
sp|O43598|DNPH1_HUMAN	DNPH1	-1.138	1.177	HS
sp|P52569|CTR2_HUMAN	CTR2	-1.138	1.177	HS
sp|Q9NQR4|NIT2_HUMAN	NIT2	-1.138	1.178	HS
sp|P46013|KI67_HUMAN	KI67	-1.138	1.178	HS
tr|A0A4Q4LNS7|A0A4Q4LNS7_SERPR	2I2ID	0.965	1.148	SP
sp|Q9UNX3|RL26L_HUMAN	RL26L	-0.821	1.141	HS
tr|A0ABS0TTD1|A0ABS0TTD1_SERPR	PORSYN	0.933	1.129	SP
sp|P49756|RBM25_HUMAN	RBM25	-1.093	1.119	HS
sp|P61201|CSN2_HUMAN	CSN2	-1.093	1.119	HS
sp|P63279|UBC9_HUMAN	UBC9	-1.093	1.12	HS
tr|A0A1W5DTV1|A0A1W5DTV1_SERPR	LRPB	1	1.104	SP
sp|Q5SSJ5|HP1B3_HUMAN	HP1B3	-0.962	1.082	HS
sp|P62851|RS25_HUMAN	RS25	-0.807	1.076	HS
sp|P16104|H2AX_HUMAN	H2AX	-0.409	1.066	HS
sp|P14174|MIF_HUMAN	MIF	-0.561	1.06	HS
tr|A0A7U0NA38|A0A7U0NA38_SERPR	ACEKIN	1.047	1.06	SP
sp|P05455|LA_HUMAN	LA	-1.047	1.06	HS
tr|A0A1W5DRR9|A0A1W5DRR9_SERPR	LRPB	1.047	1.061	SP
sp|Q13057|COASY_HUMAN	COASY	-1.047	1.062	HS
tr|A0A1W5DSB3|A0A1W5DSB3_SERPR	LESATPBPL	1.047	1.062	SP
tr|A0ABS0TQ52|A0ABS0TQ52_SERPR	SPIE	1.047	1.063	SP
tr|A0ABS0TTN4|A0ABS0TTN4_SERPR	AAP	1.047	1.063	SP
tr|A0A7U0N8H7|A0A7U0N8H7_SERPR	LIP	1.047	1.064	SP
tr|A0ABS0TZ31|A0ABS0TZ31_SERPR	BUDP4A4DLAFUDPGAOA	1.047	1.064	SP
tr|A0ABS0TSH5|A0ABS0TSH5_SERPR	MTOABCTATPBPO	1.047	1.065	SP
sp|P62266|RS23_HUMAN	RS23	-0.841	1.046	HS
sp|P30086|PEBP1_HUMAN	PEBP1	-1	1.04	HS
sp|P05543|THBG_HUMAN	THBG	-0.688	1.02	HS
sp|P14384|CBPM_HUMAN	CBPM	-0.957	1.017	HS
sp|P62861|RS30_HUMAN	RS30	-0.957	1.017	HS
sp|P10909|CLUS_HUMAN	CLUS	-1	1.004	HS
tr|A0A7U0N6L6|A0A7U0N6L6_SERPR	NADGK	1	1.004	SP
sp|Q15819|UB2V2_HUMAN	UB2V2	-1	1.005	HS
sp|O15144|ARPC2_HUMAN	ARPC2	-1	1.006	HS
sp|Q9NR45|SIAS_HUMAN	SIAS	-0.918	0.997	HS
tr|A0A1W5DFW2|A0A1W5DFW2_SERPR	STACY	0.727	0.97	SP
tr|A0A1W5DFJ0|A0A1W5DFJ0_SERPR	PROQMCA	0.951	0.942	SP
tr|A0ABS0TYU8|A0ABS0TYU8_SERPR	VOCFP	0.951	0.942	SP
tr|A0ABS0TY55|A0ABS0TY55_SERPR	CARM32	0.951	0.943	SP
sp|P33176|KINH_HUMAN	KINH	-0.951	0.943	HS
tr|A0ABS0TQ49|A0ABS0TQ49_SERPR	SPABCTSBPP	0.951	0.944	SP
tr|A0ABS0TR34|A0ABS0TR34_SERPR	THYSYN	0.951	0.944	SP
sp|P35613|BASI_HUMAN	BASI	-0.951	0.945	HS
tr|A0ABS0TYD9|A0ABS0TYD9_SERPR	PCL	0.951	0.945	SP
sp|Q8NHW5|RLA0L_HUMAN	RLA0L	-0.356	0.926	HS
tr|A0ABS0TVQ6|A0ABS0TVQ6_SERPR	E3UPL	0.762	0.905	SP
sp|P40429|RL13A_HUMAN	RL13A	-0.661	0.896	HS
tr|A0A7U0RR55|A0A7U0RR55_SERPR	METPMBA	0.9	0.881	SP
sp|O14950|ML12B_HUMAN	ML12B	-0.9	0.881	HS
sp|P25788|PSA3_HUMAN	PSA3	-0.9	0.882	HS
tr|A0ABS0TWT6|A0ABS0TWT6_SERPR	PHOSYN	0.848	0.814	SP
tr|A0A1W5DRD7|A0A1W5DRD7_SERPR	PEMPS	0.848	0.815	SP
sp|P13798|ACPH_HUMAN	ACPH	-0.848	0.815	HS
sp|P61009|SPCS3_HUMAN	SPCS3	-0.848	0.816	HS
sp|Q969M3|YIPF5_HUMAN	YIPF5	-0.848	0.816	HS
tr|A0A6N6NCT0|A0A6N6NCT0_SERPR	DCTPDEA	0.848	0.817	SP
sp|P24534|EF1B_HUMAN	EF1B	-0.431	0.815	HS
sp|Q15008|PSMD6_HUMAN	PSMD6	-0.637	0.794	HS
sp|Q96QD8|S38A2_HUMAN	S38A2	-0.722	0.784	HS
sp|P25789|PSA4_HUMAN	PSA4	-0.722	0.785	HS
sp|P00403|COX2_HUMAN	COX2	-0.771	0.777	HS
tr|A0A1W5DJ79|A0A1W5DJ79_SERPR	MOMLL	0.319	0.771	SP
sp|Q01650|LAT1_HUMAN	LAT1	-0.585	0.759	HS
tr|A0ABS0TYX1|A0ABS0TYX1_SERPR	INDDEC	0.794	0.752	SP
tr|A0ABS0TNX1|A0ABS0TNX1_SERPR	5RPL3N5GM	0.794	0.752	SP
tr|A0ABS0TX83|A0ABS0TX83_SERPR	NACE	0.794	0.753	SP
sp|O43852|CALU_HUMAN	CALU	-0.794	0.753	HS
tr|A0ABS0TP67|A0ABS0TP67_SERPR	GTL	0.794	0.754	SP
tr|A0ABS0TPJ9|A0ABS0TPJ9_SERPR	HAL	0.794	0.755	SP
tr|A0A7U0NAC4|A0A7U0NAC4_SERPR	QUIRED	0.794	0.755	SP
sp|P26368|U2AF2_HUMAN	U2AF2	-0.624	0.728	HS
sp|Q14152|EIF3A_HUMAN	EIF3A	-0.678	0.728	HS
tr|A0A1W5DRZ1|A0A1W5DRZ1_SERPR	SRPU	0.737	0.686	SP
sp|P25787|PSA2_HUMAN	PSA2	-0.737	0.687	HS
sp|P48444|COPD_HUMAN	COPD	-0.667	0.649	HS
sp|Q9BUH6|PAXX_HUMAN	PAXX	-0.678	0.616	HS
tr|A0A1W5DRW7|A0A1W5DRW7_SERPR	LCMC	0.678	0.616	SP
sp|P04844|RPN2_HUMAN	RPN2	-0.678	0.617	HS
sp|Q9NPG2|NGB_HUMAN	NGB	-0.678	0.618	HS
tr|A0ABS0TPC5|A0ABS0TPC5_SERPR	5CIRM	0.678	0.618	SP
tr|A0A1W5DFH6|A0A1W5DFH6_SERPR	DNABPHUB	0.4	0.616	SP
sp|P60866|RS20_HUMAN	RS20	-0.617	0.546	HS
sp|Q9Y383|LC7L2_HUMAN	LC7L2	-0.617	0.547	HS
tr|A0ABS0TQE1|A0ABS0TQE1_SERPR	ANS	0.617	0.547	SP
tr|A0A1W5DP73|A0A1W5DP73_SERPR	CDPZ	0.617	0.548	SP
tr|A0ABS0TRK8|A0ABS0TRK8_SERPR	LLPL	0.403	0.489	SP
sp|Q07955|SRSF1_HUMAN	SRSF1	-0.322	0.477	HS
sp|P84098|RL19_HUMAN	RL19	-0.453	0.423	HS
sp|Q13185|CBX3_HUMAN	CBX3	-0.295	0.407	HS
tr|A0A1W5DNY8|A0A1W5DNY8_SERPR	I1M	0.485	0.403	SP
tr|A0A7U0RQB2|A0A7U0RQB2_SERPR	ABCDT	0.485	0.404	SP
tr|A0ABS0TST5|A0ABS0TST5_SERPR	GLU2	0.436	0.379	SP
tr|A0A1W5DU88|A0A1W5DU88_SERPR	LRPB	0.193	0.336	SP
sp|Q9BSJ8|ESYT1_HUMAN	ESYT1	-0.415	0.331	HS
tr|A0A1W5DP81|A0A1W5DP81_SERPR	YYFL	0.415	0.332	SP
tr|A0A4Q4LAY3|A0A4Q4LAY3_SERPR	SRPU	0.415	0.332	SP
tr|A0ABS0TLS1|A0ABS0TLS1_SERPR	AKR	0.341	0.26	SP
tr|A0ABS0TPI6|A0ABS0TPI6_SERPR	SED	0.341	0.26	SP
tr|A0ABS0TUT5|A0ABS0TUT5_SERPR	ABM	0.341	0.261	SP
tr|A0ABS0TWZ6|A0ABS0TWZ6_SERPR	2A4H6HD	0.341	0.261	SP
tr|A0ABS0TY30|A0ABS0TY30_SERPR	OMPAFB	0.322	0.253	SP
sp|P06748|NPM_HUMAN	NPM	0.17	0.222	HS
tr|A0ABS0TSP5|A0ABS0TSP5_SERPR	G6PD	0.263	0.193	SP
tr|A0ABS0TX98|A0ABS0TX98_SERPR	GMCFONTP	0.263	0.193	SP
sp|P46782|RS5_HUMAN	RS5	0.097	0.165	HS
tr|A0A1W5DS66|A0A1W5DS66_SERPR	SRPU	0.144	0.164	SP
sp|P51571|SSRD_HUMAN	SSRD	-0.158	0.148	HS
tr|A0A7U0RPG7|A0A7U0RPG7_SERPR	GTPPYR	0.181	0.13	SP
tr|A0ABS0TPM0|A0ABS0TPM0_SERPR	COUOII	0.181	0.131	SP
sp|P07910|HNRPC_HUMAN	HNRPC	0.057	0.128	HS
tr|A0A1W5DL23|A0A1W5DL23_SERPR	OMPW	0.17	0.128	SP
sp|Q969H8|MYDGF_HUMAN	MYDGF	-0.07	0.09	HS
sp|Q07021|C1QBP_HUMAN	C1QBP	-0.027	0.062	HS
sp|P53999|TCP4_HUMAN	TCP4	-0.025	0.061	HS
sp|P39019|RS19_HUMAN	RS19	0	0.049	HS

## Sheet: S1H5vsS5H1
Volcano plot SePr100ng-500ng, HeLa500ng-100ng
accession	description	log2_fc	log10_adj_p-val	feature
sp|P11142|HSP7C_HUMAN	HSP7C	-2.197	13.445	HS
sp|P21333|FLNA_HUMAN	FLNA	-6.233	12.12	HS
tr|A0A7U0N7C9|A0A7U0N7C9_SERPR	DGMGBPPM	1.767	10.553	SP
tr|A0A7U0RPV8|A0A7U0RPV8_SERPR	CHAGRO	1.634	10.303	SP
sp|P31327|CPSM_HUMAN	CPSM	-3.484	9.834	HS
tr|A0ABS0TVN6|A0ABS0TVN6_SERPR	BAH22MD	3.028	9.588	SP
tr|A0A1W5DTE7|A0A1W5DTE7_SERPR	CPD	4.128	9.521	SP
sp|P78527|PRKDC_HUMAN	PRKDC	-5.492	9.571	HS
sp|P05787|K2C8_HUMAN	K2C8	-2.175	9.55	HS
tr|A0ABS0TYB3|A0ABS0TYB3_SERPR	EFG	1.967	9.569	SP
tr|A0A7U0NAK8|A0A7U0NAK8_SERPR	ABCTSBP	3.367	9.435	SP
sp|P60709|ACTB_HUMAN	ACTB	-1.564	9.398	HS
tr|A0ABS0TYV2|A0ABS0TYV2_SERPR	DNADRNAPB	4.185	9.259	SP
tr|A0A7U0N771|A0A7U0N771_SERPR	DPA	1.579	8.861	SP
tr|A0A1W5DGK8|A0A1W5DGK8_SERPR	SDF	2.205	8.857	SP
sp|O43390|HNRPR_HUMAN	HNRPR	-4.818	8.78	HS
tr|A0A7U0RNV0|A0A7U0RNV0_SERPR	IDNADP	2.276	8.723	SP
sp|P08238|HS90B_HUMAN	HS90B	-1.919	8.677	HS
tr|A0A7U0RNK0|A0A7U0RNK0_SERPR	AAL	2.77	8.694	SP
sp|P68371|TBB4B_HUMAN	TBB4B	-1.956	8.65	HS
tr|A0ABS0TTQ3|A0ABS0TTQ3_SERPR	BACAD	2.376	8.611	SP
tr|A0A1W5DG40|A0A1W5DG40_SERPR	CITSYN	2.435	8.565	SP
sp|Q00610|CLH1_HUMAN	CLH1	-3.761	8.545	HS
sp|P05783|K1C18_HUMAN	K1C18	-2.154	8.559	HS
tr|A0A1W5DTP3|A0A1W5DTP3_SERPR	ATPSA	1.463	8.366	SP
tr|A0ABS0TRB3|A0ABS0TRB3_SERPR	ATGD	2.324	8.35	SP
sp|Q06830|PRDX1_HUMAN	PRDX1	-2.758	8.276	HS
sp|O43707|ACTN4_HUMAN	ACTN4	-4.428	8.272	HS
sp|Q92841|DDX17_HUMAN	DDX17	-4.945	8.171	HS
tr|A0ABS0TTG3|A0ABS0TTG3_SERPR	FRQF	3.292	8.15	SP
sp|P63104|1433Z_HUMAN	1433Z	-2.264	8.067	HS
tr|A0ABS0TX52|A0ABS0TX52_SERPR	GLPVD	1.917	8.001	SP
sp|Q00839|HNRPU_HUMAN	HNRPU	-4.254	7.927	HS
tr|A0ABS0TMF5|A0ABS0TMF5_SERPR	AAFP	1.957	7.928	SP
sp|P60842|IF4A1_HUMAN	IF4A1	-3.718	7.906	HS
sp|P14625|ENPL_HUMAN	ENPL	-4.238	7.911	HS
tr|A0A1W5DH19|A0A1W5DH19_SERPR	GABCTSBPG	4.157	7.818	SP
sp|P22314|UBA1_HUMAN	UBA1	-3.51	7.813	HS
sp|P14618|KPYM_HUMAN	KPYM	-1.453	7.822	HS
tr|A0ABS0TPV3|A0ABS0TPV3_SERPR	POROMPA	1.45	7.781	SP
tr|A0A7U0N537|A0A7U0N537_SERPR	POBPO	1.737	7.774	SP
tr|A0ABS0TPJ6|A0ABS0TPJ6_SERPR	UROHYD	1.964	7.776	SP
tr|A0A7U0NBD4|A0A7U0NBD4_SERPR	DIHDEH	1.574	7.688	SP
sp|P22626|ROA2_HUMAN	ROA2	-1.54	7.663	HS
tr|A0A7U0N822|A0A7U0N822_SERPR	AAABCTSBP	1.29	7.621	SP
sp|P34932|HSP74_HUMAN	HSP74	-4.626	7.608	HS
sp|P46940|IQGA1_HUMAN	IQGA1	-4.678	7.521	HS
sp|P31943|HNRH1_HUMAN	HNRH1	-4.12	7.468	HS
sp|P55072|TERA_HUMAN	TERA	-4.479	7.416	HS
sp|P04075|ALDOA_HUMAN	ALDOA	-3.479	7.424	HS
tr|A0ABS0TS48|A0ABS0TS48_SERPR	PHO	2.056	7.43	SP
tr|A0A4Q4LH82|A0A4Q4LH82_SERPR	SCLADPFB	4.381	7.362	SP
sp|P80723|BASP1_HUMAN	BASP1	-4.007	7.314	HS
sp|P02786|TFR1_HUMAN	TFR1	-3.93	7.23	HS
tr|A0ABS0U282|A0ABS0U282_SERPR	TRAFRA	2.141	7.205	SP
sp|P26038|MOES_HUMAN	MOES	-2.671	7.205	HS
tr|A0ABS0TWM1|A0ABS0TWM1_SERPR	GF6PTI	4.54	7.183	SP
tr|A0ABS0TNI3|A0ABS0TNI3_SERPR	SDIS	2.577	7.164	SP
sp|P08670|VIME_HUMAN	VIME	-2.077	7.113	HS
tr|A0ABS0TYV5|A0ABS0TYV5_SERPR	DNADRNAPB	3.28	7.094	SP
sp|P13639|EF2_HUMAN	EF2	-2.249	7.081	HS
sp|P10809|CH60_HUMAN	CH60	-2.222	7.033	HS
sp|P06733|ENOA_HUMAN	ENOA	-1.71	7.014	HS
tr|A0A4Q4LIK9|A0A4Q4LIK9_SERPR	MALDEH	1.538	7.019	SP
tr|A0ABS0TSC6|A0ABS0TSC6_SERPR	PCATP	1.328	6.884	SP
tr|A0ABS0U1C4|A0ABS0U1C4_SERPR	AHA	4.411	6.862	SP
tr|A0ABS0TQW8|A0ABS0TQW8_SERPR	FAOCAF	2.158	6.84	SP
tr|A0A1W5DPF7|A0A1W5DPF7_SERPR	SRPU	4.365	6.742	SP
sp|Q16719|KYNU_HUMAN	KYNU	-4.36	6.735	HS
tr|A0A4Q4LNE2|A0A4Q4LNE2_SERPR	3RPS1	2.896	6.739	SP
sp|P36952|SPB5_HUMAN	SPB5	-3.907	6.631	HS
tr|A0ABS0TSG1|A0ABS0TSG1_SERPR	LTL	4.307	6.604	SP
tr|A0ABS0TYY1|A0ABS0TYY1_SERPR	25D56D	4.298	6.582	SP
sp|P00558|PGK1_HUMAN	PGK1	-1.589	6.512	HS
sp|P02545|LMNA_HUMAN	LMNA	-4.253	6.468	HS
tr|A0A1W5DG97|A0A1W5DG97_SERPR	2ODE1	2.846	6.465	SP
tr|A0ABS0TTV1|A0ABS0TTV1_SERPR	DAAD	2.656	6.458	SP
sp|Q14974|IMB1_HUMAN	IMB1	-4.243	6.457	HS
tr|A0ABS0TMZ3|A0ABS0TMZ3_SERPR	PADBPP	2.937	6.443	SP
sp|Q15084|PDIA6_HUMAN	PDIA6	-3.947	6.448	HS
sp|P55060|XPO2_HUMAN	XPO2	-4.233	6.444	HS
sp|P60174|TPIS_HUMAN	TPIS	-2.423	6.439	HS
sp|P35579|MYH9_HUMAN	MYH9	-4.222	6.426	HS
sp|P07237|PDIA1_HUMAN	PDIA1	-3.266	6.428	HS
tr|A0A7U0N3E0|A0A7U0N3E0_SERPR	SERHYD	2.031	6.382	SP
tr|A0A5Q2V7Q6|A0A5Q2V7Q6_SERPR	LONPRO	3.09	6.345	SP
tr|A0ABS0TQ12|A0ABS0TQ12_SERPR	BAHD	4.181	6.331	SP
tr|A0A7U0NA76|A0A7U0NA76_SERPR	LT3D	4.181	6.336	SP
sp|P36578|RL4_HUMAN	RL4	-3.757	6.291	HS
sp|P27797|CALR_HUMAN	CALR	-3.504	6.276	HS
tr|A0A4Q4LE00|A0A4Q4LE00_SERPR	FBA	2.863	6.255	SP
sp|P63244|RACK1_HUMAN	RACK1	-3.079	6.25	HS
sp|P14314|GLU2B_HUMAN	GLU2B	-4.138	6.242	HS
sp|P04083|ANXA1_HUMAN	ANXA1	-2.751	6.227	HS
tr|A0A7U0N911|A0A7U0N911_SERPR	ENO	1.441	6.222	SP
tr|A0ABS0TQG6|A0ABS0TQG6_SERPR	3OCT	2.936	6.221	SP
tr|A0A1W5DFF6|A0A1W5DFF6_SERPR	PHOISO	3.665	6.218	SP
sp|Q9UQ80|PA2G4_HUMAN	PA2G4	-2.672	6.222	HS
sp|Q15365|PCBP1_HUMAN	PCBP1	-4.121	6.224	HS
tr|A0ABS0TRR3|A0ABS0TRR3_SERPR	NSCFPT	2.762	6.228	SP
tr|A0ABS0TXY5|A0ABS0TXY5_SERPR	TPI	2.879	6.207	SP
sp|P11940|PABP1_HUMAN	PABP1	-4.11	6.207	HS
tr|A0ABS0TRF9|A0ABS0TRF9_SERPR	ABCTSBP	1.671	6.202	SP
sp|P30101|PDIA3_HUMAN	PDIA3	-2.406	6.171	HS
sp|Q15149|PLEC_HUMAN	PLEC	-4.093	6.175	HS
tr|A0A1W5DRJ3|A0A1W5DRJ3_SERPR	SRPB	3.58	6.16	SP
tr|A0A1W5DL45|A0A1W5DL45_SERPR	DNASSPPP	3.122	6.085	SP
sp|P49588|SYAC_HUMAN	SYAC	-4.053	6.079	HS
sp|O43175|SERA_HUMAN	SERA	-2.204	6.069	HS
sp|Q5VTE0|EF1A3_HUMAN	EF1A3	-1.537	6.06	HS
tr|A0ABS0TS46|A0ABS0TS46_SERPR	OLIA	2.855	6.02	SP
tr|A0A7U0RLG2|A0A7U0RLG2_SERPR	PHOKIN	3.807	6.023	SP
sp|P12236|ADT3_HUMAN	ADT3	-3.428	6.022	HS
tr|A0ABS0TPM0|A0ABS0TPM0_SERPR	COUOII	4.024	6.025	SP
sp|P07355|ANXA2_HUMAN	ANXA2	-1.503	6.02	HS
sp|O14979|HNRDL_HUMAN	HNRDL	-3.796	6.006	HS
tr|A0ABS0TRL2|A0ABS0TRL2_SERPR	EDTTPE	2.493	6.003	SP
sp|P27824|CALX_HUMAN	CALX	-3.18	6.006	HS
tr|A0ABS0TQW5|A0ABS0TQW5_SERPR	3HCD	2.836	5.99	SP
tr|A0ABS0U017|A0ABS0U017_SERPR	EFTF	1.205	5.993	SP
tr|A0A7U0NB69|A0A7U0NB69_SERPR	LRPU	2.095	5.928	SP
tr|A0ABS0TUF5|A0ABS0TUF5_SERPR	PDATH	3.426	5.921	SP
sp|P62906|RL10A_HUMAN	RL10A	-3.17	5.889	HS
sp|P21796|VDAC1_HUMAN	VDAC1	-3.945	5.854	HS
tr|A0ABS0TNZ1|A0ABS0TNZ1_SERPR	2ODCDRS	2.414	5.854	SP
tr|A0A1W5DR53|A0A1W5DR53_SERPR	POLNUC	3.939	5.845	SP
tr|A0ABS0TZH5|A0ABS0TZH5_SERPR	PDD	3.483	5.824	SP
tr|A0A1W5DIM7|A0A1W5DIM7_SERPR	URIPHO	1.206	5.822	SP
sp|P51858|HDGF_HUMAN	HDGF	-3.477	5.815	HS
sp|Q08211|DHX9_HUMAN	DHX9	-3.845	5.817	HS
sp|Q9BQE3|TBA1C_HUMAN	TBA1C	-1.359	5.819	HS
tr|A0ABS0TL22|A0ABS0TL22_SERPR	TPSPT	2.892	5.821	SP
sp|P61978|HNRPK_HUMAN	HNRPK	-2.096	5.807	HS
tr|A0ABS0TLN6|A0ABS0TLN6_SERPR	MBLFMH	3.913	5.806	SP
tr|A0ABS0TMY8|A0ABS0TMY8_SERPR	12PCEA	3.9	5.776	SP
tr|A0ABS0TKZ5|A0ABS0TKZ5_SERPR	MABCTSBP	3.894	5.763	SP
tr|A0A1W5DS87|A0A1W5DS87_SERPR	LRPU	3.814	5.757	SP
tr|A0ABS0U1Y2|A0ABS0U1Y2_SERPR	NADPDODMD	3.888	5.752	SP
tr|A0ABS0TTG5|A0ABS0TTG5_SERPR	INODIP	3.874	5.722	SP
sp|Q01518|CAP1_HUMAN	CAP1	-3.861	5.691	HS
sp|Q15181|IPYR_HUMAN	IPYR	-3.417	5.689	HS
tr|A0ABS0TVY6|A0ABS0TVY6_SERPR	YFP	3.2	5.599	SP
tr|A0ABS0TL43|A0ABS0TL43_SERPR	BDCFP	3.814	5.581	SP
sp|P30044|PRDX5_HUMAN	PRDX5	-2.972	5.575	HS
sp|P52272|HNRPM_HUMAN	HNRPM	-3.533	5.571	HS
tr|A0ABS0TSV1|A0ABS0TSV1_SERPR	FCA	2.257	5.556	SP
sp|Q02878|RL6_HUMAN	RL6	-3.52	5.542	HS
sp|P15121|ALDR_HUMAN	ALDR	-3.794	5.544	HS
sp|P50395|GDIB_HUMAN	GDIB	-3.794	5.547	HS
tr|A0A7U0N484|A0A7U0N484_SERPR	ACEKIN	3.254	5.533	SP
tr|A0A1W5DT30|A0A1W5DT30_SERPR	GLUSYN	2.57	5.518	SP
sp|Q99832|TCPH_HUMAN	TCPH	-3.773	5.503	HS
tr|A0ABS0TPX6|A0ABS0TPX6_SERPR	ITL	3.075	5.502	SP
tr|A0ABS0TWL8|A0ABS0TWL8_SERPR	F0F1ATPSB	0.849	5.464	SP
sp|P69905|HBA_HUMAN	HBA	-1.856	5.447	HS
sp|Q9Y265|RUVB1_HUMAN	RUVB1	-3.737	5.426	HS
tr|A0ABS0TPZ4|A0ABS0TPZ4_SERPR	LA2	3.737	5.428	SP
sp|Q12931|TRAP1_HUMAN	TRAP1	-3.73	5.413	HS
sp|P30041|PRDX6_HUMAN	PRDX6	-1.7	5.398	HS
tr|A0A1W5DU65|A0A1W5DU65_SERPR	SRL	2.465	5.391	SP
tr|A0ABS0TQY8|A0ABS0TQY8_SERPR	XPD	3.336	5.391	SP
tr|A0ABS0TP34|A0ABS0TP34_SERPR	4H3MO	1.417	5.393	SP
tr|A0ABS0TRG7|A0ABS0TRG7_SERPR	CATKATA	2.773	5.393	SP
sp|P29692|EF1D_HUMAN	EF1D	-3.715	5.393	HS
sp|P11413|G6PD_HUMAN	G6PD	-3.629	5.369	HS
tr|A0ABS0TTF1|A0ABS0TTF1_SERPR	B23CN2P3N	2.426	5.339	SP
sp|P08195|4F2_HUMAN	4F2	-2.65	5.341	HS
tr|A0ABS0TVU5|A0ABS0TVU5_SERPR	CIFBA	2.386	5.326	SP
sp|P08865|RSSA_HUMAN	RSSA	-3.678	5.315	HS
tr|A0ABS0TYL1|A0ABS0TYL1_SERPR	5RPL6	2.241	5.298	SP
tr|A0ABS0TN09|A0ABS0TN09_SERPR	PCORP	2.479	5.287	SP
tr|A0ABS0TRB6|A0ABS0TRB6_SERPR	GCSAG	2.399	5.27	SP
tr|A0ABS0TR05|A0ABS0TR05_SERPR	FLA	3.648	5.252	SP
sp|P21291|CSRP1_HUMAN	CSRP1	-3.648	5.254	HS
tr|A0A1W5DGV0|A0A1W5DGV0_SERPR	RGMGIATPBP	2.741	5.252	SP
sp|P00338|LDHA_HUMAN	LDHA	-1.714	5.252	HS
sp|Q14697|GANAB_HUMAN	GANAB	-3.64	5.243	HS
tr|A0ABS0TSD1|A0ABS0TSD1_SERPR	POROMPC	2.881	5.224	SP
tr|A0ABS0TXL1|A0ABS0TXL1_SERPR	FADDM	3.624	5.21	SP
tr|A0ABS0TTS3|A0ABS0TTS3_SERPR	AMIPEPB	2.615	5.201	SP
tr|A0A7U0RMY4|A0A7U0RMY4_SERPR	FLA	1.771	5.201	SP
sp|P13010|XRCC5_HUMAN	XRCC5	-3.617	5.198	HS
sp|P15531|NDKA_HUMAN	NDKA	-2.501	5.199	HS
sp|P49368|TCPG_HUMAN	TCPG	-3.609	5.184	HS
tr|A0ABS0TR51|A0ABS0TR51_SERPR	VOCFP	3.007	5.186	SP
tr|A0A1W5DRL9|A0A1W5DRL9_SERPR	SRPU	2.29	5.166	SP
sp|P25398|RS12_HUMAN	RS12	-3.392	5.166	HS
tr|A0A1W5DS47|A0A1W5DS47_SERPR	SRPU	1.856	5.168	SP
sp|P40926|MDHM_HUMAN	MDHM	-3.593	5.158	HS
sp|P26639|SYTC_HUMAN	SYTC	-3.577	5.122	HS
sp|P39023|RL3_HUMAN	RL3	-3.577	5.124	HS
sp|P23284|PPIB_HUMAN	PPIB	-2.4	5.093	HS
tr|A0A1W5DFV2|A0A1W5DFV2_SERPR	SCLADPFA	2.381	5.095	SP
tr|A0ABS0TP63|A0ABS0TP63_SERPR	DPA	2.821	5.096	SP
tr|A0ABS0TTR7|A0ABS0TTR7_SERPR	CDP	3.561	5.094	SP
sp|P13797|PLST_HUMAN	PLST	-3.561	5.097	HS
sp|P56192|SYMC_HUMAN	SYMC	-3.553	5.079	HS
sp|P29401|TKT_HUMAN	TKT	-2.035	5.077	HS
sp|Q12905|ILF2_HUMAN	ILF2	-3.528	5.025	HS
sp|P11586|C1TC_HUMAN	C1TC	-3.519	5.007	HS
tr|A0A1W5DU66|A0A1W5DU66_SERPR	CPC	1.782	4.999	SP
tr|A0A7U0RP75|A0A7U0RP75_SERPR	67D8RS	3.095	5	SP
sp|P23396|RS3_HUMAN	RS3	-3.139	4.988	HS
tr|A0ABS0TXR0|A0ABS0TXR0_SERPR	CSA	3.298	4.972	SP
tr|A0A1W5DI19|A0A1W5DI19_SERPR	ACP	3.494	4.958	SP
tr|A0ABS0TPX2|A0ABS0TPX2_SERPR	AMIN	3.494	4.96	SP
sp|P12956|XRCC6_HUMAN	XRCC6	-2.941	4.955	HS
tr|A0ABS0TP60|A0ABS0TP60_SERPR	PCL	3.477	4.924	SP
sp|P14324|FPPS_HUMAN	FPPS	-3.468	4.906	HS
sp|P62136|PP1A_HUMAN	PP1A	-3.468	4.908	HS
tr|A0ABS0TUC5|A0ABS0TUC5_SERPR	ALDDEH	3.048	4.9	SP
tr|A0A1W5DSK7|A0A1W5DSK7_SERPR	LRPU	1.97	4.883	SP
tr|A0ABS0TSX3|A0ABS0TSX3_SERPR	G6PI	2.606	4.877	SP
tr|A0ABS0TLL7|A0ABS0TLL7_SERPR	MCH	3.451	4.876	SP
sp|P46777|RL5_HUMAN	RL5	-2.785	4.86	HS
sp|P43243|MATR3_HUMAN	MATR3	-3.442	4.859	HS
sp|Q9NR30|DDX21_HUMAN	DDX21	-3.424	4.82	HS
tr|A0ABS0TSQ7|A0ABS0TSQ7_SERPR	PYRKIN	2.433	4.82	SP
sp|P62805|H4_HUMAN	H4	-1.421	4.819	HS
sp|P19338|NUCL_HUMAN	NUCL	-2.727	4.807	HS
tr|A0A1W5DRB6|A0A1W5DRB6_SERPR	PCA	3.415	4.807	SP
sp|P0DP25|CALM3_HUMAN	CALM3	-3.406	4.789	HS
sp|P06744|G6PI_HUMAN	G6PI	-2.992	4.783	HS
sp|P00505|AATM_HUMAN	AATM	-3.144	4.783	HS
tr|A0ABS0TWX6|A0ABS0TWX6_SERPR	NADDME	3.397	4.774	SP
sp|P62318|SMD3_HUMAN	SMD3	-3.196	4.773	HS
sp|P0CG48|UBC_HUMAN	UBC	-1.895	4.763	HS
tr|A0ABS0TWV5|A0ABS0TWV5_SERPR	PM4FP	3.379	4.737	SP
tr|A0ABS0TLR3|A0ABS0TLR3_SERPR	TRIFAC	3.379	4.739	SP
sp|P18669|PGAM1_HUMAN	PGAM1	-3.369	4.72	HS
tr|A0ABS0TWN6|A0ABS0TWN6_SERPR	4A2OT	2.173	4.694	SP
sp|P40227|TCPZ_HUMAN	TCPZ	-3.35	4.681	HS
sp|Q09666|AHNK_HUMAN	AHNK	-2.658	4.65	HS
tr|A0A7U0RNK8|A0A7U0RNK8_SERPR	LIP	3.332	4.642	SP
tr|A0A1W5DRJ6|A0A1W5DRJ6_SERPR	DNADRNAPA	3.332	4.643	SP
tr|A0ABS0TR36|A0ABS0TR36_SERPR	ATAA	3.332	4.645	SP
tr|A0A7U0RPL6|A0A7U0RPL6_SERPR	OIPY	2.452	4.643	SP
tr|A0A1W5DSI9|A0A1W5DSI9_SERPR	SRPU	3.322	4.627	SP
sp|P46781|RS9_HUMAN	RS9	-3.303	4.586	HS
sp|P35237|SPB6_HUMAN	SPB6	-3.303	4.587	HS
sp|P30050|RL12_HUMAN	RL12	-3.303	4.589	HS
sp|P07954|FUMH_HUMAN	FUMH	-3.303	4.591	HS
tr|A0ABS0TQ69|A0ABS0TQ69_SERPR	SERHYD	3.293	4.571	SP
tr|A0ABS0TM56|A0ABS0TM56_SERPR	NTNADHQRA	3.293	4.573	SP
sp|P62753|RS6_HUMAN	RS6	-3.293	4.574	HS
sp|P26641|EF1G_HUMAN	EF1G	-2.019	4.562	HS
tr|A0A1W5DTQ8|A0A1W5DTQ8_SERPR	ATPSB	3.283	4.556	SP
tr|A0A1W5DS28|A0A1W5DS28_SERPR	SRPU	3.087	4.557	SP
sp|P62937|PPIA_HUMAN	PPIA	-1.418	4.558	HS
sp|P49748|ACADV_HUMAN	ACADV	-3.273	4.539	HS
sp|P49411|EFTU_HUMAN	EFTU	-3.273	4.541	HS
sp|Q9Y5B9|SP16H_HUMAN	SP16H	-3.273	4.542	HS
sp|Q07020|RL18_HUMAN	RL18	-2.109	4.539	HS
sp|P23246|SFPQ_HUMAN	SFPQ	-3.263	4.524	HS
sp|P20042|IF2B_HUMAN	IF2B	-3.263	4.525	HS
sp|Q99714|HCD2_HUMAN	HCD2	-2.731	4.514	HS
tr|A0A7U0N5E3|A0A7U0N5E3_SERPR	ATL	1.836	4.514	SP
tr|A0A4Q4LGE3|A0A4Q4LGE3_SERPR	FHCI	3.253	4.508	SP
tr|A0A1W5DRK5|A0A1W5DRK5_SERPR	SRPU	2.722	4.497	SP
tr|A0ABS0TWG8|A0ABS0TWG8_SERPR	URAPHO	3.243	4.489	SP
sp|P22695|QCR2_HUMAN	QCR2	-3.243	4.49	HS
sp|P10599|THIO_HUMAN	THIO	-2.244	4.481	HS
tr|A0ABS0TVE8|A0ABS0TVE8_SERPR	NADDSSD	3.233	4.471	SP
sp|P39748|FEN1_HUMAN	FEN1	-3.233	4.473	HS
tr|A0A1W5DNZ6|A0A1W5DNZ6_SERPR	2345T26DNS	2.705	4.463	SP
sp|Q13283|G3BP1_HUMAN	G3BP1	-3.222	4.453	HS
tr|A0ABS0TV97|A0ABS0TV97_SERPR	3RPS9	2.971	4.45	SP
sp|Q96AG4|LRC59_HUMAN	LRC59	-3.212	4.434	HS
sp|P17931|LEG3_HUMAN	LEG3	-3.072	4.421	HS
tr|A0A1W5DIL5|A0A1W5DIL5_SERPR	UNCPRO	2.576	4.419	SP
tr|A0ABS0TNL7|A0ABS0TNL7_SERPR	DNATATPHA	3.202	4.416	SP
tr|A0A7U0NBJ6|A0A7U0NBJ6_SERPR	NADHQOCD	2.888	4.385	SP
tr|A0A1W5DKS3|A0A1W5DKS3_SERPR	OIPY	2.837	4.381	SP
tr|A0A7U0RM88|A0A7U0RM88_SERPR	YFP	2.837	4.383	SP
sp|P07737|PROF1_HUMAN	PROF1	-1.376	4.36	HS
sp|P00966|ASSY_HUMAN	ASSY	-2.193	4.358	HS
sp|P49327|FAS_HUMAN	FAS	-3.17	4.356	HS
sp|P09382|LEG1_HUMAN	LEG1	-3.17	4.357	HS
tr|A0A7U0N687|A0A7U0N687_SERPR	TTL	2.817	4.345	SP
tr|A0ABS0TPI9|A0ABS0TPI9_SERPR	BKACPSI	3.159	4.337	SP
tr|A0A1W5DRT7|A0A1W5DRT7_SERPR	LRPU	2.912	4.336	SP
sp|P62241|RS8_HUMAN	RS8	-1.889	4.336	HS
sp|P67809|YBOX1_HUMAN	YBOX1	-3.148	4.318	HS
sp|P13987|CD59_HUMAN	CD59	-3.148	4.32	HS
tr|A0A1W5DFU2|A0A1W5DFU2_SERPR	ATPDCPP	2.066	4.32	SP
tr|A0A7U0N7M2|A0A7U0N7M2_SERPR	DNAPDSP	1.515	4.318	SP
sp|P26599|PTBP1_HUMAN	PTBP1	-3.077	4.317	HS
tr|A0ABS0TSG9|A0ABS0TSG9_SERPR	AS1	3.138	4.302	SP
tr|A0ABS0TT50|A0ABS0TT50_SERPR	CNHFP	3	4.29	SP
sp|P37802|TAGL2_HUMAN	TAGL2	-2.244	4.29	HS
sp|Q9Y262|EIF3L_HUMAN	EIF3L	-3.127	4.283	HS
sp|P09429|HMGB1_HUMAN	HMGB1	-3.127	4.284	HS
sp|P14866|HNRPL_HUMAN	HNRPL	-2.686	4.266	HS
tr|A0ABS0TZ96|A0ABS0TZ96_SERPR	ACL	3.115	4.264	SP
sp|P33316|DUT_HUMAN	DUT	-3.115	4.265	HS
sp|P19823|ITIH2_HUMAN	ITIH2	-1.58	4.242	HS
sp|E9PAV3|NACAM_HUMAN	NACAM	-3.104	4.244	HS
tr|A0A1W5DJM8|A0A1W5DJM8_SERPR	3KCT	3.104	4.245	SP
sp|P62424|RL7A_HUMAN	RL7A	-2.22	4.237	HS
sp|Q16576|RBBP7_HUMAN	RBBP7	-3.093	4.224	HS
sp|P62263|RS14_HUMAN	RS14	-3.093	4.226	HS
tr|A0A4Q4LHZ1|A0A4Q4LHZ1_SERPR	THIPER	1.273	4.213	SP
tr|A0A1W5DTC9|A0A1W5DTC9_SERPR	TRA	1.971	4.207	SP
tr|A0A7U0RLX9|A0A7U0RLX9_SERPR	NNFNCNTT	3.082	4.206	SP
sp|P22234|PUR6_HUMAN	PUR6	-3.082	4.207	HS
tr|A0ABS0U0Q4|A0ABS0U0Q4_SERPR	PPPP	3.082	4.208	SP
sp|P62249|RS16_HUMAN	RS16	-3.082	4.21	HS
sp|P61247|RS3A_HUMAN	RS3A	-2.162	4.208	HS
tr|A0ABS0TP74|A0ABS0TP74_SERPR	PNP	1.479	4.199	SP
sp|Q04637|IF4G1_HUMAN	IF4G1	-3.07	4.19	HS
tr|A0A1W5DLG3|A0A1W5DLG3_SERPR	STKY	3.059	4.167	SP
tr|A0ABS0TP41|A0ABS0TP41_SERPR	5C2HSD	2	4.167	SP
sp|P50991|TCPD_HUMAN	TCPD	-2.254	4.165	HS
tr|A0ABS0TV87|A0ABS0TV87_SERPR	LFACLF	2.626	4.155	SP
sp|P50990|TCPQ_HUMAN	TCPQ	-2.807	4.148	HS
sp|P09874|PARP1_HUMAN	PARP1	-3.047	4.149	HS
tr|A0ABS0TN94|A0ABS0TN94_SERPR	BG1PIP	3.047	4.15	SP
sp|P35659|DEK_HUMAN	DEK	-3.047	4.152	HS
sp|P78371|TCPB_HUMAN	TCPB	-3.047	4.153	HS
sp|Q96AE4|FUBP1_HUMAN	FUBP1	-3.047	4.154	HS
sp|P07195|LDHB_HUMAN	LDHB	-1.696	4.117	HS
tr|A0A7U0RNJ8|A0A7U0RNJ8_SERPR	GTG	3.024	4.107	SP
sp|Q9P258|RCC2_HUMAN	RCC2	-3.024	4.109	HS
tr|A0A1W5DSJ9|A0A1W5DSJ9_SERPR	LRPU	1.862	4.08	SP
sp|P23526|SAHH_HUMAN	SAHH	-3	4.061	HS
tr|A0A1W5DR74|A0A1W5DR74_SERPR	SDIS	2.711	4.06	SP
tr|A0ABS0TXC6|A0ABS0TXC6_SERPR	TDIPD	2.988	4.038	SP
tr|A0ABS0TN11|A0ABS0TN11_SERPR	PCOP	2.988	4.04	SP
tr|A0A7U0N865|A0A7U0N865_SERPR	CCY	2.564	4.03	SP
tr|A0A1W5DU46|A0A1W5DU46_SERPR	PRORECA	2.976	4.017	SP
tr|A0A1W5DQZ5|A0A1W5DQZ5_SERPR	PROHFLC	2.976	4.018	SP
sp|Q13838|DX39B_HUMAN	DX39B	-2.553	4.009	HS
tr|A0A1W5DT85|A0A1W5DT85_SERPR	ATPSG	2.963	3.995	SP
sp|Q5TEC6|H37_HUMAN	H37	-2.275	3.98	HS
tr|A0A4Q4LFV2|A0A4Q4LFV2_SERPR	TVISSTPH	2.363	3.982	SP
tr|A0ABS0TSG0|A0ABS0TSG0_SERPR	PTS	2.951	3.973	SP
tr|A0A1W5DPM2|A0A1W5DPM2_SERPR	LIP	2.951	3.974	SP
sp|P12268|IMDH2_HUMAN	IMDH2	-2.951	3.976	HS
sp|Q08J23|NSUN2_HUMAN	NSUN2	-2.951	3.977	HS
sp|P26373|RL13_HUMAN	RL13	-2.951	3.978	HS
tr|A0A1W5DGE0|A0A1W5DGE0_SERPR	PAL	1.243	3.959	SP
tr|A0ABS0TNS4|A0ABS0TNS4_SERPR	HABCTSBPH	2.053	3.959	SP
sp|Q00688|FKBP3_HUMAN	FKBP3	-2.939	3.956	HS
sp|Q14498|RBM39_HUMAN	RBM39	-2.939	3.957	HS
sp|P26447|S10A4_HUMAN	S10A4	-2.939	3.959	HS
sp|P31949|S10AB_HUMAN	S10AB	-1.959	3.957	HS
sp|P67936|TPM4_HUMAN	TPM4	-2.552	3.931	HS
sp|P62826|RAN_HUMAN	RAN	-1.591	3.93	HS
sp|P04792|HSPB1_HUMAN	HSPB1	-2.194	3.929	HS
tr|A0ABS0TUW5|A0ABS0TUW5_SERPR	ABH	2.913	3.912	SP
tr|A0ABS0TY36|A0ABS0TY36_SERPR	GBLPABCTSBPP	2.913	3.914	SP
sp|P23528|COF1_HUMAN	COF1	-1.757	3.913	HS
tr|A0ABS0TYS9|A0ABS0TYS9_SERPR	ADPGH6E	2.541	3.913	SP
sp|Q99880|H2B1L_HUMAN	H2B1L	-1.356	3.902	HS
sp|Q13813|SPTN1_HUMAN	SPTN1	-2.9	3.892	HS
tr|A0ABS0TP27|A0ABS0TP27_SERPR	FHFP	2.9	3.893	SP
tr|A0A4Q4LIA8|A0A4Q4LIA8_SERPR	ABCTSBP	2.9	3.894	SP
sp|O43776|SYNC_HUMAN	SYNC	-2.9	3.896	HS
sp|P42330|AK1C3_HUMAN	AK1C3	-2.9	3.897	HS
tr|A0A4V1WJ11|A0A4V1WJ11_SERPR	SPNT	2.343	3.89	SP
tr|A0ABS0TQ61|A0ABS0TQ61_SERPR	AABCTSBP	2.771	3.888	SP
tr|A0A4Z0E456|A0A4Z0E456_SERPR	LRPB	2.713	3.885	SP
sp|P23381|SYWC_HUMAN	SYWC	-2.758	3.864	HS
sp|P62888|RL30_HUMAN	RL30	-2.067	3.859	HS
tr|A0ABS0TRD3|A0ABS0TRD3_SERPR	DFL	2.874	3.851	SP
sp|P07996|TSP1_HUMAN	TSP1	-2.874	3.852	HS
tr|A0ABS0TUW7|A0ABS0TUW7_SERPR	YFP	2.39	3.848	SP
tr|A0ABS0TYT0|A0ABS0TYT0_SERPR	GCA	2.17	3.828	SP
tr|A0ABS0TX32|A0ABS0TX32_SERPR	VTL	2.861	3.828	SP
tr|A0A1W5DSZ8|A0A1W5DSZ8_SERPR	PEPS	1.628	3.809	SP
tr|A0ABS0TKD8|A0ABS0TKD8_SERPR	BAD	2.573	3.809	SP
tr|A0A7U0RNM9|A0A7U0RNM9_SERPR	GBPG	2.848	3.805	SP
sp|P30040|ERP29_HUMAN	ERP29	-2.848	3.806	HS
tr|A0A1W5DKK7|A0A1W5DKK7_SERPR	DNABP	2.848	3.807	SP
tr|A0ABS0TY26|A0ABS0TY26_SERPR	4HTS	2.848	3.808	SP
tr|A0ABS0TR02|A0ABS0TR02_SERPR	EFT	2.3	3.807	SP
sp|P20700|LMNB1_HUMAN	LMNB1	-2.835	3.783	HS
sp|P45880|VDAC2_HUMAN	VDAC2	-2.835	3.784	HS
sp|P08758|ANXA5_HUMAN	ANXA5	-2.14	3.765	HS
sp|P62280|RS11_HUMAN	RS11	-2.821	3.759	HS
sp|Q92688|AN32B_HUMAN	AN32B	-2.807	3.733	HS
sp|P31153|METK2_HUMAN	METK2	-2.807	3.734	HS
tr|A0ABS0TPJ9|A0ABS0TPJ9_SERPR	HAL	2.794	3.707	SP
tr|A0A1W5DRM7|A0A1W5DRM7_SERPR	LRPU	2.794	3.708	SP
sp|P60660|MYL6_HUMAN	MYL6	-2.667	3.7	HS
tr|A0A1W5DP81|A0A1W5DP81_SERPR	YYFL	2.78	3.683	SP
sp|P54819|KAD2_HUMAN	KAD2	-2.78	3.684	HS
sp|P05387|RLA2_HUMAN	RLA2	-1.409	3.672	HS
sp|P34897|GLYM_HUMAN	GLYM	-2.766	3.658	HS
sp|Q15063|POSTN_HUMAN	POSTN	-2.766	3.659	HS
tr|A0ABS0TWX5|A0ABS0TWX5_SERPR	CYTDEA	2.766	3.66	SP
sp|P61313|RL15_HUMAN	RL15	-2.766	3.661	HS
tr|A0A1W5DFL3|A0A1W5DFL3_SERPR	FLA	2.751	3.634	SP
sp|Q02543|RL18A_HUMAN	RL18A	-2.386	3.616	HS
tr|A0ABS0TV00|A0ABS0TV00_SERPR	NADDSSD	2.347	3.616	SP
sp|Q8NHW5|RLA0L_HUMAN	RLA0L	-1.798	3.616	HS
tr|A0ABS0TT41|A0ABS0TT41_SERPR	AABCTATPBPA	2.737	3.609	SP
sp|Q96FW1|OTUB1_HUMAN	OTUB1	-2.737	3.611	HS
sp|Q99623|PHB2_HUMAN	PHB2	-2.737	3.612	HS
sp|Q6IS14|IF5AL_HUMAN	IF5AL	-1.67	3.606	HS
sp|P50914|RL14_HUMAN	RL14	-2.09	3.606	HS
tr|A0A1W5DNJ5|A0A1W5DNJ5_SERPR	PTSSGSEIIA	1.776	3.604	SP
sp|Q00325|S25A3_HUMAN	S25A3	-2.17	3.602	HS
tr|A0ABS0TLR7|A0ABS0TLR7_SERPR	PLPDCSFP	2.23	3.6	SP
tr|A0A1W5DLD3|A0A1W5DLD3_SERPR	CSPC	1.299	3.58	SP
sp|P27635|RL10_HUMAN	RL10	-2.158	3.578	HS
tr|A0ABS0TTY0|A0ABS0TTY0_SERPR	AGRCG	2.708	3.562	SP
sp|O00410|IPO5_HUMAN	IPO5	-2.708	3.563	HS
sp|P00491|PNPH_HUMAN	PNPH	-2.708	3.565	HS
sp|P47756|CAPZB_HUMAN	CAPZB	-2.708	3.566	HS
tr|A0ABS0TV77|A0ABS0TV77_SERPR	OABCTSBPO	2.708	3.567	SP
sp|P0DME0|SETLP_HUMAN	SETLP	-2.093	3.562	HS
tr|A0A4Z0DPY5|A0A4Z0DPY5_SERPR	LRPB	2.348	3.552	SP
tr|A0ABS0TNQ4|A0ABS0TNQ4_SERPR	NADPDSSD	2.693	3.541	SP
sp|P17987|TCPA_HUMAN	TCPA	-2.678	3.512	HS
tr|A0ABS0TX06|A0ABS0TX06_SERPR	DUF4214PRO	2.678	3.513	SP
tr|A0A1W5DPQ0|A0A1W5DPQ0_SERPR	DNABPHUA	1.585	3.511	SP
sp|P30048|PRDX3_HUMAN	PRDX3	-2.503	3.505	HS
tr|A0A7U0NBN5|A0A7U0NBN5_SERPR	RIBPR	2.663	3.487	SP
sp|P04040|CATA_HUMAN	CATA	-2.663	3.488	HS
sp|P48643|TCPE_HUMAN	TCPE	-2.663	3.489	HS
sp|P62269|RS18_HUMAN	RS18	-2.542	3.483	HS
sp|Q9Y4L1|HYOU1_HUMAN	HYOU1	-2.648	3.461	HS
tr|A0A1W5DTB3|A0A1W5DTB3_SERPR	ARGSYN	2.648	3.462	SP
tr|A0ABS0TP12|A0ABS0TP12_SERPR	BUDPSH5N	2.648	3.463	SP
sp|P20618|PSB1_HUMAN	PSB1	-2.648	3.464	HS
tr|A0ABS0TKZ6|A0ABS0TKZ6_SERPR	6PHO	2.648	3.465	SP
sp|P36955|PEDF_HUMAN	PEDF	-2.648	3.466	HS
tr|A0ABS0TY93|A0ABS0TY93_SERPR	THIPER	1.328	3.467	SP
sp|P62633|CNBP_HUMAN	CNBP	-1.861	3.454	HS
sp|Q01082|SPTB2_HUMAN	SPTB2	-2.632	3.439	HS
tr|A0ABS0TMD3|A0ABS0TMD3_SERPR	NSD	2.632	3.44	SP
sp|O75367|H2AY_HUMAN	H2AY	-2.632	3.441	HS
sp|P05556|ITB1_HUMAN	ITB1	-2.632	3.442	HS
sp|Q9Y3U8|RL36_HUMAN	RL36	-2.632	3.443	HS
sp|Q8NBS9|TXND5_HUMAN	TXND5	-2.632	3.444	HS
tr|A0A7U0N9A6|A0A7U0N9A6_SERPR	FHFP	2.282	3.434	SP
sp|P31948|STIP1_HUMAN	STIP1	-2.617	3.416	HS
sp|Q16881|TRXR1_HUMAN	TRXR1	-2.617	3.417	HS
sp|P83731|RL24_HUMAN	RL24	-2.132	3.414	HS
tr|A0ABS0TPJ3|A0ABS0TPJ3_SERPR	MGL	2.585	3.357	SP
tr|A0ABS0TXD4|A0ABS0TXD4_SERPR	CDPDSOP	2.585	3.358	SP
tr|A0A7U0RNI8|A0A7U0RNI8_SERPR	ADESYN	2.585	3.359	SP
sp|P42704|LPPRC_HUMAN	LPPRC	-2.569	3.329	HS
tr|A0ABS0TMM9|A0ABS0TMM9_SERPR	TTRPDLGGSD	2.569	3.33	SP
tr|A0ABS0TZS1|A0ABS0TZS1_SERPR	TOBEPF	2.569	3.331	SP
sp|Q15185|TEBP_HUMAN	TEBP	-2.052	3.309	HS
tr|A0A1W5DT27|A0A1W5DT27_SERPR	ARGLYA	2.553	3.302	SP
tr|A0A7U0N9Q9|A0A7U0N9Q9_SERPR	LRPU	2.553	3.303	SP
sp|P00734|THRB_HUMAN	THRB	-2.553	3.304	HS
sp|O00299|CLIC1_HUMAN	CLIC1	-2.177	3.302	HS
tr|A0A7U0N665|A0A7U0N665_SERPR	PHOSYN	1.532	3.299	SP
tr|A0A1W5DRY1|A0A1W5DRY1_SERPR	LRPU	1.576	3.29	SP
sp|P08621|RU17_HUMAN	RU17	-2.536	3.276	HS
tr|A0ABS0TZ56|A0ABS0TZ56_SERPR	CIIFH	2.536	3.277	SP
sp|P99999|CYC_HUMAN	CYC	-2.536	3.278	HS
sp|P62244|RS15A_HUMAN	RS15A	-2.536	3.279	HS
sp|P18124|RL7_HUMAN	RL7	-1.322	3.256	HS
sp|Q92945|FUBP2_HUMAN	FUBP2	-2.519	3.249	HS
sp|Q16658|FSCN1_HUMAN	FSCN1	-2.519	3.25	HS
tr|A0ABS0TU84|A0ABS0TU84_SERPR	SSDNABPSSB1	2	3.204	SP
tr|A0ABS0TY55|A0ABS0TY55_SERPR	CARM32	2.485	3.187	SP
tr|A0A1W5DS42|A0A1W5DS42_SERPR	SRPU	2.485	3.188	SP
tr|A0ABS0TXS3|A0ABS0TXS3_SERPR	PMFST	2.485	3.189	SP
sp|P27695|APEX1_HUMAN	APEX1	-2.485	3.19	HS
sp|P15880|RS2_HUMAN	RS2	-2.233	3.189	HS
tr|A0A7U0N5K0|A0A7U0N5K0_SERPR	TSB	2.468	3.159	SP
tr|A0A1W5DSA9|A0A1W5DSA9_SERPR	CSDPM	2.468	3.16	SP
tr|A0ABS0TQX0|A0ABS0TQX0_SERPR	PTL	2.468	3.161	SP
sp|P46783|RS10_HUMAN	RS10	-1.652	3.139	HS
tr|A0A1W5DFL0|A0A1W5DFL0_SERPR	FURP	2.451	3.13	SP
sp|Q9Y266|NUDC_HUMAN	NUDC	-2.451	3.131	HS
tr|A0ABS0TW66|A0ABS0TW66_SERPR	SDF	2.433	3.099	SP
sp|P62277|RS13_HUMAN	RS13	-2	3.086	HS
sp|P14174|MIF_HUMAN	MIF	-2.17	3.07	HS
sp|P54136|SYRC_HUMAN	SYRC	-2.415	3.068	HS
tr|A0A1W5DSM0|A0A1W5DSM0_SERPR	SSPA	2.415	3.069	SP
sp|P46776|RL27A_HUMAN	RL27A	-2.415	3.07	HS
tr|A0ABS0TL60|A0ABS0TL60_SERPR	ADGPSP	1.644	3.045	SP
tr|A0ABS0TTD7|A0ABS0TTD7_SERPR	FPAMH	1.382	3.041	SP
tr|A0ABS0TXE6|A0ABS0TXE6_SERPR	POLAMI	2.195	3.041	SP
tr|A0ABS0TWD3|A0ABS0TWD3_SERPR	PBPM	2.397	3.04	SP
sp|Q9Y277|VDAC3_HUMAN	VDAC3	-2.397	3.041	HS
tr|A0ABS0TS32|A0ABS0TS32_SERPR	AOMBBP	2.397	3.042	SP
tr|A0A7U0N3U3|A0A7U0N3U3_SERPR	GTL	2.34	3.042	SP
tr|A0A7U0NAF8|A0A7U0NAF8_SERPR	GLYKIN	1.835	3.032	SP
sp|P52565|GDIR1_HUMAN	GDIR1	-2	3.03	HS
tr|A0A1W5DU10|A0A1W5DU10_SERPR	SRPB	2.379	3.011	SP
tr|A0ABS0TL80|A0ABS0TL80_SERPR	PFP	2.379	3.012	SP
sp|Q16401|PSMD5_HUMAN	PSMD5	-2.379	3.013	HS
sp|Q99497|PARK7_HUMAN	PARK7	-2.27	3.014	HS
tr|A0A4Q4LD75|A0A4Q4LD75_SERPR	PPCTI	1.103	3.001	SP
tr|A0A4Q4LEN8|A0A4Q4LEN8_SERPR	NDK	1.006	2.998	SP
sp|Q92499|DDX1_HUMAN	DDX1	-2.36	2.982	HS
tr|A0A7U0N544|A0A7U0N544_SERPR	CABCTSBP	2.36	2.983	SP
tr|A0ABS0TS16|A0ABS0TS16_SERPR	DAD	2.36	2.984	SP
sp|Q7L2H7|EIF3M_HUMAN	EIF3M	-2.36	2.985	HS
tr|A0ABS0TL93|A0ABS0TL93_SERPR	AAABCTATPBP	2.36	2.986	SP
tr|A0ABS0TN69|A0ABS0TN69_SERPR	AKADFP	2.36	2.986	SP
sp|P12004|PCNA_HUMAN	PCNA	-1.483	2.982	HS
tr|A0ABS0TTU7|A0ABS0TTU7_SERPR	XPA	2.285	2.954	SP
sp|P35637|FUS_HUMAN	FUS	-2.341	2.954	HS
tr|A0ABS0TP69|A0ABS0TP69_SERPR	THYPHO	2.051	2.933	SP
tr|A0ABS0TVW7|A0ABS0TVW7_SERPR	DUF1161PRO	2.087	2.93	SP
tr|A0A4Q4LAW2|A0A4Q4LAW2_SERPR	I5MD	2.322	2.922	SP
sp|P04843|RPN1_HUMAN	RPN1	-2.322	2.923	HS
sp|Q92973|TNPO1_HUMAN	TNPO1	-2.322	2.924	HS
tr|A0ABS0TUF0|A0ABS0TUF0_SERPR	OSDP	2.322	2.924	SP
tr|A0ABS0TM41|A0ABS0TM41_SERPR	NADHURNTF	1.968	2.914	SP
tr|A0ABS0TSQ6|A0ABS0TSQ6_SERPR	USP	2.152	2.895	SP
sp|P15328|FOLR1_HUMAN	FOLR1	-2.152	2.896	HS
tr|A0A1W5DTQ6|A0A1W5DTQ6_SERPR	ATPDPATPASEH	2.303	2.893	SP
sp|P25786|PSA1_HUMAN	PSA1	-2.283	2.858	HS
sp|P20073|ANXA7_HUMAN	ANXA7	-2.283	2.859	HS
sp|P11387|TOP1_HUMAN	TOP1	-2.283	2.859	HS
sp|P55209|NP1L1_HUMAN	NP1L1	-1.537	2.852	HS
tr|A0A1W5DTF5|A0A1W5DTF5_SERPR	ATPSD	2.263	2.825	SP
sp|P40939|ECHA_HUMAN	ECHA	-2.263	2.826	HS
sp|P63162|RSMN_HUMAN	RSMN	-2.263	2.827	HS
sp|Q15717|ELAV1_HUMAN	ELAV1	-2.263	2.828	HS
tr|A0A1W5DSD8|A0A1W5DSD8_SERPR	BIOCAR	2.263	2.828	SP
sp|P05198|IF2A_HUMAN	IF2A	-2.243	2.793	HS
tr|A0ABS0TQY4|A0ABS0TQY4_SERPR	NADPDPD	2.243	2.794	SP
sp|P56537|IF6_HUMAN	IF6	-2.243	2.795	HS
sp|P51149|RAB7A_HUMAN	RAB7A	-2.243	2.795	HS
sp|P60900|PSA6_HUMAN	PSA6	-2.243	2.796	HS
sp|P46778|RL21_HUMAN	RL21	-2.243	2.797	HS
sp|P18621|RL17_HUMAN	RL17	-1.627	2.79	HS
sp|Q8NC51|SERB1_HUMAN	SERB1	-2.222	2.762	HS
tr|A0A1W5DR03|A0A1W5DR03_SERPR	LRPB	2.222	2.763	SP
tr|A0ABS0TKM1|A0ABS0TKM1_SERPR	ABCTSBP	2.222	2.764	SP
sp|P62829|RL23_HUMAN	RL23	-1.511	2.763	HS
sp|P00441|SODC_HUMAN	SODC	-2.15	2.73	HS
sp|Q8WUM4|PDC6I_HUMAN	PDC6I	-2.202	2.729	HS
tr|A0ABS0TRZ7|A0ABS0TRZ7_SERPR	CIIHD	2.202	2.73	SP
tr|A0ABS0TQL6|A0ABS0TQL6_SERPR	SPSP	2.202	2.73	SP
sp|P52888|THOP1_HUMAN	THOP1	-2.202	2.731	HS
sp|P11766|ADHX_HUMAN	ADHX	-2.181	2.695	HS
sp|O00231|PSD11_HUMAN	PSD11	-2.181	2.695	HS
tr|A0ABS0TS19|A0ABS0TS19_SERPR	KAR	2.181	2.696	SP
tr|A0A1W5DHR6|A0A1W5DHR6_SERPR	LRRP	2.181	2.697	SP
tr|A0ABS0TZR6|A0ABS0TZR6_SERPR	TRPF	2.159	2.66	SP
sp|P42765|THIM_HUMAN	THIM	-2.159	2.661	HS
tr|A0ABS0TMD2|A0ABS0TMD2_SERPR	SSD	2.159	2.662	SP
sp|P55884|EIF3B_HUMAN	EIF3B	-2.159	2.662	HS
sp|O14980|XPO1_HUMAN	XPO1	-2.159	2.663	HS
sp|Q9BXP5|SRRT_HUMAN	SRRT	-2.159	2.664	HS
sp|Q9Y230|RUVB2_HUMAN	RUVB2	-2	2.639	HS
sp|O95373|IPO7_HUMAN	IPO7	-2.138	2.627	HS
tr|A0A4Q4LMM2|A0A4Q4LMM2_SERPR	TIFIF3	2.138	2.628	SP
tr|A0A7U0N9F1|A0A7U0N9F1_SERPR	TTAPN	2.138	2.629	SP
sp|P30153|2AAA_HUMAN	2AAA	-2.115	2.591	HS
tr|A0A1W5DI04|A0A1W5DI04_SERPR	CRPC	2.115	2.592	SP
sp|Q9Y5S9|RBM8A_HUMAN	RBM8A	-2.115	2.592	HS
sp|Q99584|S10AD_HUMAN	S10AD	-2.115	2.593	HS
tr|A0ABS0TNX7|A0ABS0TNX7_SERPR	FAOCAF	2.115	2.594	SP
sp|P68871|HBB_HUMAN	HBB	-1.433	2.595	HS
tr|A0A1W5DSR5|A0A1W5DSR5_SERPR	LRPU	1.618	2.562	SP
tr|A0ABS0TM47|A0ABS0TM47_SERPR	NTNADHQRC	2.093	2.557	SP
sp|O75955|FLOT1_HUMAN	FLOT1	-2.093	2.558	HS
tr|A0A4Q4LHS8|A0A4Q4LHS8_SERPR	PEMPS	2.093	2.559	SP
tr|A0A1W5DSQ8|A0A1W5DSQ8_SERPR	CAP	2.093	2.56	SP
sp|Q12965|MYO1E_HUMAN	MYO1E	-2.093	2.56	HS
sp|Q9Y285|SYFA_HUMAN	SYFA	-2.093	2.561	HS
sp|P33241|LSP1_HUMAN	LSP1	2.093	2.562	HS
tr|A0A1W5DRL3|A0A1W5DRL3_SERPR	SRPU	1.287	2.551	SP
tr|A0ABS0TRX1|A0ABS0TRX1_SERPR	2OGFDFP	1.902	2.547	SP
sp|Q13263|TIF1B_HUMAN	TIF1B	-2.022	2.529	HS
tr|A0ABS0TWN0|A0ABS0TWN0_SERPR	YFP	2.07	2.525	SP
sp|P31930|QCR1_HUMAN	QCR1	-2.07	2.526	HS
tr|A0A1W5DSY6|A0A1W5DSY6_SERPR	ATPD6P	2.07	2.527	SP
sp|Q07666|KHDR1_HUMAN	KHDR1	-2.07	2.528	HS
sp|P16104|H2AX_HUMAN	H2AX	-1.054	2.522	HS
tr|A0ABS0TUG1|A0ABS0TUG1_SERPR	PDCDRA	0.766	2.506	SP
sp|P31942|HNRH3_HUMAN	HNRH3	-2.047	2.49	HS
tr|A0ABS0TL28|A0ABS0TL28_SERPR	CUOI	2.047	2.491	SP
tr|A0A1W5DMX5|A0A1W5DMX5_SERPR	14D2NCS	2.047	2.491	SP
sp|P04080|CYTB_HUMAN	CYTB	-2.047	2.492	HS
sp|Q2VIR3|IF2GL_HUMAN	IF2GL	-2.047	2.493	HS
tr|A0ABS0TY50|A0ABS0TY50_SERPR	YFP	2.047	2.494	SP
sp|P22102|PUR2_HUMAN	PUR2	-2.047	2.494	HS
tr|A0A1W5DIH5|A0A1W5DIH5_SERPR	SABCTSBP	1.861	2.482	SP
tr|A0ABS0TYK5|A0ABS0TYK5_SERPR	STTS	2.024	2.455	SP
sp|P07814|SYEP_HUMAN	SYEP	-2.024	2.456	HS
sp|P62857|RS28_HUMAN	RS28	-1.84	2.445	HS
tr|A0ABS0U1Z5|A0ABS0U1Z5_SERPR	23BIPM	2	2.417	SP
sp|Q07955|SRSF1_HUMAN	SRSF1	-2	2.418	HS
tr|A0ABS0TQQ8|A0ABS0TQQ8_SERPR	GLYPHO	1.787	2.417	SP
tr|A0ABS0TTI6|A0ABS0TTI6_SERPR	PROYEBF	1.623	2.395	SP
tr|A0ABS0TLZ7|A0ABS0TLZ7_SERPR	LTL	1.282	2.384	SP
sp|P12429|ANXA3_HUMAN	ANXA3	-1.976	2.379	HS
sp|P62917|RL8_HUMAN	RL8	-1.976	2.38	HS
sp|Q16891|MIC60_HUMAN	MIC60	-1.976	2.381	HS
sp|P16152|CBR1_HUMAN	CBR1	-1.976	2.381	HS
tr|A0A7U0RPG7|A0A7U0RPG7_SERPR	GTPPYR	1.976	2.382	SP
sp|O75533|SF3B1_HUMAN	SF3B1	-1.976	2.383	HS
sp|P07910|HNRPC_HUMAN	HNRPC	-1.02	2.348	HS
sp|P30046|DOPD_HUMAN	DOPD	-1.951	2.342	HS
sp|P54577|SYYC_HUMAN	SYYC	-1.951	2.343	HS
tr|A0ABS0TP75|A0ABS0TP75_SERPR	PROCREA	1.951	2.344	SP
tr|A0ABS0TW97|A0ABS0TW97_SERPR	AGR	1.951	2.344	SP
sp|P53999|TCP4_HUMAN	TCP4	-1.951	2.345	HS
sp|P16070|CD44_HUMAN	CD44	-1.951	2.346	HS
sp|P05543|THBG_HUMAN	THBG	-1.951	2.347	HS
tr|A0A1W5DIH1|A0A1W5DIH1_SERPR	RNACP	1.951	2.347	SP
sp|P61353|RL27_HUMAN	RL27	-1.807	2.331	HS
sp|Q9Y490|TLN1_HUMAN	TLN1	-1.926	2.306	HS
sp|P50454|SERPH_HUMAN	SERPH	-1.926	2.307	HS
tr|A0A7U0N7H5|A0A7U0N7H5_SERPR	CBP	1.926	2.308	SP
sp|P50502|F10A1_HUMAN	F10A1	-1.926	2.308	HS
tr|A0ABS0TWH8|A0ABS0TWH8_SERPR	GTLB	1.9	2.266	SP
sp|P32969|RL9_HUMAN	RL9	-1.9	2.267	HS
tr|A0ABS0TTE9|A0ABS0TTE9_SERPR	FKBPPPCTI	1.9	2.268	SP
sp|Q14204|DYHC1_HUMAN	DYHC1	-1.761	2.254	HS
sp|P49755|TMEDA_HUMAN	TMEDA	-1.678	2.236	HS
tr|A0A1W5DFJ0|A0A1W5DFJ0_SERPR	PROQMCA	1.874	2.226	SP
sp|P53396|ACLY_HUMAN	ACLY	-1.874	2.227	HS
sp|P42166|LAP2A_HUMAN	LAP2A	-1.874	2.228	HS
tr|A0ABS0TSH9|A0ABS0TSH9_SERPR	ABCTATPBP	1.874	2.228	SP
sp|Q06033|ITIH3_HUMAN	ITIH3	-1.737	2.216	HS
tr|A0A7U0N8V3|A0A7U0N8V3_SERPR	CTPSYN	1.848	2.186	SP
sp|Q99829|CPNE1_HUMAN	CPNE1	-1.848	2.186	HS
tr|A0ABS0TSP5|A0ABS0TSP5_SERPR	G6PD	1.848	2.187	SP
sp|P49419|AL7A1_HUMAN	AL7A1	-1.848	2.188	HS
tr|A0A7U0NAE5|A0A7U0NAE5_SERPR	FDNA	1.848	2.189	SP
sp|Q9H3N1|TMX1_HUMAN	TMX1	-1.848	2.189	HS
tr|A0A1W5DLQ1|A0A1W5DLQ1_SERPR	PTSMTIID	1.848	2.19	SP
sp|Q13185|CBX3_HUMAN	CBX3	-1.848	2.191	HS
sp|Q9HB71|CYBP_HUMAN	CYBP	-1.848	2.191	HS
tr|A0ABS0TLM9|A0ABS0TLM9_SERPR	MERNDTPAS	1.848	2.192	SP
tr|A0ABS0TPL7|A0ABS0TPL7_SERPR	2CMDE24CS	1.821	2.148	SP
sp|P47897|SYQ_HUMAN	SYQ	-1.821	2.149	HS
sp|P08243|ASNS_HUMAN	ASNS	-1.821	2.149	HS
sp|P78417|GSTO1_HUMAN	GSTO1	-1.821	2.15	HS
sp|P32320|CDD_HUMAN	CDD	-1.821	2.151	HS
sp|Q1KMD3|HNRL2_HUMAN	HNRL2	-1.821	2.151	HS
sp|Q9UNX3|RL26L_HUMAN	RL26L	-1.821	2.152	HS
tr|A0A1W5DGX6|A0A1W5DGX6_SERPR	THI	0.948	2.118	SP
tr|A0A4Q4LCE2|A0A4Q4LCE2_SERPR	SRPU	0.719	2.113	SP
sp|P07108|ACBP_HUMAN	ACBP	-1.794	2.109	HS
sp|P62942|FKB1A_HUMAN	FKB1A	-1.794	2.11	HS
sp|P50995|ANX11_HUMAN	ANX11	-1.794	2.11	HS
sp|O60664|PLIN3_HUMAN	PLIN3	-1.794	2.111	HS
sp|O75340|PDCD6_HUMAN	PDCD6	-1.794	2.112	HS
sp|P49915|GUAA_HUMAN	GUAA	-1.794	2.112	HS
sp|O75390|CISY_HUMAN	CISY	-1.794	2.113	HS
sp|P62304|RUXE_HUMAN	RUXE	-1.61	2.075	HS
sp|P38159|RBMX_HUMAN	RBMX	-1.766	2.069	HS
tr|A0ABS0TQT2|A0ABS0TQT2_SERPR	SPPPY	1.766	2.069	SP
tr|A0ABS0TWU4|A0ABS0TWU4_SERPR	OMCPT	1.766	2.07	SP
sp|O75643|U520_HUMAN	U520	-1.766	2.071	HS
sp|Q10567|AP1B1_HUMAN	AP1B1	-1.766	2.071	HS
sp|Q9BRA2|TXD17_HUMAN	TXD17	-1.766	2.072	HS
sp|Q08945|SSRP1_HUMAN	SSRP1	-1.766	2.073	HS
sp|P49257|LMAN1_HUMAN	LMAN1	-1.766	2.073	HS
tr|A0A1W5DIG7|A0A1W5DIG7_SERPR	EACPRNADH	1.637	2.067	SP
tr|A0A4Z0DWB8|A0A4Z0DWB8_SERPR	GZ2TMP	1.561	2.052	SP
tr|A0ABS0TZE3|A0ABS0TZE3_SERPR	ALDDEH	1.737	2.029	SP
sp|Q15293|RCN1_HUMAN	RCN1	-1.737	2.029	HS
tr|A0ABS0TTN4|A0ABS0TTN4_SERPR	AAP	1.737	2.03	SP
tr|A0ABS0TTA4|A0ABS0TTA4_SERPR	TRAREG	1.737	2.031	SP
sp|Q15393|SF3B3_HUMAN	SF3B3	-1.737	2.031	HS
sp|Q9UBQ5|EIF3K_HUMAN	EIF3K	-1.737	2.032	HS
tr|A0A1W5DRZ1|A0A1W5DRZ1_SERPR	SRPU	1.737	2.033	SP
tr|A0ABS0TWN2|A0ABS0TWN2_SERPR	F0F1ATPSA	1.737	2.033	SP
sp|P18206|VINC_HUMAN	VINC	-1.737	2.034	HS
sp|Q16181|SEPT7_HUMAN	SEPT7	-1.737	2.035	HS
tr|A0ABS0TX98|A0ABS0TX98_SERPR	GMCFONTP	1.737	2.035	SP
sp|P61604|CH10_HUMAN	CH10	-1.515	2.032	HS
tr|A0ABS0TNG9|A0ABS0TNG9_SERPR	CDPC	1.183	2.001	SP
sp|Q9Y617|SERC_HUMAN	SERC	-1.708	1.99	HS
sp|O15355|PPM1G_HUMAN	PPM1G	-1.708	1.991	HS
sp|P40429|RL13A_HUMAN	RL13A	-1.708	1.991	HS
tr|A0ABS0TY11|A0ABS0TY11_SERPR	NAGGPR	1.708	1.992	SP
tr|A0A7U0N8I3|A0A7U0N8I3_SERPR	ACAD	1.678	1.945	SP
tr|A0ABS0TWT6|A0ABS0TWT6_SERPR	PHOSYN	1.678	1.946	SP
tr|A0A1W5DR29|A0A1W5DR29_SERPR	LRPB	1.678	1.946	SP
tr|A0ABS0TRL1|A0ABS0TRL1_SERPR	3D8PS	1.678	1.947	SP
sp|Q8TDN6|BRX1_HUMAN	BRX1	-1.678	1.948	HS
tr|A0ABS0TXV1|A0ABS0TXV1_SERPR	BKACPSII	1.678	1.948	SP
sp|Q13011|ECH1_HUMAN	ECH1	-1.678	1.949	HS
tr|A0ABS0TL45|A0ABS0TL45_SERPR	5OP	1.678	1.949	SP
sp|Q7RTV0|PHF5A_HUMAN	PHF5A	-1.678	1.95	HS
tr|A0ABS0TVQ6|A0ABS0TVQ6_SERPR	E3UPL	1.407	1.945	SP
tr|A0A1W5DR98|A0A1W5DR98_SERPR	DUF883PRO	0.81	1.914	SP
sp|Q99613|EIF3C_HUMAN	EIF3C	-1.648	1.904	HS
sp|P62910|RL32_HUMAN	RL32	-1.648	1.904	HS
sp|O75821|EIF3G_HUMAN	EIF3G	-1.648	1.905	HS
tr|A0A7U0N9U7|A0A7U0N9U7_SERPR	DUF1471PRO	1.346	1.879	SP
sp|P38117|ETFB_HUMAN	ETFB	-1.617	1.857	HS
tr|A0ABS0TYD9|A0ABS0TYD9_SERPR	PCL	1.617	1.858	SP
sp|P63000|RAC1_HUMAN	RAC1	-1.617	1.858	HS
sp|O96000|NDUBA_HUMAN	NDUBA	-1.617	1.859	HS
tr|A0A7U0N4H9|A0A7U0N4H9_SERPR	VOCFP	1.617	1.859	SP
tr|A0ABS0TWV9|A0ABS0TWV9_SERPR	GABCTSBPG	1.617	1.86	SP
tr|A0A7U0N8W2|A0A7U0N8W2_SERPR	TRM	1.453	1.833	SP
tr|A0A1W5DLG6|A0A1W5DLG6_SERPR	HCTP	0.97	1.827	SP
tr|A0A1W5DQV8|A0A1W5DQV8_SERPR	CCG	1.016	1.827	SP
sp|P0DMN0|ST1A4_HUMAN	ST1A4	-1.585	1.813	HS
sp|Q01650|LAT1_HUMAN	LAT1	-1.585	1.813	HS
sp|Q9NS69|TOM22_HUMAN	TOM22	-1.585	1.814	HS
sp|P24534|EF1B_HUMAN	EF1B	-0.984	1.777	HS
sp|P62851|RS25_HUMAN	RS25	-1.445	1.771	HS
tr|A0ABS0TNS5|A0ABS0TNS5_SERPR	DLD	1.553	1.765	SP
tr|A0ABS0TSH5|A0ABS0TSH5_SERPR	MTOABCTATPBPO	1.553	1.766	SP
sp|Q12906|ILF3_HUMAN	ILF3	-1.553	1.766	HS
tr|A0ABS0TZE9|A0ABS0TZE9_SERPR	AGM	1.553	1.767	SP
tr|A0ABS0TPI6|A0ABS0TPI6_SERPR	SED	1.553	1.768	SP
sp|Q7KZF4|SND1_HUMAN	SND1	-1.519	1.717	HS
sp|P62495|ERF1_HUMAN	ERF1	-1.519	1.717	HS
tr|A0ABS0TQE1|A0ABS0TQE1_SERPR	ANS	1.519	1.718	SP
sp|P53985|MOT1_HUMAN	MOT1	-1.519	1.719	HS
tr|A0A4Q4LEB0|A0A4Q4LEB0_SERPR	LRPU	1.519	1.719	SP
sp|P00367|DHE3_HUMAN	DHE3	-1.519	1.72	HS
sp|P62266|RS23_HUMAN	RS23	-1.519	1.72	HS
sp|P10412|H14_HUMAN	H14	-0.596	1.702	HS
sp|Q9NZL4|HPBP1_HUMAN	HPBP1	-1.485	1.669	HS
sp|Q86V81|THOC4_HUMAN	THOC4	-1.485	1.67	HS
sp|Q15008|PSMD6_HUMAN	PSMD6	-1.485	1.671	HS
sp|P30740|ILEU_HUMAN	ILEU	-1.485	1.671	HS
tr|A0ABS0TST2|A0ABS0TST2_SERPR	ATL	1.451	1.619	SP
sp|P78386|KRT85_HUMAN	KRT85	-1.451	1.619	HS
tr|A0A1W5DRD7|A0A1W5DRD7_SERPR	PEMPS	1.451	1.62	SP
tr|A0ABS0TQV4|A0ABS0TQV4_SERPR	4H3PD	1.451	1.62	SP
tr|A0ABS0TR34|A0ABS0TR34_SERPR	THYSYN	1.451	1.621	SP
sp|P42126|ECI1_HUMAN	ECI1	-1.451	1.622	HS
sp|Q9UDW1|QCR9_HUMAN	QCR9	-1.451	1.622	HS
sp|Q9Y2Z0|SGT1_HUMAN	SGT1	-1.451	1.623	HS
tr|A0A4Q4LNS7|A0A4Q4LNS7_SERPR	2I2ID	1.252	1.606	SP
sp|Q969H8|MYDGF_HUMAN	MYDGF	-1.392	1.592	HS
tr|A0A1W5DHD9|A0A1W5DHD9_SERPR	GABCTATPBPG	1.415	1.571	SP
sp|Q96QK1|VPS35_HUMAN	VPS35	-1.415	1.571	HS
tr|A0ABS0TPH8|A0ABS0TPH8_SERPR	G1S21A	1.415	1.572	SP
sp|P13667|PDIA4_HUMAN	PDIA4	-1.415	1.572	HS
tr|A0ABS0TQF4|A0ABS0TQF4_SERPR	NADPHQO	1.276	1.561	SP
tr|A0A1W5DNL7|A0A1W5DNL7_SERPR	PROGRPE	0.793	1.544	SP
tr|A0ABS0TYU8|A0ABS0TYU8_SERPR	VOCFP	1.379	1.519	SP
sp|O00303|EIF3F_HUMAN	EIF3F	-1.379	1.52	HS
sp|Q9UNL2|SSRG_HUMAN	SSRG	-1.379	1.52	HS
tr|A0ABS0TWR0|A0ABS0TWR0_SERPR	GAMGLU	1.379	1.521	SP
tr|A0ABS0TST5|A0ABS0TST5_SERPR	GLU2	1.305	1.516	SP
tr|A0ABS0TQ43|A0ABS0TQ43_SERPR	AABCTSBP	1.341	1.466	SP
sp|P67775|PP2AA_HUMAN	PP2AA	-1.341	1.467	HS
tr|A0A1W5DP73|A0A1W5DP73_SERPR	CDPZ	1.341	1.468	SP
sp|P04632|CPNS1_HUMAN	CPNS1	-1.341	1.468	HS
sp|Q9UBL6|CPNE7_HUMAN	CPNE7	-1.341	1.469	HS
tr|A0ABS0TR82|A0ABS0TR82_SERPR	ATPDCPATPBC	1.341	1.469	SP
sp|P33992|MCM5_HUMAN	MCM5	-1.341	1.47	HS
tr|A0ABS0TUN1|A0ABS0TUN1_SERPR	ADP	1.341	1.47	SP
tr|A0ABS0TQ49|A0ABS0TQ49_SERPR	SPABCTSBPP	1.303	1.414	SP
sp|O75489|NDUS3_HUMAN	NDUS3	-1.303	1.415	HS
tr|A0ABS0TWA5|A0ABS0TWA5_SERPR	LACLYA	1.303	1.415	SP
sp|O43143|DHX15_HUMAN	DHX15	-1.303	1.416	HS
tr|A0A1W5DRW7|A0A1W5DRW7_SERPR	LCMC	1.303	1.417	SP
sp|P26368|U2AF2_HUMAN	U2AF2	-1.303	1.417	HS
sp|Q9NQC3|RTN4_HUMAN	RTN4	-1.303	1.418	HS
sp|Q5SSJ5|HP1B3_HUMAN	HP1B3	-1.303	1.418	HS
tr|A0A1W5DS61|A0A1W5DS61_SERPR	LRPU	1.263	1.361	SP
sp|P17812|PYRG1_HUMAN	PYRG1	-1.263	1.362	HS
tr|A0A7U0N6L6|A0A7U0N6L6_SERPR	NADGK	1.263	1.362	SP
sp|O00629|IMA3_HUMAN	IMA3	-1.263	1.363	HS
sp|Q14566|MCM6_HUMAN	MCM6	-1.263	1.363	HS
sp|Q9UKK9|NUDT5_HUMAN	NUDT5	-1.263	1.364	HS
sp|P41250|GARS_HUMAN	GARS	-1.263	1.365	HS
sp|P13645|K1C10_HUMAN	K1C10	-1.263	1.365	HS
sp|P78330|SERB_HUMAN	SERB	-1.222	1.307	HS
sp|P18754|RCC1_HUMAN	RCC1	-1.222	1.307	HS
sp|O43242|PSMD3_HUMAN	PSMD3	-1.222	1.308	HS
tr|A0ABS0TSJ1|A0ABS0TSJ1_SERPR	UDPGGDPMDFP	1.222	1.309	SP
sp|P54578|UBP14_HUMAN	UBP14	-1.222	1.309	HS
sp|P62306|RUXF_HUMAN	RUXF	-1.222	1.31	HS
tr|A0ABS0TS92|A0ABS0TS92_SERPR	G1PA	1.181	1.25	SP
sp|O14737|PDCD5_HUMAN	PDCD5	-1.181	1.251	HS
sp|Q9H3P7|GCP60_HUMAN	GCP60	-1.181	1.251	HS
sp|P01008|ANT3_HUMAN	ANT3	-1.181	1.252	HS
tr|A0ABS0TQR3|A0ABS0TQR3_SERPR	SRPDPF	1.181	1.253	SP
sp|Q9NR45|SIAS_HUMAN	SIAS	-1.181	1.253	HS
sp|Q9BY32|ITPA_HUMAN	ITPA	-1.181	1.254	HS
sp|Q96QD8|S38A2_HUMAN	S38A2	-1.138	1.193	HS
tr|A0A7U0N816|A0A7U0N816_SERPR	GAIPPG	1.138	1.194	SP
tr|A0ABS0TP67|A0ABS0TP67_SERPR	GTL	1.138	1.194	SP
sp|P25789|PSA4_HUMAN	PSA4	-1.138	1.195	HS
sp|Q9Y3E5|PTH2_HUMAN	PTH2	-1.138	1.196	HS
sp|O43598|DNPH1_HUMAN	DNPH1	-1.138	1.196	HS
sp|P52569|CTR2_HUMAN	CTR2	-1.138	1.197	HS
sp|P14384|CBPM_HUMAN	CBPM	-1.138	1.197	HS
sp|Q9NQR4|NIT2_HUMAN	NIT2	-1.138	1.198	HS
sp|P46013|KI67_HUMAN	KI67	-1.138	1.198	HS
tr|A0A1W5DFW2|A0A1W5DFW2_SERPR	STACY	0.842	1.177	SP
tr|A0ABS0TTJ5|A0ABS0TTJ5_SERPR	TIFIF2	0.619	1.157	SP
tr|A0A1W5DIW4|A0A1W5DIW4_SERPR	NADPHFR	1	1.157	SP
sp|P49756|RBM25_HUMAN	RBM25	-1.093	1.138	HS
sp|Q14152|EIF3A_HUMAN	EIF3A	-1.093	1.139	HS
sp|P30086|PEBP1_HUMAN	PEBP1	-1.093	1.139	HS
sp|P61201|CSN2_HUMAN	CSN2	-1.093	1.14	HS
sp|P63279|UBC9_HUMAN	UBC9	-1.093	1.141	HS
tr|A0A4Q4LJG8|A0A4Q4LJG8_SERPR	LRAFB	1.093	1.141	SP
tr|A0A7U0N8H7|A0A7U0N8H7_SERPR	LIP	1.093	1.142	SP
tr|A0ABS0TUP1|A0ABS0TUP1_SERPR	DUF2594FP	1.047	1.079	SP
tr|A0ABS0TZF5|A0ABS0TZF5_SERPR	DUF485PRO	1.047	1.079	SP
tr|A0A7U0NA38|A0A7U0NA38_SERPR	ACEKIN	1.047	1.08	SP
sp|P05455|LA_HUMAN	LA	-1.047	1.081	HS
sp|Q13057|COASY_HUMAN	COASY	-1.047	1.081	HS
[truncated: 61 more rows]

## Sheet: S2H4vsS4H2
Volcano plot SePr200ng-400ng, Hela400ng-200ng
[truncated: 853 more rows]

[truncated: 2 more sheets: S2H4vsS5H1, S4H2vsS5H1]
